# Supplementary material for: Suppressive stroma-immune prognostic signature impedes immunotherapy in ovarian cancer and can be reversed by PDGFRB inhibitors
Source: J Transl Med. 2023 Sep 1;21:586. doi: 10.1186/s12967-023-04422-x (PMC10472577; doi:10.1186/s12967-023-04422-x)
Supplement: Supplementary file 2 — Additional file 2: Table S1. Dataset information. [file 12967_2023_4422_MOESM2_ESM.xlsx]

## Sheet: Sheet1
Integrated data	Datasets	GEO Accession number	Use	Platform	Raw sample size	QC sample size	Excluded criteria	chemo-response information	survival indicator	histological types	Pathologic Stages	FIGO Stages	Debulking Status	Paper Title	PMID
Affy cohort	TCGA	GSE82191	Discovery	Affymetrix HT Human Genome U133A Array/GPL3921	527	511	Normal tissue(n = 11), Missing Survival information(n = 5)	YES	OS	HGSOC(511)	III(432), I\II(67)	III\IV(469), I\II(38)	0(334), 1(120)	TCGA Analysis of Gene Expression for Ovarian Serous Cystadenocarcinoma	21720365
	Samuel	GSE18520	Discovery	Affymetrix Human Genome U133 Plus 2.0 Array/GPL570	63	53	Normal tissue(n = 10)	YES	OS	HGSOC(53),others(0)	III(53)	III\IV(53)	\	A gene signature predictive for outcome in advanced ovarian cancer identifies a survival factor: microfibril-associated glycoprotein 2	19962670
	Ferriss	GSE30161	Discovery	Affymetrix Human Genome U133 Plus 2.0 Array/GPL570	58	58		YES	OS	HGSOC(47),others(11)	III\IV(33), I\II(25)	III\IV(58), I\II(0)	0(26), 1(30)	Multi-gene expression predictors of single drug responses to adjuvant chemotherapy in ovarian carcinoma: predicting platinum resistance	22348014
	Panagiotis	GSE19829-GPL570	Discovery	Affymetrix Human Genome U133 Plus 2.0 Array/GPL570	28	28			OS,PFS	HGSOC(28), others(0)	III(28)	III(18)	0(5), 1(23)	Gene expression profile of BRCAness that correlates with responsiveness to chemotherapy and with outcome in patients with epithelial ovarian cancer	20547991
	Katarzyna	GSE63885	Discovery	Affymetrix Human Genome U133 Plus 2.0 Array/GPL570	101	75	Missing Survival information(n = 26)	NO	OS	HGSOC(70), others(5)	III\IV(66), I\II(9)	III\IV(73), I\II(2)	0(15), 1(38)	Gene expression analysis in ovarian cancer - faults and hints from DNA microarray study	24478986
	Bogdan	GSE26193	Discovery	Affymetrix Human Genome U133 Plus 2.0 Array/GPL570	107	107		NO	OS,PFS	HGSOC(79), others(28)	III(67), I\II(40)	III\IV(76), I\II(31)	\	Stiffness increases with myofibroblast content and collagen density in mesenchymal high grade serous ovarian cancer	33603134
	Tothill	GSE9891	Discovery	Affymetrix Human Genome U133 Plus 2.0 Array/GPL570	285	278	Missing Survival information(n = 7)	NO	OS	HGSOC(260), others(18)	III(161), I\II(114)	III\IV(236), I\II(41)	0(160), 1(66)	Novel molecular subtypes of serous and endometrioid ovarian cancer linked to clinical outcome	18698038
	Denkert	GSE14764	Discovery	Affymetrix Human Genome U133A Array/ GPL96	80	80		NO	OS	HGSOC(68), others(12)	III(54), I\II(26)	III\IV(71), I\II(9)	0(50), 1(26)	A prognostic gene expression index in ovarian cancer - validation across different independent data sets	19294737
	Marchion	GSE23554	Discovery	Affymetrix Human Genome U133A Array/ GPL96	28	28		YES	OS	\	III(18), I\II(10)	\	0(13), 1(14)	BAD phosphorylation determines ovarian cancer chemosensitivity and patient survival	21849418
	Tomas	GSE26712	Discovery	Affymetrix Human Genome U133A Array/ GPL96	195	185	Normal tissue(n = 10)		OS	\	\	III\IV(185), I\II(0)	0(90), 1(95)	A gene signature predicting for survival in suboptimally debulked patients with ovarian cancer	18593951
Agilent cohort	Konecny	GSE53963	Testing	Agilent-014850 Whole Human Genome Microarray 4x44K G4112F/GPL6480	174	174		YES	OS	HGSOC(174), others(0)	III\IV(174), I\II(4)	III\IV(165), I\II(8)	0(123), 1(48)	Prognostic and therapeutic relevance of molecular subtypes in high-grade serous ovarian cancer	25269487	1403
	Winterhoff	GSE73614	Testing	Agilent-014850 Whole Human Genome Microarray 4x44K G4112F/GPL6480	107	107			OS	HGSOC(4), others(103)	III\IV(78), I\II(29)	III\IV(59), I\II(48)	\	Molecular classification of high grade endometrioid and clear cell ovarian cancer using TCGA gene expression signatures	27016234
	Yoshihara	GSE17260	Testing	Agilent-014850 Whole Human Genome Microarray 4x44K G4112F/GPL6480	110	104	Replicated data(n=5) and missing data(n=1)		OS,PFS	\	III\IV(40), I\II(64)	III\IV(104)	0(56), 1(49)	Gene expression profile for predicting survival in advanced-stage serous ovarian cancer across two independent datasets	20300634
	Yoshihara	GSE32062-GPL6480	Testing	Agilent-014850 Whole Human Genome Microarray 4x44K G4112F/GPL6480	270	260		YES	OS,PFS	\	\	III\IV(260)	0(103), 1(157)	High-risk ovarian cancer based on 126-gene expression signature is uniquely characterized by downregulation of antigen presentation pathway	22241791
	Yoshihara	GSE32063	Testing	Agilent-014850 Whole Human Genome Microarray 4x44K G4112F/GPL6480	40	40		YES	OS,PFS	\	\	III\IV(40)	0(19), 1(21)	High-risk ovarian cancer based on 126-gene expression signature is uniquely characterized by downregulation of antigen presentation pathway	22241791	685
TCGA-OV	TCGA-OV		Testing	IlluminaHiSeq	379	376	replicated data(n=3), 367 overlapped samples with tcga microarray		OS,PFS,DFS	\	\	\	\			2464
BLCA cohort	IMvigor210		Immunotherapeutic cohort	TruSeq RNA Access technology(Illumina®)	348	348			OS	\	\	\	\	TGF-b attenuates tumor response to PD-L1 blockade by contributing to exclusion of T cells	29443960
SKCM cohort	PRJEB23709		Immunotherapeutic cohort	IlluminaHiSeq	120	120			PFS	\	\	\	\	Distinct Immune Cell Populations Define Response to Anti-PD-1 Monotherapy and Anti-PD-1Anti-CTLA-4 Combined Therapy	30753825
	GSE91061	GSE91061	Immunotherapeutic cohort	IlluminaHiSeq	109	109			OS	\	\	\	\	umor and Microenvironment Evolution during Immunotherapy with Nivolumab	29033130
	Nathanson		Immunotherapeutic cohort	IlluminaHiSeq	65	65			OS,Response	\	\	\	\	Somatic Mutations and Neoepitope Homology in Melanomas Treated with CTLA-4 Blockade	27956380
	GSE115821	GSE115821	Immunotherapeutic cohort	IlluminaHiSeq	37	37			Response	\	\	\	\	Robust prediction of response to immune checkpoint blockade therapy in metastatic melanoma	30127394
	GSE78220	GSE78220	Immunotherapeutic cohort	IlluminaHiSeq	32	32			OS,Response	\	\	\	\	Genomic and Transcriptomic Features of Response to Anti-PD-1 Therapy in Metastatic Melanoma	26997480
	GSE168204	GSE168204	Immunotherapeutic cohort	IlluminaHiSeq	27	27			Response	\	\	\	\	Pathway signatures derived from on-treatment tumor specimens predict response to anti-PD1 blockade in metastatic melanoma	34654806
	GSE100797	GSE100797	Immunotherapeutic cohort	IlluminaHiSeq	25	25			OS,PFS,Response	\	\	\	\	Mutational and putative neoantigen load predict clinical benefit of adoptive T cell therapy in melanoma	29170503
	GSE131521	GSE131521	Immunotherapeutic cohort	IlluminaHiSeq	17	17			OS	\	\	\	\	Impact of Sequencing Radiation Therapy and Immune Checkpoint Inhibitors in the Treatment of Melanoma Brain Metastases	32057994
NSCLC cohort	GSE135222	GSE135222	Immunotherapeutic cohort	IlluminaHiSeq	27	27			PFS	\	\	\	\	Genome-wide methylation patterns predict clinical benefit of immunotherapy in lung cancer	32762727
	GSE190265	GSE190265	Immunotherapeutic cohort	IlluminaHiSeq	34	34			PFS	\	\	\	\	MEK inhibition overcomes chemoimmunotherapy resistance by inducing CXCL10 in cancer cells	35051357
	GSE190266	GSE190266	Immunotherapeutic cohort	IlluminaHiSeq	70	70			PFS	\	\	\	\	MEK inhibition overcomes chemoimmunotherapy resistance by inducing CXCL10 in cancer cells	35051357
STAD cohort	GSE165252	GSE165252	Immunotherapeutic cohort	IlluminaHiSeq	77	77			Response	\	\	\	\	Neoadjuvant Chemoradiotherapy Combined with Atezolizumab for Resectable Esophageal Adenocarcinoma: A Single-arm Phase II Feasibility Trial (PERFECT)	33504550
	GSE179351	GSE179351	Immunotherapeutic cohort	IlluminaHiSeq	54	54				\	\	\	\
	GSE183924	GSE183924	Immunotherapeutic cohort	IlluminaHiSeq	37	37			RFS	\	\	\	\	A Phase II Trial of Adjuvant Durvalumab Following Trimodality Therapy for Locally Advanced Esophageal and Gastroesophageal Junction Adenocarcinoma: A Big Ten Cancer Research Consortium Study	34604072
	PRJEB25780		Immunotherapeutic cohort	IlluminaHiSeq	61	61			Response	\	\	\	\	Comprehensive molecular characterization of clinical responses to PD-1 inhibition in metastatic gastric cancer	30013197
BRCA cohort	GSE173839	GSE173839	Immunotherapeutic cohort	Agendia32627_DPv1.14_SCFGplus	105	105			Response	\	\	\	\	Durvalumab with olaparib and paclitaxel for high-risk HER2-negative stage II/III breast cancer: Results from the adaptively randomized I-SPY2 trial	34143979
OV single cell data	GSE165897	GSE165897	single cell	IlluminaHiSeq	22	22				\	\	\	\	Longitudinal single-cell RNA-seq analysis reveals stress-promoted chemoresistance in metastatic ovarian cancer	35196078
stroma related datasets	GSE115635	GSE115635		Affymetrix Human Genome U133 Plus 2.0 Array/GPL570	96	96				\	\	\	\	SIO: A Spatioimageomics Pipeline to Identify Prognostic Biomarkers Associated with the Ovarian Tumor Microenvironment	33917869
	GSE38666	GSE38666		Affymetrix Human Genome U133 Plus 2.0 Array/GPL570	45	45				\	\	\	\	Machine learning predicts individual cancer patient responses to therapeutic drugs with high accuracy	30401894
	GSE9890	GSE9890		Affymetrix Human Genome U133 Plus 2.0 Array/GPL570	10	10				\	\	\	\	Novel molecular subtypes of serous and endometrioid ovarian cancer linked to clinical outcome	18698038
	GSE164088	GSE164088		IlluminaHiSeq	18	18				\	\	\	\	PARP inhibitors promote stromal fibroblast activation by enhancing CCL5 autocrine signaling in ovarian cancer	34108603
