# Supplementary material for: Suppressive stroma-immune prognostic signature impedes immunotherapy in ovarian cancer and can be reversed by PDGFRB inhibitors
Source: J Transl Med. 2023 Sep 1;21:586. doi: 10.1186/s12967-023-04422-x (PMC10472577; doi:10.1186/s12967-023-04422-x)
Supplement: Supplementary file 3 — Additional file 3: Table S2. 470 immune related signatures. [file 12967_2023_4422_MOESM3_ESM.xlsx]

## Sheet: Additional_table_S2_470_immu
pathway	ENTREZID	SYMBOL
Mac_CSF1	23176	SEPTIN8
CD8	22914	KLRK1
B_Cell	55016	MARCHF1
Mast_cells_resting	115123	MARCHF3
Eosinophils	115123	MARCHF3
Mast_cells_activated	115123	MARCHF3
GRANS_PCA_16704732	63916	ELMO2
B_cell_PCA_16704732	63916	ELMO2
HER2_Immune_PCA_18006808	100132285	KIR2DS2
Antimicrobials	989	SEPTIN7
Troester_WoundSig_19887484	29974	A1CF
Angiogenesis	2	A2M
Antimicrobials	2	A2M
HER2_Immune_PCA_18006808	144571	A2M-AS1
T_Cell	22848	AAK1
CD56bright_natural_killer_cell	18	ABAT
Mac_CSF1	19	ABCA1
B_Cell	19	ABCA1
Type_17_T_helper_cell	19	ABCA1
B_cell_PCA_16704732	19	ABCA1
MCD3_CD8_21214954	10351	ABCA8
HER2_Immune_PCA_18006808	5243	ABCB1
Type_17_T_helper_cell	5243	ABCB1
HER2_Immune_PCA_18006808	8647	ABCB11
Mac_CSF1	8714	ABCC3
CD103neg_mean_25446897	8714	ABCC3
Antimicrobials	10257	ABCC4
Activated_dendritic_cell	215	ABCD1
HER2_Immune_PCA_18006808	5826	ABCD4
Mac_CSF1	9619	ABCG1
Central_memory_CD4_T_cell	171586	ABHD3
GRANS_PCA_16704732	51099	ABHD5
Troester_WoundSig_19887484	25890	ABI3BP
Buck14_score	28	ABO
Mac_CSF1	58527	ABRACL
Plasmacytoid_dendritic_cell	80325	ABTB1
GRANS_PCA_16704732	80325	ABTB1
Immature_dendritic_cell	34	ACADM
T_Cell_cluster	9744	ACAP1
T_cells_regulatory__Tregs	9744	ACAP1
CD8_cluster	9744	ACAP1
HER2_Immune_PCA_18006808	9744	ACAP1
T_cells_CD4_naive	9744	ACAP1
T_cells_follicular_helper	9744	ACAP1
Effector_memory_CD8_T_cell	9744	ACAP1
T_cells_CD8	9744	ACAP1
HER2_Immune_PCA_18006808	64746	ACBD3
CSR_Activated_15701700	84680	ACCS
Mac_CSF1	55331	ACER3
Macrophages_M1	43	ACHE
CSR_Activated_15701700	22985	ACIN1
MCD3_CD8_21214954	2532	ACKR1
Mac_CSF1	2532	ACKR1
Antimicrobials	48	ACO1
Immune_NSCLC_score	10005	ACOT8
GRANS_PCA_16704732	51	ACOX1
Gamma_delta_T_cell	54	ACP5
Macrophages_M0	54	ACP5
Dendritic_cells_resting	54	ACP5
STAT1_score	54	ACP5
Plasma_cells	54	ACP5
B_cells_memory	54	ACP5
Dendritic_cells_activated	54	ACP5
Macrophages_M2	54	ACP5
Macrophages_M1	54	ACP5
GRANS_PCA_16704732	2180	ACSL1
Neutrophils_ImSig	2180	ACSL1
Mac_CSF1	2180	ACSL1
CSR_Activated_15701700	2181	ACSL3
HER2_Immune_PCA_18006808	51703	ACSL5
Mac_CSF1	51703	ACSL5
CSR_Activated_15701700	55902	ACSS2
Antimicrobials	58	ACTA1
B_Cell	59	ACTA2
B_cell_PCA_16704732	59	ACTA2
Monocyte	71	ACTG1
Antimicrobials	71	ACTG1
CSR_Activated_15701700	86	ACTL6A
Module11_Prolif_score	86	ACTL6A
CHANG_CORE_SERUM_RESPONSE_UP	86	ACTL6A
T_cell_PCA_16704732	87	ACTN1
HER2_Immune_PCA_18006808	87	ACTN1
T_Cell	87	ACTN1
Central_memory_CD8_T_cell	81	ACTN4
Activated_dendritic_cell	10096	ACTR3
Module11_Prolif_score	57180	ACTR3B
HER2_Immune_PCA_18006808	90	ACVR1
Cytokine_Receptors	91	ACVR1B
GRANS_PCA_16704732	91	ACVR1B
TGFb_Family_Member_Receptor	91	ACVR1B
Cytokine_Receptors	130399	ACVR1C
TGFb_Family_Member_Receptor	130399	ACVR1C
TGFb_Family_Member_Receptor	92	ACVR2A
Cytokine_Receptors	92	ACVR2A
TGFb_Family_Member_Receptor	93	ACVR2B
T_cell_PCA_16704732	93	ACVR2B
T_Cell	93	ACVR2B
Cytokine_Receptors	93	ACVR2B
TGFb_Family_Member_Receptor	94	ACVRL1
Cytokine_Receptors	94	ACVRL1
Endothelial_cells_MCPcounter	94	ACVRL1
Angiogenesis	94	ACVRL1
HER2_Immune_PCA_18006808	94	ACVRL1
T_cell_PCA_16704732	100	ADA
T_Cell	100	ADA
CSF1_response	51816	ADA2
HER2_Immune_PCA_18006808	51816	ADA2
STAT1_score	51816	ADA2
Mac_CSF1	51816	ADA2
T_follicular_helper_cell	51816	ADA2
Central_memory_CD8_T_cell	8038	ADAM12
B_Cell	8728	ADAM19
B_Cell	10863	ADAM28
B_cells_memory	10863	ADAM28
B_cell_PCA_16704732	10863	ADAM28
B_cells_naive	10863	ADAM28
Activated_B_cell	10863	ADAM28
HER2_Immune_PCA_18006808	10863	ADAM28
HER2_Immune_PCA_18006808	11085	ADAM30
B_Cell_cluster	8755	ADAM6
Type_1_T_helper_cell	101	ADAM8
HER2_Immune_PCA_18006808	101	ADAM8
TGFB_score_21050467	8754	ADAM9
Mac_CSF1	8754	ADAM9
HER2_Immune_PCA_18006808	27299	ADAMDEC1
Dendritic_cells_activated	27299	ADAMDEC1
Immune_cell_Cluster_21214954	27299	ADAMDEC1
Mast_cells_activated	27299	ADAMDEC1
Macrophages_ImSig	27299	ADAMDEC1
STAT1_score	27299	ADAMDEC1
Macrophages_M0	27299	ADAMDEC1
Macrophages_M2	27299	ADAMDEC1
Macrophages_M1	27299	ADAMDEC1
Module5_TcellBcell_score	27299	ADAMDEC1
CHANG_CORE_SERUM_RESPONSE_UP	9510	ADAMTS1
CSR_Activated_15701700	9510	ADAMTS1
Type_17_T_helper_cell	81792	ADAMTS12
Mast_cell	9508	ADAMTS3
Troester_WoundSig_19887484	56999	ADAMTS9
Immune_NSCLC_score	9719	ADAMTSL2
MacTh1_cluster	55803	ADAP2
CD68_cluster	55803	ADAP2
Monocytic_lineage_MCPcounter	55803	ADAP2
IFNG_score_21050467	103	ADAR
Minterferon_Cluster_21214954	103	ADAR
Antimicrobials	103	ADAR
Angiogenesis	196883	ADCY4
Mac_CSF1	113	ADCY7
CSF1_response	113	ADCY7
Central_memory_CD8_T_cell	115	ADCY9
B_Cell	116	ADCYAP1
Cytokine_Receptors	117	ADCYAP1R1
CSR_Activated_15701700	120	ADD3
Angiogenesis	25960	ADGRA2
CSR_Activated_15701700	25960	ADGRA2
Neutrophils	2015	ADGRE1
Macrophages_M1	2015	ADGRE1
Eosinophils	2015	ADGRE1
Monocytes	2015	ADGRE1
Natural_killer_T_cell	2015	ADGRE1
Macrophages_M0	30817	ADGRE2
Neutrophils	30817	ADGRE2
Eosinophils	30817	ADGRE2
Monocytes	30817	ADGRE2
Macrophages_M1	30817	ADGRE2
Mast_cells_activated	30817	ADGRE2
GRANS_PCA_16704732	30817	ADGRE2
Eosinophil	84658	ADGRE3
Eosinophils	84658	ADGRE3
Neutrophils	84658	ADGRE3
Monocyte	326342	ADGRE4P
Type_1_T_helper_cell	976	ADGRE5
CSF1_response	976	ADGRE5
Mac_CSF1	976	ADGRE5
HER2_Immune_PCA_18006808	976	ADGRE5
Angiogenesis	221395	ADGRF5
HER2_Immune_PCA_18006808	221395	ADGRF5
CD8_PCA_16704732	9289	ADGRG1
CD8	9289	ADGRG1
Neutrophils	222487	ADGRG3
Eosinophils	222487	ADGRG3
Module11_Prolif_score	57211	ADGRG6
Mac_CSF1	57211	ADGRG6
Troester_WoundSig_19887484	124	ADH1A
MCD3_CD8_21214954	125	ADH1B
Cytokines	9370	ADIPOQ
Antimicrobials	9370	ADIPOQ
MCD3_CD8_21214954	9370	ADIPOQ
Mac_CSF1	51094	ADIPOR1
Cytokine_Receptors	51094	ADIPOR1
Cytokine_Receptors	79602	ADIPOR2
B_Cell	132	ADK
B_cell_PCA_16704732	132	ADK
GRANS_PCA_16704732	133	ADM
Cytokines	133	ADM
Cytokines	79924	ADM2
Macrophages_ImSig	140	ADORA3
Mac_CSF1	83440	ADPGK
Immune_NSCLC_score	152	ADRA2C
Cytokine_Receptors	153	ADRB1
Eosinophils	154	ADRB2
CD8	154	ADRB2
NK_cells_resting	154	ADRB2
CD8_PCA_16704732	154	ADRB2
Mast_cells_activated	154	ADRB2
Cytokine_Receptors	154	ADRB2
Mac_CSF1	154	ADRB2
T_cells_gamma_delta	154	ADRB2
Mast_cells_resting	154	ADRB2
NK_cells_activated	154	ADRB2
Antimicrobials	156	GRK2
Antigen_Processing_and_Presentation	11047	ADRM1
Activated_CD8_T_cell	11047	ADRM1
Mac_CSF1	122622	ADSS1
Antimicrobials	64782	AEN
B_cells_ImSig	3899	AFF3
B_Cell	3899	AFF3
B_cell_PCA_16704732	3899	AFF3
Troester_WoundSig_19887484	3899	AFF3
Antimicrobials	177	AGER
HER2_Immune_PCA_18006808	177	AGER
Buck14_score	3268	AGFG2
GRANS_PCA_16704732	192670	AGO4
Mac_CSF1	192670	AGO4
Cytokines	181	AGRP
Cytokines	183	AGT
Cytokine_Receptors	185	AGTR1
Cytokine_Receptors	186	AGTR2
Monocytes_ImSig	57085	AGTRAP
Immature_dendritic_cell	10768	AHCYL1
Type_1_T_helper_cell	23382	AHCYL2
Antimicrobials	79026	AHNAK
Central_memory_CD4_T_cell	79026	AHNAK
Activated_CD8_T_cell	10598	AHSA1
Memory_B_cell	57379	AICDA
Mac_CSF1	199	AIF1
Mast_cells_resting	199	AIF1
Macrophages_M0	199	AIF1
Monocytes	199	AIF1
HER2_Immune_PCA_18006808	199	AIF1
MacTh1_cluster	199	AIF1
T_cells_gamma_delta	199	AIF1
Dendritic_cells_resting	199	AIF1
Macrophages_M1	199	AIF1
Monocytes_ImSig	199	AIF1
Macrophage	199	AIF1
Immune_cell_Cluster_21214954	199	AIF1
Neutrophils	199	AIF1
Mast_cells_activated	199	AIF1
Macrophages_M2	199	AIF1
B_cell_PCA_16704732	9447	AIM2
T_cells_CD4_memory_activated	9447	AIM2
Plasma_cells	9447	AIM2
B_Cell	9447	AIM2
T_cells_follicular_helper	9447	AIM2
B_cells_memory	9447	AIM2
HER2_Immune_PCA_18006808	9447	AIM2
Activated_CD4_T_cell	9447	AIM2
Macrophages_M1	9447	AIM2
Module5_TcellBcell_score	9447	AIM2
Module4_TcellBcell_score	9447	AIM2
CSR_Activated_15701700	7965	AIMP2
CHANG_CORE_SERUM_RESPONSE_UP	7965	AIMP2
Mac_CSF1	204	AK2
MCD3_CD8_21214954	9590	AKAP12
Mac_CSF1	9472	AKAP6
HER2_Immune_PCA_18006808	10270	AKAP8
Activated_B_cell	80709	AKNA
HER2_Immune_PCA_18006808	231	AKR1B1
Mac_CSF1	8644	AKR1C3
CD56dim_natural_killer_cell	22977	AKR7A3
TCRsignalingPathway	207	AKT1
IL4_score_21050467	207	AKT1
BCRSignalingPathway	207	AKT1
BCRSignalingPathway	208	AKT2
TCRsignalingPathway	208	AKT2
TCRsignalingPathway	10000	AKT3
Natural_killer_cell	10000	AKT3
BCRSignalingPathway	10000	AKT3
T_Cell	64400	AKTIP
T_cell_PCA_16704732	64400	AKTIP
GRANS_PCA_16704732	212	ALAS2
Antimicrobials	213	ALB
Type_1_T_helper_cell	214	ALCAM
HER2_Immune_PCA_18006808	216	ALDH1A1
Immature_dendritic_cell	8854	ALDH1A2
Mac_CSF1	220	ALDH1A3
Mac_CSF1	217	ALDH2
GRANS_PCA_16704732	217	ALDH2
Immature_dendritic_cell	224	ALDH3A2
Mac_CSF1	221	ALDH3B1
Immature_dendritic_cell	223	ALDH9A1
HER2_Immune_PCA_18006808	229	ALDOB
CHANG_CORE_SERUM_RESPONSE_UP	84266	ALKBH7
Immature_dendritic_cell	246	ALOX15
Dendritic_cells_resting	246	ALOX15
B_cells_naive	240	ALOX5
Monocytes	240	ALOX5
B_cells_memory	240	ALOX5
Eosinophils	240	ALOX5
B_Cell	240	ALOX5
Neutrophils	240	ALOX5
Mac_CSF1	241	ALOX5AP
CSF1_response	241	ALOX5AP
HER2_Immune_PCA_18006808	241	ALOX5AP
GRANS_PCA_16704732	241	ALOX5AP
Neutrophils_ImSig	80216	ALPK1
GRANS_PCA_16704732	249	ALPL
Cytokines	258	AMBN
HER2_Immune_PCA_18006808	55626	AMBRA1
Mac_CSF1	262	AMD1
Cytokines	265	AMELX
B_Cell	267	AMFR
B_cell_PCA_16704732	267	AMFR
Cytokines	268	AMH
Cytokine_Receptors	269	AMHR2
TGFb_Family_Member_Receptor	269	AMHR2
T_cells_ImSig	120425	JAML
T_Cell_cluster	120425	JAML
Plasma_cells	270	AMPD1
HER2_Immune_PCA_18006808	270	AMPD1
Immature_dendritic_cell	271	AMPD2
CSF1_response	272	AMPD3
Mac_CSF1	272	AMPD3
HER2_Immune_PCA_18006808	272	AMPD3
Immature_dendritic_cell	275	AMT
Rotterdam_ERneg_PCA_15721472	25906	ANAPC15
GRANS_PCA_16704732	119504	ANAPC16
HER2_Immune_PCA_18006808	283	ANG
Cytokine_Receptors	284	ANGPT1
HER2_Immune_PCA_18006808	285	ANGPT2
Cytokine_Receptors	51378	ANGPT4
Cytokine_Receptors	9068	ANGPTL1
Cytokine_Receptors	23452	ANGPTL2
Cytokine_Receptors	27329	ANGPTL3
HER2_Immune_PCA_18006808	51129	ANGPTL4
Cytokine_Receptors	51129	ANGPTL4
Cytokines	253935	ANGPTL5
Cytokine_Receptors	83854	ANGPTL6
Cytokines	10218	ANGPTL7
HER2_Immune_PCA_18006808	286	ANK1
Type_17_T_helper_cell	286	ANK1
GRANS_PCA_16704732	287	ANK2
Mac_CSF1	287	ANK2
B_cell_PCA_16704732	56172	ANKH
Mac_CSF1	56172	ANKH
GRANS_PCA_16704732	54467	ANKIB1
CSR_Activated_15701700	23253	ANKRD12
Type_17_T_helper_cell	118932	ANKRD22
LYMPHS_PCA_16704732	23243	ANKRD28
Mac_CSF1	91526	ANKRD44
HER2_Immune_PCA_18006808	79722	ANKRD55
Eosinophils	79722	ANKRD55
T_cells_follicular_helper	79722	ANKRD55
T_cells_CD4_naive	79722	ANKRD55
Proliferation_ImSig	54443	ANLN
Module11_Prolif_score	81611	ANP32E
T_Cell	301	ANXA1
T_cell_PCA_16704732	301	ANXA1
Mac_CSF1	302	ANXA2
Central_memory_CD4_T_cell	304	ANXA2P2
B_Cell	307	ANXA4
B_cell_PCA_16704732	307	ANXA4
Monocyte	308	ANXA5
GRANS_PCA_16704732	308	ANXA5
Antimicrobials	309	ANXA6
Immune_NSCLC_score	313	AOAH
MacTh1_cluster	313	AOAH
Macrophages_ImSig	313	AOAH
HER2_Immune_PCA_18006808	313	AOAH
GRANS_PCA_16704732	26	AOC1
T_cell_PCA_16704732	26	AOC1
HER2_Immune_PCA_18006808	26	AOC1
MCD3_CD8_21214954	8639	AOC3
GRANS_PCA_16704732	316	AOX1
Mac_CSF1	162	AP1B1
Mac_CSF1	8905	AP1S2
Antigen_Processing_and_Presentation	8546	AP3B1
T_Cell	321	APBA2
HER2_Immune_PCA_18006808	321	APBA2
T_cell_PCA_16704732	321	APBA2
T_cell_PCA_16704732	322	APBB1
T_cells_ImSig	54518	APBB1IP
MacTh1_cluster	54518	APBB1IP
Mac_CSF1	325	APCS
CHANG_CORE_SERUM_RESPONSE_UP	100526739	CENPS-CORT
Cytokines	8862	APLN
Endothelial_cells_MCPcounter	8862	APLN
Cytokine_Receptors	187	APLNR
Angiogenesis	187	APLNR
Eosinophils	200315	APOBEC3A
Neutrophils	200315	APOBEC3A
Monocytes	200315	APOBEC3A
HER2_Immune_PCA_18006808	200315	APOBEC3A
Antimicrobials	200315	APOBEC3A
Dendritic_cells_activated	200315	APOBEC3A
Neutrophil	200315	APOBEC3A
Macrophages_M1	200315	APOBEC3A
B_Cell	9582	APOBEC3B
Module11_Prolif_score	9582	APOBEC3B
B_cell_PCA_16704732	9582	APOBEC3B
Antimicrobials	27350	APOBEC3C
HER2_Immune_PCA_18006808	27350	APOBEC3C
Antimicrobials	200316	APOBEC3F
HER2_Immune_PCA_18006808	200316	APOBEC3F
Dendritic_cells_activated	60489	APOBEC3G
Antimicrobials	60489	APOBEC3G
T_cells_gamma_delta	60489	APOBEC3G
NK_cells_activated	60489	APOBEC3G
Plasma_cells	60489	APOBEC3G
B_cells_naive	60489	APOBEC3G
Macrophages_M1	60489	APOBEC3G
T_cells_CD4_memory_resting	60489	APOBEC3G
NK_cells_resting	60489	APOBEC3G
B_cells_memory	60489	APOBEC3G
T_cells_CD4_memory_activated	60489	APOBEC3G
T_cells_CD8	60489	APOBEC3G
Antimicrobials	164668	APOBEC3H
STAT1_score	341	APOC1
CSF1_response	341	APOC1
Mac_CSF1	341	APOC1
Mac_CSF1	344	APOC2
GRANS_PCA_16704732	344	APOC2
HER2_Immune_PCA_18006808	346	APOC4
Antimicrobials	347	APOD
CSR_Activated_15701700	347	APOD
CSF1_response	348	APOE
MDACC_FNA_1_20805453	348	APOE
T_Cell	348	APOE
CD103neg_mean_25446897	348	APOE
HER2_Immune_PCA_18006808	348	APOE
Mac_CSF1	348	APOE
Troester_WoundSig_19887484	350	APOH
Antimicrobials	350	APOH
Interferon_ImSig	8542	APOL1
HER2_Immune_PCA_18006808	8542	APOL1
HER2_Immune_PCA_18006808	23780	APOL2
Monocytes	80833	APOL3
T_cells_gamma_delta	80833	APOL3
T_cells_CD4_memory_activated	80833	APOL3
Effector_memory_CD8_T_cell	80833	APOL3
HER2_Immune_PCA_18006808	80833	APOL3
T_cells_CD8	80833	APOL3
Macrophages_M1	80833	APOL3
NK_cells_activated	80833	APOL3
T_cells_CD4_memory_resting	80833	APOL3
NK_cells_resting	80833	APOL3
HER2_Immune_PCA_18006808	80831	APOL5
Interferon_ImSig	80830	APOL6
Troester_WoundSig_19887484	81575	APOLD1
Antimicrobials	55937	APOM
CSR_Activated_15701700	79135	APOO
CHANG_CORE_SERUM_RESPONSE_UP	79135	APOO
CSR_Activated_15701700	351	APP
MCD3_CD8_21214954	358	AQP1
T_cell_PCA_16704732	360	AQP3
T_Cell	360	AQP3
Central_memory_CD4_T_cell	360	AQP3
Monocytes	366	AQP9
Neutrophils	366	AQP9
Antimicrobials	366	AQP9
Macrophages_M0	366	AQP9
Gamma_delta_T_cell	366	AQP9
Dendritic_cells_resting	366	AQP9
Macrophages_M1	366	AQP9
Neutrophils_ImSig	366	AQP9
Dendritic_cells_activated	366	AQP9
GRANS_PCA_16704732	366	AQP9
Mast_cells_activated	366	AQP9
Cytokine_Receptors	367	AR
NaturalKiller_Cell_Cytotoxicity	369	ARAF
GRANS_PCA_16704732	64411	ARAP3
Cytokines	374	AREG
Antimicrobials	384	ARG2
HER2_Immune_PCA_18006808	392	ARHGAP1
TGFB_score_21050467	392	ARHGAP1
Effector_memory_CD8_T_cell	79658	ARHGAP10
B_Cell	79658	ARHGAP10
CSR_Activated_15701700	94134	ARHGAP12
Mac_CSF1	55843	ARHGAP15
STAT1_score	55843	ARHGAP15
HER2_Immune_PCA_18006808	55843	ARHGAP15
LCK_19272155	55843	ARHGAP15
CSF1_response	55843	ARHGAP15
T_cells_ImSig	55843	ARHGAP15
Mast_cell	55843	ARHGAP15
Immune_cell_Cluster_21214954	55843	ARHGAP15
Mac_CSF1	93663	ARHGAP18
Dendritic_cells_activated	58504	ARHGAP22
Mac_CSF1	58504	ARHGAP22
Mac_CSF1	83478	ARHGAP24
B_cell_PCA_16704732	83478	ARHGAP24
MacTh1_cluster	9938	ARHGAP25
Immune_cell_Cluster_21214954	9938	ARHGAP25
LCK_19272155	9938	ARHGAP25
HER2_Immune_PCA_18006808	9938	ARHGAP25
T_cells_ImSig	9938	ARHGAP25
Tcell_21978456	9938	ARHGAP25
Activated_B_cell	9938	ARHGAP25
Mac_CSF1	23092	ARHGAP26
HER2_Immune_PCA_18006808	79822	ARHGAP28
LYM	257106	ARHGAP30
MacTh1_cluster	257106	ARHGAP30
G_SLAMF6	257106	ARHGAP30
Mac_CSF1	23526	ARHGAP45
HER2_Immune_PCA_18006808	23526	ARHGAP45
CSF1_response	23526	ARHGAP45
T_cells_ImSig	64333	ARHGAP9
MacTh1_cluster	64333	ARHGAP9
TGFB_score_21050467	396	ARHGDIA
Mac_CSF1	397	ARHGDIB
HER2_Immune_PCA_18006808	9138	ARHGEF1
HER2_Immune_PCA_18006808	23370	ARHGEF18
CSR_Activated_15701700	50650	ARHGEF3
Mac_CSF1	50650	ARHGEF3
B_Cell	50650	ARHGEF3
B_cell_PCA_16704732	50650	ARHGEF3
Mac_CSF1	389337	ARHGEF37
HER2_Immune_PCA_18006808	9459	ARHGEF6
Mac_CSF1	9459	ARHGEF6
T_Cell	1820	ARID3A
Troester_WoundSig_19887484	1820	ARID3A
HER2_Immune_PCA_18006808	10865	ARID5A
CSR_Activated_15701700	84159	ARID5B
Immature_dendritic_cell	400	ARL1
HER2_Immune_PCA_18006808	10124	ARL4A
T_cell_PCA_16704732	10123	ARL4C
T_Cell	10123	ARL4C
Mac_CSF1	10550	ARL6IP5
CSR_Activated_15701700	51566	ARMCX3
Cytokines	7873	MANF
Cytokines	441549	CDNF
Mac_CSF1	79624	ARMT1
Mac_CSF1	406	ARNTL
Mac_CSF1	10109	ARPC2
Mac_CSF1	10094	ARPC3
Mac_CSF1	10092	ARPC5
Antimicrobials	408	ARRB1
Antimicrobials	408	ARRB1
Mac_CSF1	409	ARRB2
Macrophages_ImSig	409	ARRB2
HER2_Immune_PCA_18006808	409	ARRB2
CSF1_response	409	ARRB2
GRANS_PCA_16704732	409	ARRB2
Mac_CSF1	414	ARSD
GRANS_PCA_16704732	420	ART4
Cytokines	9048	ARTN
Mac_CSF1	427	ASAH1
Immune_NSCLC_score	427	ASAH1
Mac_CSF1	8853	ASAP2
Type_2_T_helper_cell	51676	ASB2
HER2_Immune_PCA_18006808	56676	ASCL3
Monocyte	432	ASGR1
Monocytes	433	ASGR2
Monocyte	433	ASGR2
Module11_Prolif_score	259266	ASPM
Proliferation_ImSig	259266	ASPM
HER2_Immune_PCA_18006808	54829	ASPN
Module11_Prolif_score	29028	ATAD2
LYMPHS_PCA_16704732	468	ATF4
Mac_CSF1	22926	ATF6
HER2_Immune_PCA_18006808	80063	ATF7IP2
B_Cell	115201	ATG4A
B_cell_PCA_16704732	115201	ATG4A
Immature_dendritic_cell	471	ATIC
Effector_memory_CD4_T_cell	472	ATM
Effector_memory_CD8_T_cell	57205	ATP10D
HER2_Immune_PCA_18006808	57130	ATP13A1
T_cell_PCA_16704732	84239	ATP13A4
T_Cell	476	ATP1A1
T_cell_PCA_16704732	476	ATP1A1
Mac_CSF1	481	ATP1B1
HER2_Immune_PCA_18006808	487	ATP2A1
Immature_dendritic_cell	498	ATP5F1A
Activated_dendritic_cell	506	ATP5F1B
B_Cell	506	ATP5F1B
Activated_dendritic_cell	10632	ATP5MG
Mac_CSF1	10159	ATP6AP2
B_cell_PCA_16704732	535	ATP6V0A1
B_Cell	535	ATP6V0A1
CSR_Activated_15701700	535	ATP6V0A1
GRANS_PCA_16704732	533	ATP6V0B
IFNG_score_21050467	533	ATP6V0B
GRANS_PCA_16704732	527	ATP6V0C
Mac_CSF1	523	ATP6V1A
Activated_dendritic_cell	523	ATP6V1A
Mac_CSF1	526	ATP6V1B2
Monocyte	526	ATP6V1B2
GRANS_PCA_16704732	526	ATP6V1B2
Mac_CSF1	529	ATP6V1E1
HER2_Immune_PCA_18006808	10396	ATP8A1
Mast_cells_resting	79895	ATP8B4
Macrophages_M2	79895	ATP8B4
Mast_cells_activated	79895	ATP8B4
Macrophages_ImSig	79895	ATP8B4
NK_cells_activated	79895	ATP8B4
LYMPHS_PCA_16704732	11273	ATXN2L
Proliferation_ImSig	6790	AURKA
Module11_Prolif_score	6790	AURKA
Proliferation_ImSig	9212	AURKB
Module11_Prolif_score	9212	AURKB
Cytokines	551	AVP
Cytokine_Receptors	552	AVPR1A
Cytokine_Receptors	553	AVPR1B
Cytokine_Receptors	554	AVPR2
CSR_Activated_15701700	8313	AXIN2
Natural_killer_cell	558	AXL
Antigen_Processing_and_Presentation	563	AZGP1
Antimicrobials	566	AZU1
Mast_cells_activated	566	AZU1
Cytokines	566	AZU1
Antimicrobials	567	B2M
APM1	567	B2M
Antigen_Processing_and_Presentation	567	B2M
Mac_CSF1	567	B2M
Minterferon_Cluster_21214954	567	B2M
CSF1_response	567	B2M
HER2_Immune_PCA_18006808	567	B2M
Type_1_T_helper_cell	8706	B3GALNT1
Type_17_T_helper_cell	8707	B3GALT2
T_follicular_helper_cell	27087	B3GAT1
Mac_CSF1	10678	B3GNT2
Mac_CSF1	84002	B3GNT5
Troester_WoundSig_19887484	79870	BAALC
HER2_Immune_PCA_18006808	9577	BABAM2
B_Cell	25825	BACE2
B_cell_PCA_16704732	25825	BACE2
GRANS_PCA_16704732	571	BACH1
Antimicrobials	60468	BACH2
B_cells_memory	60468	BACH2
T_cells_CD4_naive	60468	BACH2
Activated_B_cell	60468	BACH2
B_cells_naive	60468	BACH2
IFNG_score_21050467	573	BAG1
T_Cell	9531	BAG3
HER2_Immune_PCA_18006808	57597	BAHCC1
IFNG_score_21050467	578	BAK1
B_cells_ImSig	55024	BANK1
B_cells_memory	55024	BANK1
B_cell_PCA_16704732	55024	BANK1
B_Cell_cluster	55024	BANK1
HER2_Immune_PCA_18006808	55024	BANK1
Module4_TcellBcell_score	55024	BANK1
B_lineage_MCPcounter	55024	BANK1
B_cells_naive	55024	BANK1
B_Cell	55024	BANK1
Neutrophils_ImSig	10409	BASP1
Macrophage	10409	BASP1
HER2_Immune_PCA_18006808	10538	BATF
Minterferon_Cluster_21214954	116071	BATF2
Interferon_ImSig	116071	BATF2
CD103pos_mean_25446897	55509	BATF3
IFNG_score_21050467	27113	BBC3
CSR_Activated_15701700	27113	BBC3
Type_1_T_helper_cell	166379	BBS12
HER2_Immune_PCA_18006808	55653	BCAS4
CSR_Activated_15701700	56647	BCCIP
CHANG_CORE_SERUM_RESPONSE_UP	56647	BCCIP
TCRsignalingPathway	8915	BCL10
BCRSignalingPathway	8915	BCL10
B_cell_PCA_16704732	53335	BCL11A
B_Cell	53335	BCL11A
T_cells_CD4_memory_resting	64919	BCL11B
T_cells_CD8	64919	BCL11B
CD56bright_natural_killer_cell	64919	BCL11B
Module4_TcellBcell_score	64919	BCL11B
T_cells_gamma_delta	64919	BCL11B
HER2_Immune_PCA_18006808	64919	BCL11B
T_cells_regulatory__Tregs	64919	BCL11B
T_Cell	64919	BCL11B
T_cells_CD4_naive	64919	BCL11B
T_cells_follicular_helper	64919	BCL11B
T_cell_PCA_16704732	64919	BCL11B
Natural_killer_cell	596	BCL2
Module5_TcellBcell_score	597	BCL2A1
Dendritic_cells_activated	597	BCL2A1
Mast_cells_activated	597	BCL2A1
Monocytes	597	BCL2A1
HER2_Immune_PCA_18006808	597	BCL2A1
Macrophages_M0	597	BCL2A1
Eosinophils	597	BCL2A1
Macrophages_M1	597	BCL2A1
T_cells_CD4_memory_activated	597	BCL2A1
Neutrophils	597	BCL2A1
Macrophages_ImSig	597	BCL2A1
GRANS_PCA_16704732	598	BCL2L1
Activated_dendritic_cell	598	BCL2L1
Rotterdam_ERneg_PCA_15721472	79370	BCL2L14
Antimicrobials	602	BCL3
T_follicular_helper_cell	604	BCL6
CSR_Activated_15701700	604	BCL6
GRANS_PCA_16704732	604	BCL6
Neutrophils_ImSig	604	BCL6
Endothelial_cells_MCPcounter	255877	BCL6B
B_cell_PCA_16704732	605	BCL7A
B_Cell	605	BCL7A
B_cells_naive	605	BCL7A
HER2_Immune_PCA_18006808	622	BDH1
CSR_Activated_15701700	56898	BDH2
Cytokines	627	BDNF
Antimicrobials	8678	BECN1
B_cell_PCA_16704732	389206	BEND4
Mac_CSF1	7439	BEST1
GRANS_PCA_16704732	7439	BEST1
HER2_Immune_PCA_18006808	51272	BET1L
T_cell_PCA_16704732	27018	BEX3
T_Cell	27018	BEX3
CHANG_CORE_SERUM_RESPONSE_UP	8553	BHLHE40
HER2_Immune_PCA_18006808	8553	BHLHE40
CSR_Activated_15701700	8553	BHLHE40
Macrophages_M0	79365	BHLHE41
NaturalKiller_Cell_Cytotoxicity	637	BID
HER2_Immune_PCA_18006808	274	BIN1
T_cell_PCA_16704732	51411	BIN2
T_cells_ImSig	51411	BIN2
GRANS_PCA_16704732	51411	BIN2
MacTh1_cluster	51411	BIN2
HER2_Immune_PCA_18006808	51411	BIN2
T_Cell	51411	BIN2
HER2_Immune_PCA_18006808	55909	BIN3
B_cell_PCA_16704732	330	BIRC3
B_Cell	330	BIRC3
Eosinophils	330	BIRC3
B_cells_memory	330	BIRC3
Activated_CD4_T_cell	330	BIRC3
Macrophages_M1	330	BIRC3
STAT1_score	330	BIRC3
T_cells_CD4_memory_resting	330	BIRC3
Dendritic_cells_activated	330	BIRC3
T_cells_CD4_memory_activated	330	BIRC3
Mast_cells_activated	330	BIRC3
HER2_Immune_PCA_18006808	330	BIRC3
B_cells_naive	330	BIRC3
T_cells_regulatory__Tregs	330	BIRC3
Module5_TcellBcell_score	330	BIRC3
NK_cells_activated	330	BIRC3
Module11_Prolif_score	332	BIRC5
Antimicrobials	332	BIRC5
Proliferation_ImSig	332	BIRC5
Type_2_T_helper_cell	332	BIRC5
B_cells_ImSig	640	BLK
Activated_B_cell	640	BLK
B_cells_memory	640	BLK
B_Cell_cluster	640	BLK
B_Cell	640	BLK
B_cells_naive	640	BLK
B_cell_PCA_16704732	640	BLK
BCRSignalingPathway	29760	BLNK
B_Cell	29760	BLNK
B_cell_PCA_16704732	29760	BLNK
B_Cell	90427	BMF
B_cell_PCA_16704732	90427	BMF
Central_memory_CD4_T_cell	648	BMI1
TGFb_Family_Member	649	BMP1
Cytokines	649	BMP1
TGFb_Family_Member	27302	BMP10
Cytokines	27302	BMP10
TGFb_Family_Member	9210	BMP15
Cytokines	9210	BMP15
TGFb_Family_Member	650	BMP2
Cytokines	650	BMP2
Mast_cells_resting	55589	BMP2K
Mast_cells_activated	55589	BMP2K
Mac_CSF1	55589	BMP2K
Cytokines	651	BMP3
TGFb_Family_Member	651	BMP3
Cytokines	652	BMP4
TGFb_Family_Member	652	BMP4
Cytokines	653	BMP5
TGFb_Family_Member	653	BMP5
Cytokines	654	BMP6
TGFb_Family_Member	654	BMP6
Endothelial_cells_MCPcounter	654	BMP6
Cytokines	655	BMP7
TGFb_Family_Member	655	BMP7
Cytokines	353500	BMP8A
TGFb_Family_Member	353500	BMP8A
Cytokines	656	BMP8B
TGFb_Family_Member	656	BMP8B
Troester_WoundSig_19887484	168667	BMPER
TGFb_Family_Member_Receptor	657	BMPR1A
Cytokine_Receptors	657	BMPR1A
TGFb_Family_Member_Receptor	658	BMPR1B
Cytokine_Receptors	658	BMPR1B
Troester_WoundSig_19887484	658	BMPR1B
TGFb_Family_Member_Receptor	659	BMPR2
Cytokine_Receptors	659	BMPR2
B_Cell_cluster	96610	BMS1P20
Endothelial_cells_MCPcounter	660	BMX
HER2_Immune_PCA_18006808	664	BNIP3
GRANS_PCA_16704732	665	BNIP3L
Antimicrobials	670	BPHL
Antimicrobials	671	BPI
Antimicrobials	80341	BPIFB2
Antimicrobials	254240	BPIFC
Antimicrobials	128859	BPIFB6
NaturalKiller_Cell_Cytotoxicity	673	BRAF
B_cells_naive	673	BRAF
CHANG_CORE_SERUM_RESPONSE_UP	675	BRCA2
CSR_Activated_15701700	675	BRCA2
B_Cell	23476	BRD4
B_cell_PCA_16704732	23476	BRD4
Cytokine_Receptors	10902	BRD8
CSR_Activated_15701700	83990	BRIP1
Activated_CD4_T_cell	83990	BRIP1
CHANG_CORE_SERUM_RESPONSE_UP	83990	BRIP1
HER2_Immune_PCA_18006808	9024	BRSK2
B_Cell	682	BSG
B_cell_PCA_16704732	682	BSG
TGFB_score_21050467	682	BSG
Neutrophils	683	BST1
Monocytes	683	BST1
Type_1_T_helper_cell	683	BST1
Minterferon_Cluster_21214954	684	BST2
Antimicrobials	684	BST2
Interferon_Cluster_21214954	684	BST2
Natural_killer_cell	684	BST2
GRANS_PCA_16704732	684	BST2
Interferon_ImSig	684	BST2
IFNG_score_21050467	684	BST2
STAT1_score	684	BST2
Cytokines	685	BTC
IFNG_score_21050467	694	BTG1
Mac_CSF1	695	BTK
CSF1_response	695	BTK
HER2_Immune_PCA_18006808	695	BTK
B_cell_PCA_16704732	695	BTK
MacTh1_cluster	695	BTK
BCRSignalingPathway	695	BTK
B_Cell	695	BTK
T_cells_ImSig	695	BTK
CD8_cluster	151888	BTLA
B_cell_PCA_16704732	151888	BTLA
B_cells_ImSig	151888	BTLA
B_Cell	151888	BTLA
CD103pos_mean_25446897	151888	BTLA
T_Cell_cluster	151888	BTLA
HER2_Immune_PCA_18006808	696	BTN1A1
HER2_Immune_PCA_18006808	11120	BTN2A1
HER2_Immune_PCA_18006808	10385	BTN2A2
Natural_killer_T_cell	10385	BTN2A2
HER2_Immune_PCA_18006808	11119	BTN3A1
Immune_cell_Cluster_21214954	11118	BTN3A2
STAT1_score	11118	BTN3A2
Gamma_delta_T_cell	11118	BTN3A2
HER2_Immune_PCA_18006808	11118	BTN3A2
Module5_TcellBcell_score	10384	BTN3A3
Immune_cell_Cluster_21214954	10384	BTN3A3
HER2_Immune_PCA_18006808	10384	BTN3A3
HER2_Immune_PCA_18006808	10917	BTNL3
Neutrophils	79908	BTNL8
Neutrophil	79908	BTNL8
B_Cell	153579	BTNL9
B_cell_PCA_16704732	153579	BTNL9
Proliferation_ImSig	699	BUB1
Module11_Prolif_score	701	BUB1B
T_Cell	701	BUB1B
T_cell_PCA_16704732	701	BUB1B
Proliferation_ImSig	701	BUB1B
Central_memory_CD4_T_cell	28969	BZW2
Monocytes_ImSig	64115	VSIR
HER2_Immune_PCA_18006808	29125	C11orf21
B_cell_PCA_16704732	53838	C11orf24
CHANG_CORE_SERUM_RESPONSE_UP	53838	C11orf24
B_Cell	53838	C11orf24
CSR_Activated_15701700	53838	C11orf24
Plasma_cells	79703	C11orf80
T_cell_PCA_16704732	643338	C15orf62
CD8_cluster	283897	C16orf54
T_Cell_cluster	283897	C16orf54
GRANS_PCA_16704732	29035	C16orf72
Cytokines	56005	MYDGF
CSR_Activated_15701700	84798	C19orf48
CHANG_CORE_SERUM_RESPONSE_UP	84798	C19orf48
HER2_Immune_PCA_18006808	55337	SHFL
Interferon_Cluster_21214954	55337	SHFL
Interferon_ImSig	55337	SHFL
Mac_CSF1	56913	C1GALT1
Activated_CD8_T_cell	29071	C1GALT1C1
Module11_Prolif_score	55732	C1orf112
Immature_dendritic_cell	128346	C1orf162
T_cells_ImSig	128346	C1orf162
CD8_PCA_16704732	81563	C1orf21
CD8	81563	C1orf21
Macrophages_M1	79630	C1orf54
Macrophages_M0	79630	C1orf54
Gamma_delta_T_cell	79630	C1orf54
Macrophages_ImSig	79630	C1orf54
Mac_CSF1	79630	C1orf54
Dendritic_cells_resting	79630	C1orf54
Macrophages_M2	79630	C1orf54
CSF1_response	79630	C1orf54
Dendritic_cells_activated	79630	C1orf54
MacTh1_cluster	712	C1QA
CD103neg_mean_25446897	712	C1QA
CD56bright_natural_killer_cell	712	C1QA
Macrophages_ImSig	712	C1QA
MDACC_FNA_1_20805453	712	C1QA
IR7_score	712	C1QA
Immune_cell_Cluster_21214954	712	C1QA
HER2_Immune_PCA_18006808	712	C1QA
CD103neg_mean_25446897	713	C1QB
HER2_Immune_PCA_18006808	713	C1QB
Macrophages_ImSig	713	C1QB
Activated_dendritic_cell	713	C1QB
MacTh1_cluster	713	C1QB
MDACC_FNA_1_20805453	713	C1QB
Activated_dendritic_cell	714	C1QC
MacTh1_cluster	714	C1QC
CD103neg_mean_25446897	714	C1QC
Mac_CSF1	165257	C1QL2
Immune_NSCLC_score	114899	C1QTNF3
HER2_Immune_PCA_18006808	715	C1R
CSR_Activated_15701700	716	C1S
HER2_Immune_PCA_18006808	716	C1S
IFNG_score_21050467	716	C1S
HER2_Immune_PCA_18006808	717	C2
Macrophages_ImSig	717	C2
Antimicrobials	92747	BPIFB1
Antimicrobials	359710	BPIFB3
Antimicrobials	149954	BPIFB4
GRANS_PCA_16704732	25943	C20orf194
Antimicrobials	140683	BPIFA2
Antimicrobials	128861	BPIFA3
HER2_Immune_PCA_18006808	54149	C21orf91
Type_17_T_helper_cell	145741	C2CD4A
Type_17_T_helper_cell	388125	C2CD4B
Cytokines	718	C3
Chemokines	718	C3
HER2_Immune_PCA_18006808	718	C3
HER2_Immune_PCA_18006808	719	C3AR1
Mast_cells_resting	719	C3AR1
CSF1_response	719	C3AR1
Monocytes	719	C3AR1
Cytokine_Receptors	719	C3AR1
Macrophages_ImSig	719	C3AR1
Macrophages_M2	719	C3AR1
Mac_CSF1	719	C3AR1
GRANS_PCA_16704732	719	C3AR1
Eosinophils	719	C3AR1
Mast_cells_activated	719	C3AR1
MacTh1_cluster	719	C3AR1
Effector_memory_CD8_T_cell	719	C3AR1
CD68_cluster	719	C3AR1
Macrophages_M1	719	C3AR1
Chemokines	727	C5
Cytokines	727	C5
CD103neg_mean_25446897	728	C5AR1
Eosinophils	728	C5AR1
Monocytes	728	C5AR1
Macrophages_ImSig	728	C5AR1
Macrophages_M0	728	C5AR1
Cytokine_Receptors	728	C5AR1
Chemokine_Receptors	728	C5AR1
Macrophages_M2	728	C5AR1
Dendritic_cells_resting	728	C5AR1
Neutrophils	728	C5AR1
Macrophage	27202	C5AR2
CD56bright_natural_killer_cell	56951	C5orf15
T_Cell_cluster	140947	DCANP1
LYMPHS_PCA_16704732	134121	C5orf49
Interferon_ImSig	441108	IRF1-AS1
HER2_Immune_PCA_18006808	57827	C6orf47
HER2_Immune_PCA_18006808	50854	SNHG32
Mac_CSF1	81688	C6orf62
MCD3_CD8_21214954	730	C7
Antimicrobials	733	C8G
GRANS_PCA_16704732	55071	C9orf40
GRANS_PCA_16704732	51759	C9orf78
Mac_CSF1	771	CA12
GRANS_PCA_16704732	760	CA2
Type_17_T_helper_cell	760	CA2
Mac_CSF1	760	CA2
Neutrophils_MCPcounter	762	CA4
Mac_CSF1	51719	CAB39
Troester_WoundSig_19887484	57685	CACHD1
B_cell_PCA_16704732	9254	CACNA2D2
Antimicrobials	27101	CACYBP
HER2_Immune_PCA_18006808	57863	CADM3
Cytokines	796	CALCA
Cytokines	797	CALCB
CSR_Activated_15701700	57658	CALCOCO1
Cytokine_Receptors	799	CALCR
Cytokine_Receptors	10203	CALCRL
Angiogenesis	10203	CALCRL
Type_1_T_helper_cell	800	CALD1
Antigen_Processing_and_Presentation	811	CALR
HER2_Immune_PCA_18006808	8536	CAMK1
T_Cell	814	CAMK4
T_cell_PCA_16704732	814	CAMK4
CSR_Activated_15701700	819	CAMLG
Chemokines	820	CAMP
Antimicrobials	820	CAMP
NK_cells_resting	820	CAMP
GRANS_PCA_16704732	820	CAMP
Neutrophils	820	CAMP
Cytokines	820	CAMP
GRANS_PCA_16704732	23271	CAMSAP2
HER2_Immune_PCA_18006808	23271	CAMSAP2
Type_17_T_helper_cell	23261	CAMTA1
Antigen_Processing_and_Presentation	821	CANX
Mac_CSF1	10487	CAP1
Mac_CSF1	822	CAPG
Activated_dendritic_cell	822	CAPG
HER2_Immune_PCA_18006808	824	CAPN2
Troester_WoundSig_19887484	827	CAPN6
Immature_dendritic_cell	829	CAPZA1
Mac_CSF1	829	CAPZA1
T_cell_PCA_16704732	832	CAPZB
Mac_CSF1	832	CAPZB
MacTh1_cluster	84433	CARD11
TCRsignalingPathway	84433	CARD11
BCRSignalingPathway	84433	CARD11
Mac_CSF1	22900	CARD8
Gamma_delta_T_cell	22900	CARD8
HER2_Immune_PCA_18006808	22900	CARD8
Proliferation_ImSig	57082	KNL1
Immune_cell_Cluster_21214954	834	CASP1
HER2_Immune_PCA_18006808	834	CASP1
CSF1_response	834	CASP1
Mac_CSF1	834	CASP1
NaturalKiller_Cell_Cytotoxicity	836	CASP3
Effector_memory_CD4_T_cell	836	CASP3
Mac_CSF1	837	CASP4
HER2_Immune_PCA_18006808	837	CASP4
Mac_CSF1	838	CASP5
Neutrophil	838	CASP5
IFNG_score_21050467	841	CASP8
Effector_memory_CD4_T_cell	844	CASQ1
Mac_CSF1	831	CAST
Cytokines	847	CAT
MCD3_CD8_21214954	857	CAV1
Effector_memory_CD4_T_cell	8436	CAVIN2
TCRsignalingPathway	867	CBL
Mac_CSF1	867	CBL
TCRsignalingPathway	868	CBLB
TCRsignalingPathway	23624	CBLC
HER2_Immune_PCA_18006808	84869	CBR4
CHANG_CORE_SERUM_RESPONSE_UP	10951	CBX1
CSR_Activated_15701700	10951	CBX1
Mac_CSF1	8535	CBX4
GRANS_PCA_16704732	8535	CBX4
Plasmacytoid_dendritic_cell	23466	CBX6
HER2_Immune_PCA_18006808	23492	CBX7
Troester_WoundSig_19887484	147372	CCBE1
Cytokine_Receptors	51554	ACKR4
Antimicrobials	51554	ACKR4
Chemokine_Receptors	51554	ACKR4
Mac_CSF1	153733	CCDC112
B_Cell	55246	CCDC25
B_cell_PCA_16704732	55246	CCDC25
B_Cell	152137	CCDC50
B_cell_PCA_16704732	152137	CCDC50
Type_17_T_helper_cell	85478	CCDC65
Module4_TcellBcell_score	26112	CCDC69
Natural_killer_T_cell	55704	CCDC88A
Mac_CSF1	55704	CCDC88A
HER2_Immune_PCA_18006808	440193	CCDC88C
HER2_Immune_PCA_18006808	26093	CCDC9
GRANS_PCA_16704732	55297	CCDC91
Cytokines	885	CCK
Antimicrobials	6346	CCL1
Macrophage	6346	CCL1
Cytokines	6346	CCL1
Mast_cells_activated	6346	CCL1
Chemokines	6346	CCL1
Antimicrobials	6346	CCL1
LCK	337988	CCL9
Chemokines	6356	CCL11
Cytokines	6356	CCL11
LCK	6356	CCL11
Antimicrobials	6356	CCL11
LCK	337987	CCL12
Chemokines	6357	CCL13
Macrophages_M2	6357	CCL13
Antimicrobials	6357	CCL13
LCK	6357	CCL13
Dendritic_cells_resting	6357	CCL13
Cytokines	6357	CCL13
Dendritic_cells_activated	6357	CCL13
Gamma_delta_T_cell	6357	CCL13
Antimicrobials	6357	CCL13
Module5_TcellBcell_score	6357	CCL13
HER2_Immune_PCA_18006808	6357	CCL13
LCK	6358	CCL14
Macrophages_M1	6358	CCL14
Chemokines	6358	CCL14
Cytokines	6358	CCL14
Macrophages_M2	6358	CCL14
Macrophage	6358	CCL14
Antimicrobials	6358	CCL14
Cytokines	348249	CCL15-CCL14
Chemokines	348249	CCL15-CCL14
Antimicrobials	348249	CCL15-CCL14
LCK	6359	CCL15
Cytokines	6359	CCL15
Antimicrobials	6359	CCL15
Chemokines	6359	CCL15
LCK	6360	CCL16
Cytokines	6360	CCL16
Antimicrobials	6360	CCL16
Chemokines	6360	CCL16
Chemokines	6361	CCL17
LCK	6361	CCL17
Antimicrobials	6361	CCL17
Cytokines	6361	CCL17
Dendritic_cells_activated	6361	CCL17
Dendritic_cells_resting	6361	CCL17
Dendritic_cells_resting	6362	CCL18
Macrophages_M0	6362	CCL18
Gamma_delta_T_cell	6362	CCL18
Chemokine12_score	6362	CCL18
HER2_Immune_PCA_18006808	6362	CCL18
Macrophages_M2	6362	CCL18
Cytokines	6362	CCL18
Antimicrobials	6362	CCL18
Module5_TcellBcell_score	6362	CCL18
Dendritic_cells_activated	6362	CCL18
Chemokines	6362	CCL18
Macrophages_M1	6362	CCL18
LCK	6362	CCL18
Module5_TcellBcell_score	6363	CCL19
T_cells_ImSig	6363	CCL19
LCK	6363	CCL19
HER2_Immune_PCA_18006808	6363	CCL19
Dendritic_cells_activated	6363	CCL19
T_cell_infiltration_2	6363	CCL19
Chemokine12_score	6363	CCL19
Module4_TcellBcell_score	6363	CCL19
Antimicrobials	6363	CCL19
Cytokines	6363	CCL19
Chemokines	6363	CCL19
Macrophages_M1	6363	CCL19
MDACC_FNA_1_20805453	6347	CCL2
Antimicrobials	6347	CCL2
Mac_CSF1	6347	CCL2
Troester_WoundSig_19887484	6347	CCL2
T_cell_infiltration_2	6347	CCL2
Chemokines	6347	CCL2
Chemokine12_score	6347	CCL2
T_cell_infiltration_1	6347	CCL2
Cytokines	6347	CCL2
HER2_Immune_PCA_18006808	6347	CCL2
CSF1_response	6347	CCL2
T_cells_CD4_memory_activated	6364	CCL20
Chemokines	6364	CCL20
LCK	6364	CCL20
Antimicrobials	6364	CCL20
Cytokines	6364	CCL20
Activated_CD4_T_cell	6364	CCL20
Dendritic_cells_activated	6364	CCL20
Antimicrobials	6364	CCL20
Mast_cells_activated	6364	CCL20
Antimicrobials	6366	CCL21
Cytokines	6366	CCL21
T_cell_infiltration_2	6366	CCL21
Activated_B_cell	6366	CCL21
Chemokines	6366	CCL21
LCK	6366	CCL21
Chemokine12_score	6366	CCL21
Macrophages_M0	6367	CCL22
Chemokines	6367	CCL22
Dendritic_cells_resting	6367	CCL22
LCK	6367	CCL22
Cytokines	6367	CCL22
Antimicrobials	6367	CCL22
Dendritic_cells_activated	6367	CCL22
Macrophages_M2	6368	CCL23
Chemokines	6368	CCL23
Cytokines	6368	CCL23
Macrophage	6368	CCL23
LCK	6368	CCL23
Antimicrobials	6368	CCL23
HER2_Immune_PCA_18006808	6368	CCL23
Cytokines	6369	CCL24
Antimicrobials	6369	CCL24
Chemokines	6369	CCL24
LCK	6369	CCL24
Cytokines	6370	CCL25
Antimicrobials	6370	CCL25
Chemokines	6370	CCL25
LCK	6370	CCL25
LCK	10344	CCL26
Macrophage	10344	CCL26
Chemokines	10344	CCL26
Cytokines	10344	CCL26
Antimicrobials	10344	CCL26
Chemokines	10850	CCL27
Cytokines	10850	CCL27
Antimicrobials	10850	CCL27
LCK	10850	CCL27
Chemokines	56477	CCL28
Antimicrobials	56477	CCL28
Antimicrobials	56477	CCL28
LCK	56477	CCL28
Cytokines	56477	CCL28
Antimicrobials	6348	CCL3
Cytokines	6348	CCL3
Chemokine12_score	6348	CCL3
T_cell_infiltration_1	6348	CCL3
Chemokines	6348	CCL3
Chemokines	6349	CCL3L1
Cytokines	6349	CCL3L1
Regulatory_T_cell	6349	CCL3L1
Antimicrobials	6349	CCL3L1
Chemokines	390788	CCL3P1
Cytokines	390788	CCL3P1
Activated_dendritic_cell	414062	CCL3L3
Chemokines	414062	CCL3L3
Antimicrobials	414062	CCL3L3
Cytokines	414062	CCL3L3
NK_cells_activated	6351	CCL4
NK_cells_resting	6351	CCL4
Monocytes	6351	CCL4
T_cells_CD4_memory_activated	6351	CCL4
Eosinophils	6351	CCL4
Mast_cells_activated	6351	CCL4
Activated_CD4_T_cell	6351	CCL4
T_cells_gamma_delta	6351	CCL4
T_cell_infiltration_2	6351	CCL4
Macrophages_M1	6351	CCL4
Neutrophils	6351	CCL4
Chemokine12_score	6351	CCL4
T_cells_CD8	6351	CCL4
Macrophages_M2	6351	CCL4
Chemokines	6351	CCL4
Macrophages_M0	6351	CCL4
Dendritic_cells_resting	6351	CCL4
T_cell_infiltration_1	6351	CCL4
Antimicrobials	6351	CCL4
Antimicrobials	6351	CCL4
B_cells_naive	6351	CCL4
Dendritic_cells_activated	6351	CCL4
Cytokines	6351	CCL4
Mast_cells_resting	6351	CCL4
Mac_CSF1	388372	CCL4L1
CD8	388372	CCL4L1
Antimicrobials	388372	CCL4L1
Chemokines	388372	CCL4L1
GRANS_PCA_16704732	388372	CCL4L1
CD8_PCA_16704732	388372	CCL4L1
Cytokines	388372	CCL4L1
Antimicrobials	9560	CCL4L2
Chemokines	9560	CCL4L2
Cytokines	9560	CCL4L2
T_Cell	6352	CCL5
CSF1_response	6352	CCL5
NK_cells_resting	6352	CCL5
Immune_cell_Cluster_21214954	6352	CCL5
Minterferon_Cluster_21214954	6352	CCL5
Macrophages_M1	6352	CCL5
T_cells_CD4_memory_activated	6352	CCL5
NK_cells_activated	6352	CCL5
CD8_cluster	6352	CCL5
T_cell_infiltration_2	6352	CCL5
Antimicrobials	6352	CCL5
LIexpression_score	6352	CCL5
Module5_TcellBcell_score	6352	CCL5
CD8_PCA_16704732	6352	CCL5
LCK	6352	CCL5
ICR_ACT_SCORE	6352	CCL5
Activated_CD4_T_cell	6352	CCL5
Cytokines	6352	CCL5
Chemokine12_score	6352	CCL5
T_cells_gamma_delta	6352	CCL5
STAT1_score	6352	CCL5
ICR_SCORE	6352	CCL5
CD8	6352	CCL5
LCK_19272155	6352	CCL5
T_cells_CD4_memory_resting	6352	CCL5
Dendritic_cells_activated	6352	CCL5
T_Cell_cluster	6352	CCL5
Chemokines	6352	CCL5
Antimicrobials	6352	CCL5
T_cells_CD8	6352	CCL5
Mac_CSF1	6352	CCL5
T_cell_PCA_16704732	6352	CCL5
HER2_Immune_PCA_18006808	6352	CCL5
LCK	6353	CCL6
Cytokines	6354	CCL7
Antimicrobials	6354	CCL7
LCK	6354	CCL7
Chemokines	6354	CCL7
Chemokine12_score	6355	CCL8
HER2_Immune_PCA_18006808	6355	CCL8
LCK	6355	CCL8
Chemokines	6355	CCL8
Macrophages_M2	6355	CCL8
Antimicrobials	6355	CCL8
Mast_cells_activated	6355	CCL8
Cytokines	6355	CCL8
Dendritic_cells_activated	6355	CCL8
STAT1_score	6355	CCL8
TAMsurr_score	6355	CCL8
Macrophages_M1	6355	CCL8
TAMsurr_TcClassII_ratio	6355	CCL8
Antimicrobials	6355	CCL8
Module5_TcellBcell_score	6355	CCL8
LCK	337988	CCL9
Activated_dendritic_cell	8900	CCNA1
Memory_B_cell	890	CCNA2
Module11_Prolif_score	890	CCNA2
Proliferation_ImSig	890	CCNA2
Proliferation_ImSig	891	CCNB1
Module11_Prolif_score	891	CCNB1
Activated_CD4_T_cell	891	CCNB1
Proliferation_ImSig	9133	CCNB2
Module11_Prolif_score	9133	CCNB2
T_cells_CD4_memory_activated	894	CCND2
NK_cells_resting	894	CCND2
T_cell_PCA_16704732	894	CCND2
HER2_Immune_PCA_18006808	894	CCND2
T_Cell	894	CCND2
T_cells_regulatory__Tregs	894	CCND2
NK_cells_activated	894	CCND2
T_cells_CD4_memory_resting	894	CCND2
HER2_Immune_PCA_18006808	896	CCND3
Proliferation_ImSig	9134	CCNE2
Module11_Prolif_score	9134	CCNE2
B_cell_PCA_16704732	901	CCNG2
B_Cell	901	CCNG2
CSR_Activated_15701700	901	CCNG2
CSR_Activated_15701700	81669	CCNL2
CSR_Activated_15701700	9236	CCPG1
Antimicrobials	1230	CCR1
HER2_Immune_PCA_18006808	1230	CCR1
Chemokine_Receptors	1230	CCR1
Macrophages_ImSig	1230	CCR1
Cytokine_Receptors	1230	CCR1
Antimicrobials	2826	CCR10
Antimicrobials	2826	CCR10
Cytokine_Receptors	2826	CCR10
Chemokine_Receptors	2826	CCR10
Plasma_cells	729230	CCR2
T_cells_gamma_delta	729230	CCR2
Module4_TcellBcell_score	729230	CCR2
MDSC	729230	CCR2
T_Cell_cluster	729230	CCR2
Monocytes	729230	CCR2
Cytokine_Receptors	1232	CCR3
Antimicrobials	1232	CCR3
Chemokine_Receptors	1232	CCR3
Neutrophils	1232	CCR3
Eosinophils	1232	CCR3
Chemokine_Receptors	1233	CCR4
Cytokine_Receptors	1233	CCR4
Antimicrobials	1233	CCR4
Cytokine_Receptors	1234	CCR5
Antimicrobials	1234	CCR5
Macrophages_M0	1234	CCR5
Chemokine_Receptors	1234	CCR5
Effector_memory_CD8_T_cell	1234	CCR5
HER2_Immune_PCA_18006808	1234	CCR5
IL12_score_21050467	1234	CCR5
NK_cells_activated	1234	CCR5
T_cells_gamma_delta	1234	CCR5
LYM	1234	CCR5
Macrophages_M1	1234	CCR5
MacTh1_cluster	1234	CCR5
Dendritic_cells_resting	1234	CCR5
Chemokine_Receptors	1235	CCR6
Cytokine_Receptors	1235	CCR6
Antimicrobials	1235	CCR6
B_cells_ImSig	1235	CCR6
HER2_Immune_PCA_18006808	1235	CCR6
T_cells_ImSig	1236	CCR7
LCK_19272155	1236	CCR7
B_cells_naive	1236	CCR7
Activated_CD4_T_cell	1236	CCR7
Macrophages_M1	1236	CCR7
T_cells_CD8	1236	CCR7
Module5_TcellBcell_score	1236	CCR7
Cytokine_Receptors	1236	CCR7
T_cells_CD4_memory_resting	1236	CCR7
Dendritic_cells_activated	1236	CCR7
HER2_Immune_PCA_18006808	1236	CCR7
Module4_TcellBcell_score	1236	CCR7
T_cells_CD4_memory_activated	1236	CCR7
B_cells_memory	1236	CCR7
T_cells_regulatory__Tregs	1236	CCR7
Immune_cell_Cluster_21214954	1236	CCR7
Antimicrobials	1236	CCR7
T_cells_CD4_naive	1236	CCR7
T_cells_follicular_helper	1236	CCR7
CD103pos_mean_25446897	1236	CCR7
Chemokine_Receptors	1236	CCR7
Cytokine_Receptors	1237	CCR8
Antimicrobials	1237	CCR8
Chemokine_Receptors	1237	CCR8
Type_17_T_helper_cell	10803	CCR9
Chemokine_Receptors	10803	CCR9
Cytokine_Receptors	10803	CCR9
Cytokine_Receptors	51554	ACKR4
Antimicrobials	51554	ACKR4
Chemokine_Receptors	51554	ACKR4
Chemokine_Receptors	9034	CCRL2
CSF1_response	9034	CCRL2
STAT1_score	9034	CCRL2
Macrophages_ImSig	9034	CCRL2
Mac_CSF1	9034	CCRL2
Cytokine_Receptors	9034	CCRL2
CSR_Activated_15701700	22948	CCT5
CHANG_CORE_SERUM_RESPONSE_UP	22948	CCT5
Activated_CD8_T_cell	10693	CCT6B
HER2_Immune_PCA_18006808	221960	CCZ1B
Natural_killer_T_cell	9398	CD101
Natural_killer_T_cell	135228	CD109
MDSC	929	CD14
Antimicrobials	929	CD14
LIexpression_score	929	CD14
Monocytes_ImSig	929	CD14
HER2_Immune_PCA_18006808	929	CD14
Type_1_T_helper_cell	977	CD151
T_cells_CD8	11126	CD160
HER2_Immune_PCA_18006808	11126	CD160
Effector_memory_CD8_T_cell	11126	CD160
NK_cells_MCPcounter	11126	CD160
NK_cells_resting	11126	CD160
T_cells_gamma_delta	11126	CD160
MDACC_FNA_1_20805453	9332	CD163
HER2_Immune_PCA_18006808	9332	CD163
CSF1_response	9332	CD163
Macrophages_ImSig	9332	CD163
Mac_CSF1	9332	CD163
Mac_CSF1	283316	CD163L1
B_cell_PCA_16704732	4064	CD180
HER2_Immune_PCA_18006808	4064	CD180
Macrophages_M2	4064	CD180
B_cells_memory	4064	CD180
Plasma_cells	4064	CD180
Activated_B_cell	4064	CD180
B_Cell	4064	CD180
B_cells_naive	4064	CD180
B_cells_ImSig	4064	CD180
B_Cell	930	CD19
Bcell_receptors_score	930	CD19
B_cell_PCA_16704732	930	CD19
Module5_TcellBcell_score	930	CD19
LIexpression_score	930	CD19
Activated_B_cell	930	CD19
BCRSignalingPathway	930	CD19
Module4_TcellBcell_score	930	CD19
B_lineage_MCPcounter	930	CD19
B_cells_naive	930	CD19
HER2_Immune_PCA_18006808	930	CD19
B_cells_memory	930	CD19
Plasma_cells	930	CD19
B_cells_ImSig	930	CD19
B_Cell_cluster	930	CD19
Dendritic_cells_activated	909	CD1A
B_cells_naive	909	CD1A
Dendritic_cells_resting	909	CD1A
Myeloid_dendritic_cells_MCPcounter	909	CD1A
Antigen_Processing_and_Presentation	909	CD1A
Dendritic_cells_activated	910	CD1B
Antigen_Processing_and_Presentation	910	CD1B
GRANS_PCA_16704732	910	CD1B
Dendritic_cells_resting	910	CD1B
B_cells_naive	910	CD1B
Myeloid_dendritic_cells_MCPcounter	910	CD1B
B_cells_naive	911	CD1C
B_Cell	911	CD1C
B_cells_memory	911	CD1C
Dendritic_cells_resting	911	CD1C
Dendritic_cells_activated	911	CD1C
Bcell_receptors_score	911	CD1C
Antigen_Processing_and_Presentation	911	CD1C
Monocytes	912	CD1D
HER2_Immune_PCA_18006808	912	CD1D
B_cell_PCA_16704732	912	CD1D
B_Cell	912	CD1D
Monocyte	912	CD1D
Antigen_Processing_and_Presentation	912	CD1D
Bcell_receptors_score	912	CD1D
Antigen_Processing_and_Presentation	913	CD1E
Dendritic_cells_activated	913	CD1E
Dendritic_cells_resting	913	CD1E
Myeloid_dendritic_cells_MCPcounter	913	CD1E
HER2_Immune_PCA_18006808	913	CD1E
T_cells_CD4_naive	914	CD2
HER2_Immune_PCA_18006808	914	CD2
T_cells_regulatory__Tregs	914	CD2
T_cell_PCA_16704732	914	CD2
CD8_cluster	914	CD2
T_Cell_cluster	914	CD2
T_Cell	914	CD2
T_cells_gamma_delta	914	CD2
T_cells_CD8	914	CD2
Tcell_21978456	914	CD2
Module4_TcellBcell_score	914	CD2
T_cells_follicular_helper	914	CD2
STAT1_score	914	CD2
LCK_19272155	914	CD2
NK_cells_activated	914	CD2
TcClassII_score	914	CD2
T_cells_CD4_memory_activated	914	CD2
MDSC	914	CD2
NK_cells_resting	914	CD2
Immune_cell_Cluster_21214954	914	CD2
T_cells_ImSig	914	CD2
T_cells_CD4_memory_resting	914	CD2
TAMsurr_TcClassII_ratio	914	CD2
TNBC_T_Cell	914	CD2
T_follicular_helper_cell	4345	CD200
Bcell_receptors_score	4345	CD200
B_cell_PCA_16704732	4345	CD200
B_Cell	4345	CD200
Activated_dendritic_cell	50489	CD207
Macrophages_M2	30835	CD209
Antigen_Processing_and_Presentation	30835	CD209
Dendritic_cells_resting	30835	CD209
HER2_Immune_PCA_18006808	30835	CD209
Gamma_delta_T_cell	30835	CD209
B_cells_ImSig	933	CD22
B_Cell	933	CD22
B_cell_PCA_16704732	933	CD22
B_cells_naive	933	CD22
B_cells_memory	933	CD22
Immature__B_cell	933	CD22
Bcell_receptors_score	933	CD22
HER2_Immune_PCA_18006808	933	CD22
BCRSignalingPathway	933	CD22
B_lineage_MCPcounter	933	CD22
B_Cell	100133941	CD24
Bcell_receptors_score	100133941	CD24
HER2_Immune_PCA_18006808	51744	CD244
NaturalKiller_Cell_Cytotoxicity	51744	CD244
NK_cells_resting	51744	CD244
Eosinophils	51744	CD244
NK_cells_activated	51744	CD244
T_cells_gamma_delta	51744	CD244
T_cells_gamma_delta	919	CD247
NK_cells_activated	919	CD247
NK_cells_resting	919	CD247
Module4_TcellBcell_score	919	CD247
T_cells_CD4_naive	919	CD247
T_cells_follicular_helper	919	CD247
T_cell_PCA_16704732	919	CD247
NaturalKiller_Cell_Cytotoxicity	919	CD247
CD8_cluster	919	CD247
Tcell_receptors_score	919	CD247
LCK_19272155	919	CD247
TCRsignalingPathway	919	CD247
LIexpression_score	919	CD247
T_cells_CD4_memory_resting	919	CD247
HER2_Immune_PCA_18006808	919	CD247
T_Cell	919	CD247
IL12_score_21050467	919	CD247
T_cells_regulatory__Tregs	919	CD247
T_Cell_cluster	919	CD247
T_cells_CD8	919	CD247
T_cells_CD4_memory_activated	919	CD247
LCK_19272155	939	CD27
IGG_Cluster_21214954	939	CD27
T_cells_CD4_memory_resting	939	CD27
T_cells_regulatory__Tregs	939	CD27
T_cells_ImSig	939	CD27
T_cells_CD4_naive	939	CD27
IGG_Cluster	939	CD27
Activated_B_cell	939	CD27
Plasma_cells	939	CD27
T_cells_CD8	939	CD27
CD8_cluster	939	CD27
T_cells_CD4_memory_activated	939	CD27
B_cells_memory	939	CD27
T_Cell_cluster	939	CD27
T_cells_follicular_helper	939	CD27
Tcell_21978456	939	CD27
Module4_TcellBcell_score	939	CD27
T_cells_gamma_delta	939	CD27
HER2_Immune_PCA_18006808	939	CD27
PDL1_data	29126	CD274
ICR_INHIB_SCORE	29126	CD274
Minterferon_Cluster_21214954	29126	CD274
ICR_SCORE	29126	CD274
PD1_PDL1_score	29126	CD274
T_cells_follicular_helper	940	CD28
T_cell_PCA_16704732	940	CD28
T_cells_MCPcounter	940	CD28
TCRsignalingPathway	940	CD28
T_cells_ImSig	940	CD28
T_Cell	940	CD28
HER2_Immune_PCA_18006808	940	CD28
T_cells_CD4_memory_activated	940	CD28
T_cells_regulatory__Tregs	940	CD28
Macrophages_ImSig	11314	CD300A
NK_cells_activated	11314	CD300A
Neutrophils	11314	CD300A
Eosinophils	11314	CD300A
NK_cells_resting	11314	CD300A
Mast_cells_activated	11314	CD300A
Monocytes	11314	CD300A
Macrophages_M2	11314	CD300A
T_cells_gamma_delta	11314	CD300A
Effector_memory_CD4_T_cell	342510	CD300E
Macrophage	124599	CD300LB
Monocytes_ImSig	146722	CD300LF
Plasmacytoid_dendritic_cell	146722	CD300LF
MacTh1_cluster	146722	CD300LF
Activated_dendritic_cell	9936	CD302
Mac_CSF1	9936	CD302
GRANS_PCA_16704732	9936	CD302
Cytokines	51293	CD320
Mac_CSF1	945	CD33
CSF1_response	945	CD33
Monocytes_ImSig	945	CD33
G_SIGLEC9	945	CD33
MacTh1_cluster	945	CD33
Gamma_delta_T_cell	945	CD33
Monocytes	945	CD33
HER2_Immune_PCA_18006808	945	CD33
MCD3_CD8_21214954	947	CD34
MCD3_CD8_21214954	948	CD36
Gamma_delta_T_cell	948	CD36
B_cells_ImSig	951	CD37
NK_cells_activated	951	CD37
T_cells_gamma_delta	951	CD37
B_cells_naive	951	CD37
LIexpression_score	951	CD37
Eosinophils	951	CD37
T_cells_CD4_memory_resting	951	CD37
Neutrophils	951	CD37
T_cells_CD8	951	CD37
HER2_Immune_PCA_18006808	951	CD37
Mast_cells_activated	951	CD37
NK_cells_resting	951	CD37
Activated_CD8_T_cell	951	CD37
T_cells_follicular_helper	951	CD37
B_cells_memory	951	CD37
T_cells_CD4_naive	951	CD37
MacTh1_cluster	951	CD37
Mac_CSF1	951	CD37
T_cells_regulatory__Tregs	951	CD37
Macrophages_M2	951	CD37
Monocytes	951	CD37
Macrophages_M0	951	CD37
Module4_TcellBcell_score	951	CD37
Bcell_receptors_score	952	CD38
Macrophages_M1	952	CD38
B_Cell_60gene	952	CD38
B_Cell	952	CD38
Activated_B_cell	952	CD38
T_Cell_cluster	952	CD38
HER2_Immune_PCA_18006808	952	CD38
B_cell_PCA_16704732	952	CD38
T_cells_follicular_helper	952	CD38
Mast_cells_activated	952	CD38
Dendritic_cells_activated	952	CD38
Module5_TcellBcell_score	952	CD38
Immune_NSCLC_score	952	CD38
Plasma_cells	952	CD38
NK_cells_resting	952	CD38
LCK_19272155	915	CD3D
T_cells_CD4_memory_activated	915	CD3D
T_cells_follicular_helper	915	CD3D
T_cells_CD4_memory_resting	915	CD3D
TCRsignalingPathway	915	CD3D
T_cells_gamma_delta	915	CD3D
LIexpression_score	915	CD3D
T_cell_PCA_16704732	915	CD3D
Tcell_receptors_score	915	CD3D
CD8_cluster	915	CD3D
Tcell_21978456	915	CD3D
T_cells_MCPcounter	915	CD3D
HER2_Immune_PCA_18006808	915	CD3D
T_cells_CD4_naive	915	CD3D
T_cells_ImSig	915	CD3D
IL12_score_21050467	915	CD3D
T_Cell_cluster	915	CD3D
T_cells_regulatory__Tregs	915	CD3D
Activated_CD8_T_cell	915	CD3D
T_Cell	915	CD3D
T_cells_CD8	915	CD3D
G_CD3E	915	CD3D
Immune_cell_Cluster_21214954	915	CD3D
TNBC_T_Cell	915	CD3D
IL12_score_21050467	916	CD3E
B_cells_naive	916	CD3E
Tcell_receptors_score	916	CD3E
HER2_Immune_PCA_18006808	916	CD3E
T_cells_CD4_memory_resting	916	CD3E
T_cells_ImSig	916	CD3E
CD8_cluster	916	CD3E
Plasma_cells	916	CD3E
Activated_CD8_T_cell	916	CD3E
T_cells_CD8	916	CD3E
T_cells_CD4_memory_activated	916	CD3E
G_CD3E	916	CD3E
T_Cell_cluster	916	CD3E
T_cells_regulatory__Tregs	916	CD3E
LIexpression_score	916	CD3E
T_cells_CD4_naive	916	CD3E
TCRsignalingPathway	916	CD3E
T_cells_gamma_delta	916	CD3E
T_cell_PCA_16704732	916	CD3E
T_Cell	916	CD3E
T_cells_follicular_helper	916	CD3E
T_cells_CD4_naive	917	CD3G
T_cells_regulatory__Tregs	917	CD3G
T_cells_follicular_helper	917	CD3G
TCRsignalingPathway	917	CD3G
Activated_CD8_T_cell	917	CD3G
G_CD3E	917	CD3G
Module4_TcellBcell_score	917	CD3G
T_cells_CD8	917	CD3G
CD8_cluster	917	CD3G
T_cells_ImSig	917	CD3G
HER2_Immune_PCA_18006808	917	CD3G
Module5_TcellBcell_score	917	CD3G
Tcell_receptors_score	917	CD3G
TcClassII_score	917	CD3G
T_cell_PCA_16704732	917	CD3G
T_cells_CD4_memory_resting	917	CD3G
LIexpression_score	917	CD3G
TAMsurr_TcClassII_ratio	917	CD3G
T_cells_CD4_memory_activated	917	CD3G
T_cells_gamma_delta	917	CD3G
STAT1_score	917	CD3G
T_cells_MCPcounter	917	CD3G
T_Cell	917	CD3G
T_Cell_cluster	917	CD3G
IL12_score_21050467	917	CD3G
Antimicrobials	920	CD4
T_cells_CD4_memory_activated	920	CD4
Monocytes	920	CD4
Macrophages_ImSig	920	CD4
Dendritic_cells_resting	920	CD4
TCRsignalingPathway	920	CD4
T_cells_CD4_naive	920	CD4
Macrophage	920	CD4
MacTh1_cluster	920	CD4
Mac_CSF1	920	CD4
Macrophages_M2	920	CD4
T_cells_regulatory__Tregs	920	CD4
Antigen_Processing_and_Presentation	920	CD4
T_cells_follicular_helper	920	CD4
LYM	920	CD4
Macrophages_M1	920	CD4
T_cells_CD4_memory_resting	920	CD4
B_cells_memory	958	CD40
Dendritic_cells_activated	958	CD40
B_cells_naive	958	CD40
Type_17_T_helper_cell	958	CD40
Antimicrobials	958	CD40
Dendritic_cells_resting	958	CD40
HER2_Immune_PCA_18006808	958	CD40
Macrophages_M1	958	CD40
Macrophages_M0	958	CD40
GRANS_PCA_16704732	958	CD40
Antimicrobials	958	CD40
Cytokine_Receptors	958	CD40
Cytokines	959	CD40LG
T_Cell_cluster	959	CD40LG
STAT1_score	959	CD40LG
TCRsignalingPathway	959	CD40LG
Antimicrobials	959	CD40LG
Mac_CSF1	960	CD44
TGFB_score_21050467	960	CD44
Mac_CSF1	4179	CD46
GRANS_PCA_16704732	4179	CD46
HER2_Immune_PCA_18006808	961	CD47
Type_1_T_helper_cell	961	CD47
CSF1_response	962	CD48
HER2_Immune_PCA_18006808	962	CD48
T_Cell_cluster	962	CD48
Immune_NSCLC_score	962	CD48
G_SLAMF6	962	CD48
Mac_CSF1	962	CD48
Tcell_21978456	962	CD48
T_cells_ImSig	962	CD48
NaturalKiller_Cell_Cytotoxicity	962	CD48
STAT1_score	962	CD48
Immune_cell_Cluster_21214954	962	CD48
Type_1_T_helper_cell	962	CD48
LCK_19272155	962	CD48
CD8_cluster	962	CD48
GRANS_PCA_16704732	962	CD48
TNBC_T_Cell	962	CD48
T_cells_follicular_helper	921	CD5
T_cells_CD4_memory_resting	921	CD5
T_cells_MCPcounter	921	CD5
T_Cell	921	CD5
CD8_cluster	921	CD5
T_cells_regulatory__Tregs	921	CD5
T_Cell_cluster	921	CD5
T_cell_PCA_16704732	921	CD5
T_cells_CD4_naive	921	CD5
Module4_TcellBcell_score	1043	CD52
HER2_Immune_PCA_18006808	1043	CD52
Tcell_21978456	1043	CD52
Mac_CSF1	1043	CD52
T_cells_ImSig	1043	CD52
CSF1_response	1043	CD52
Type_1_T_helper_cell	1043	CD52
T_Cell_cluster	1043	CD52
Immune_cell_Cluster_21214954	1043	CD52
TNBC_T_Cell	1043	CD52
Immune_NSCLC_score	963	CD53
MacTh1_cluster	963	CD53
Immune_cell_Cluster_21214954	963	CD53
LYM	963	CD53
CSF1_response	963	CD53
Tcell_21978456	963	CD53
Mac_CSF1	963	CD53
LCK_19272155	963	CD53
HER2_Immune_PCA_18006808	963	CD53
Type_1_T_helper_cell	963	CD53
TNBC_T_Cell	963	CD53
Mac_CSF1	1604	CD55
Effector_memory_CD8_T_cell	1604	CD55
Mac_CSF1	965	CD58
TGFB_score_21050467	966	CD59
Type_1_T_helper_cell	966	CD59
HER2_Immune_PCA_18006808	923	CD6
T_cells_follicular_helper	923	CD6
CD8_cluster	923	CD6
T_cells_MCPcounter	923	CD6
T_cell_PCA_16704732	923	CD6
T_cells_CD8	923	CD6
Type_1_T_helper_cell	923	CD6
T_cells_CD4_memory_activated	923	CD6
T_cells_regulatory__Tregs	923	CD6
T_Cell	923	CD6
T_cells_CD4_memory_resting	923	CD6
T_cells_ImSig	923	CD6
T_Cell_cluster	923	CD6
Central_memory_CD4_T_cell	967	CD63
CD68_cluster	968	CD68
CD8_CD68_ratio	968	CD68
Dendritic_cells_resting	968	CD68
MacTh1_cluster	968	CD68
Macrophages_M0	968	CD68
Mac_CSF1	968	CD68
Macrophages_M2	968	CD68
Type_1_T_helper_cell	968	CD68
Macrophages_ImSig	968	CD68
CD68	968	CD68
Mast_cells_activated	969	CD69
T_cells_CD4_naive	969	CD69
Activated_CD8_T_cell	969	CD69
NK_cells_activated	969	CD69
NK_cells_resting	969	CD69
T_cells_CD4_memory_activated	969	CD69
B_cells_naive	969	CD69
B_cells_memory	969	CD69
Module4_TcellBcell_score	969	CD69
T_cells_follicular_helper	969	CD69
STAT1_score	969	CD69
T_cells_CD8	969	CD69
T_cells_gamma_delta	969	CD69
Module5_TcellBcell_score	969	CD69
HER2_Immune_PCA_18006808	969	CD69
Eosinophils	969	CD69
T_cells_CD4_memory_resting	969	CD69
T_cells_CD4_memory_activated	924	CD7
HER2_Immune_PCA_18006808	924	CD7
T_cells_regulatory__Tregs	924	CD7
NK_cells_resting	924	CD7
T_cells_CD8	924	CD7
NK_cells_activated	924	CD7
T_cells_CD4_memory_resting	924	CD7
T_cells_follicular_helper	924	CD7
Module4_TcellBcell_score	924	CD7
T_Cell_cluster	924	CD7
T_cells_CD4_naive	924	CD7
Type_1_T_helper_cell	924	CD7
T_cells_regulatory__Tregs	970	CD70
Type_1_T_helper_cell	970	CD70
Cytokines	970	CD70
B_Cell	971	CD72
B_cells_ImSig	971	CD72
BCRSignalingPathway	971	CD72
B_cells_naive	971	CD72
Regulatory_T_cell	971	CD72
B_cell_PCA_16704732	971	CD72
HER2_Immune_PCA_18006808	971	CD72
Bcell_receptors_score	971	CD72
Antigen_Processing_and_Presentation	972	CD74
Macrophages_ImSig	972	CD74
MHC2_21978456	972	CD74
TAMsurr_TcClassII_ratio	972	CD74
HER2_Immune_PCA_18006808	972	CD74
Bcell_receptors_score	972	CD74
MHC_II_19272155	972	CD74
TcClassII_score	972	CD74
Immune_cell_Cluster_21214954	972	CD74
MDACC_FNA_1_20805453	972	CD74
B_Cell	972	CD74
B_cell_PCA_16704732	972	CD74
MacTh1_cluster	972	CD74
B_Cell	973	CD79A
BCRSignalingPathway	973	CD79A
B_lineage_MCPcounter	973	CD79A
LIexpression_score	973	CD79A
B_cells_memory	973	CD79A
IGG_Cluster_21214954	973	CD79A
Bcell_receptors_score	973	CD79A
B_Cell_cluster	973	CD79A
Plasma_cells	973	CD79A
B_cells_ImSig	973	CD79A
B_cell_PCA_16704732	973	CD79A
Module5_TcellBcell_score	973	CD79A
HER2_Immune_PCA_18006808	973	CD79A
IGG_Cluster	973	CD79A
Module4_TcellBcell_score	973	CD79A
B_cells_naive	973	CD79A
B_cell_PCA_16704732	974	CD79B
B_cells_memory	974	CD79B
Activated_B_cell	974	CD79B
LIexpression_score	974	CD79B
B_cells_ImSig	974	CD79B
HER2_Immune_PCA_18006808	974	CD79B
B_Cell_cluster	974	CD79B
BCRSignalingPathway	974	CD79B
B_Cell	974	CD79B
Bcell_receptors_score	974	CD79B
B_cells_naive	974	CD79B
HER2_Immune_PCA_18006808	941	CD80
Macrophages_M1	941	CD80
Dendritic_cells_activated	941	CD80
Antimicrobials	975	CD81
BCRSignalingPathway	975	CD81
CSR_Activated_15701700	3732	CD82
T_follicular_helper_cell	9308	CD83
Bcell_receptors_score	9308	CD83
B_cell_PCA_16704732	9308	CD83
HER2_Immune_PCA_18006808	9308	CD83
B_Cell	9308	CD83
MacTh1_cluster	8832	CD84
T_follicular_helper_cell	8832	CD84
Mac_CSF1	8832	CD84
HER2_Immune_PCA_18006808	8832	CD84
CSF1_response	8832	CD84
MDSC	942	CD86
Macrophages_ImSig	942	CD86
Macrophages_M1	942	CD86
Troester_WoundSig_19887484	942	CD86
Dendritic_cells_activated	942	CD86
Macrophages_M2	942	CD86
B_Cell	942	CD86
MacTh1_cluster	942	CD86
Antimicrobials	942	CD86
CSF1_response	942	CD86
HER2_Immune_PCA_18006808	942	CD86
Monocytes	942	CD86
Mac_CSF1	942	CD86
Immune_cell_Cluster_21214954	942	CD86
Dendritic_cells_resting	942	CD86
Bcell_receptors_score	942	CD86
B_cell_PCA_16704732	942	CD86
Module5_TcellBcell_score	942	CD86
T_cells_ImSig	925	CD8A
CD8A	925	CD8A
CD8_cluster	925	CD8A
Mac_CSF1	925	CD8A
CD8_PCA_16704732	925	CD8A
HER2_Immune_PCA_18006808	925	CD8A
Activated_CD8_T_cell	925	CD8A
TAMsurr_TcClassII_ratio	925	CD8A
T_cells_CD8	925	CD8A
ICR_SCORE	925	CD8A
Module4_TcellBcell_score	925	CD8A
T_cells_gamma_delta	925	CD8A
T_Cell_cluster	925	CD8A
T_cell_infiltration_1	925	CD8A
CD8	925	CD8A
Cytotoxic_lymphocytes_MCPcounter	925	CD8A
NK_cells_activated	925	CD8A
TcClassII_score	925	CD8A
LIexpression_score	925	CD8A
Antigen_Processing_and_Presentation	925	CD8A
TCRsignalingPathway	925	CD8A
CSF1_response	925	CD8A
ICR_ACT_SCORE	925	CD8A
CD8_CD68_ratio	925	CD8A
Antimicrobials	925	CD8A
ICR_SCORE	926	CD8B
TCRsignalingPathway	926	CD8B
CD8	926	CD8B
T_cells_CD8	926	CD8B
CD8_T_cells_MCPcounter	926	CD8B
LIexpression_score	926	CD8B
T_cell_infiltration_2	926	CD8B
Module5_TcellBcell_score	926	CD8B
ICR_ACT_SCORE	926	CD8B
HER2_Immune_PCA_18006808	926	CD8B
Antigen_Processing_and_Presentation	926	CD8B
Mac_CSF1	928	CD9
Monocytes_ImSig	22918	CD93
CD8_cluster	10225	CD96
Module4_TcellBcell_score	10225	CD96
T_Cell_cluster	10225	CD96
T_cells_ImSig	10225	CD96
HER2_Immune_PCA_18006808	10225	CD96
NK_cells_resting	10225	CD96
T_cells_regulatory__Tregs	10225	CD96
Type_1_T_helper_cell	10225	CD96
T_cells_CD4_naive	10225	CD96
NK_cells_activated	10225	CD96
[truncated: 25,759 more rows]
