# Supplementary material for: Suppressive stroma-immune prognostic signature impedes immunotherapy in ovarian cancer and can be reversed by PDGFRB inhibitors
Source: J Transl Med. 2023 Sep 1;21:586. doi: 10.1186/s12967-023-04422-x (PMC10472577; doi:10.1186/s12967-023-04422-x)
Supplement: Supplementary file 4 — Additional file 4: Table S3. The Unicox results in the affy cohort. [file 12967_2023_4422_MOESM4_ESM.xlsx]

## Sheet: Sheet1
	beta	HR	HR_conifit_lower	HR_conifit_upper	p.value	FDR
TGFB_score_21050467	2.9	18.0901	5.22	62.7	5.01e-06	0.00206913
KEGG_TGF_BETA_SIGNALING_PATHWAY	4.22	67.8366	10.4	443	1.07e-05	0.00220955
REACTOME_SIGNALING_BY_TGFB_FAMILY_MEMBERS	6.04	421.446	19.8	8980	0.000108	0.014868
MCD3_CD8_21214954	1.36	3.89546	1.93	7.85	0.000144	0.014868
REACTOME_TRAIL_SIGNALING	-1.78	0.168895	0.0664	0.43	0.000191	0.0157766
BIOCARTA_ETS_PATHWAY	2.42	11.2118	3.03	41.5	0.000295	0.019175
Troester_WoundSig_19887484	2.1	8.19722	2.6	25.8	0.000325	0.019175
R_HSA_9660821	3.32	27.7219	4.37	176	0.000428	0.0220955
Chemokine_Receptors	1.96	7.09104	2.35	21.4	0.000497	0.0228068
KEGG_RIG_I_LIKE_RECEPTOR_SIGNALING_PATHWAY	-2.9	0.0549524	0.0105	0.287	0.000587	0.0242431
CSR_Activated_15701700	8.79	6561.44	41.7	1030000	0.00066	0.02478
Central_memory_CD8_T_cell	2.49	12.1041	2.78	52.7	0.000899	0.030385
PID_TGFBR_PATHWAY	3.98	53.41	5	570	0.000994	0.030385
TGFB_PCA_17349583	1.22	3.38554	1.63	7.01	0.00103	0.030385
BIOCARTA_TCR_PATHWAY	3.32	27.7001	3.75	205	0.00113	0.0311127
KEGG_PATHOGENIC_ESCHERICHIA_COLI_INFECTION	4.19	65.8945	5.19	837	0.00124	0.0320075
REACTOME_CD28_DEPENDENT_VAV1_PATHWAY	1.89	6.60092	2.09	20.9	0.00132	0.0320682
REACTOME_NF_KB_ACTIVATION_THROUGH_FADD_RIP_1_PATHWAY_MEDIATED_BY_CASPASE_8_AND_10	-1.58	0.20598	0.0757	0.56	0.00197	0.0452006
BIOCARTA_NFAT_PATHWAY	3.23	25.1768	3.2	198	0.00217	0.0471689
PID_FAS_PATHWAY	-3.17	0.0420615	0.00546	0.324	0.00235	0.04779
APM1	-1.54	0.213455	0.0787	0.579	0.00243	0.04779
R_HSA_2173788	3.08	21.8388	2.94	162	0.00257	0.0482459
