# Supplementary material for: Suppressive stroma-immune prognostic signature impedes immunotherapy in ovarian cancer and can be reversed by PDGFRB inhibitors
Source: J Transl Med. 2023 Sep 1;21:586. doi: 10.1186/s12967-023-04422-x (PMC10472577; doi:10.1186/s12967-023-04422-x)
Supplement: Supplementary file 6 — Additional file 6: Table S5. cmap drug. [file 12967_2023_4422_MOESM6_ESM.xlsx]

## Sheet: three_cox_cmap_drug_order_full
	id	pert_id	pert_iname	cell_iname	pert_type	pert_idose	pert_itime	nsample	ss_ngene	cc_q75	tas	qc_pass	is_hiq	is_ncs_sig	is_exemplar_sig	is_null_sig	moa	target_name	raw_cs	fdr_q_nlog10	norm_cs
413683	CPC014_ASC_24H:BRD-K74733595-001-02-9:10	BRD-K74733595	BRD-K74733595	ASC	trt_cp	10 uM	24 h	3	270	0.17	0.216639	1	0	1	1	0	HDAC inhibitor	-666	-0.6168	1.3015	-1.6267
413685	PBIOA021_HEPG2_24H:P15	BRD-K24785678	BRD-K24785678	HEPG2	trt_cp	1.11 uM	24 h	3	143	0.16	0.152953	1	1	1	1	0	-666	-666	-0.6168	1.3022	-1.6267
413688	CPC014_ASC_24H:BRD-U33728988-000-01-6:10	BRD-U33728988	QL-X-138	ASC	trt_cp	10 uM	24 h	3	350	0.58	0.455595	0	0	1	1	0	MTOR inhibitor	BTK|JAK3|MKNK2|MTOR|PRKDC	-0.6168	1.3028	-1.6267
413689	CPC009_PC3_24H:BRD-K86108784-001-05-4:10	BRD-K86108784	BRD-K86108784	PC3	trt_cp	10 uM	24 h	5	95	0.1	0.0985581	1	0	1	1	0	-666	-666	-0.6168	1.303	-1.6267
413691	CPC003_HCC515_24H:BRD-K72895815-001-01-4:10	BRD-K72895815	SSR-69071	HCC515	trt_cp	10 uM	24 h	3	289	0.46	0.368687	1	0	1	1	0	Leukocyte elastase inhibitor	ELANE	-0.6168	1.3036	-1.6268
413694	CPC015_A549_6H:BRD-K32830106-001-01-8:10	BRD-K32830106	guanfacine	A549	trt_cp	10 uM	6 h	2	65	0.03	0.0446527	0	0	1	1	0	Adrenergic receptor agonist	ADRA2A|ADRA2B|CYP3A5|HCN1|HCN2|HCN3|HCN4|ADRA2C	-0.6168	1.3041	-1.6268
413697	PAC049_U2OS_6H:BRD-K40265664-001-01-1:10.0241	BRD-K40265664	BRD-K40265664	U2OS	trt_cp	10 uM	6 h	3	57	0.27	0.125444	1	0	1	1	0	-666	-666	-0.6169	1.3052	-1.6269
413698	CPC014_VCAP_6H:BRD-K10906552-001-01-1:10	BRD-K10906552	BRD-K10906552	VCAP	trt_cp	10 uM	6 h	5	193	0.15	0.17205	0	0	1	1	0	-666	-666	-0.6169	1.3054	-1.6269
413702	DOS034_HT29_24H:BRD-K79797751-001-01-1:4.98	BRD-K79797751	BRD-K79797751	HT29	trt_cp	4 uM	24 h	2	81	0.13	0.103764	0	0	1	1	0	-666	-666	-0.6169	1.3077	-1.627
413708	CPC009_HCC515_6H:BRD-A25234499-001-14-2:10	BRD-A25234499	aminoglutethimide	HCC515	trt_cp	10 uM	6 h	3	174	0.33	0.242305	1	0	1	1	0	Glucocorticoid receptor antagonist	CYP19A1|CYP11A1|NR3C1	-0.617	1.3084	-1.6271
413715	CPC014_HA1E_6H:BRD-K48576794-001-04-0:10	BRD-K48576794	BRD-K48576794	HA1E	trt_cp	10 uM	6 h	3	101	0.16	0.128544	1	0	1	1	0	-666	-666	-0.617	1.3089	-1.6272
413720	PAC063_U2OS_6H:BRD-K52261313-001-06-9:10	BRD-K52261313	BRD-K52261313	U2OS	trt_cp	10 uM	6 h	3	71	0.19	0.117446	1	0	1	1	0	-666	-666	-0.617	1.3092	-1.6273
413730	PAC047_U2OS_6H:BRD-K65913932-001-01-2:9.94172	BRD-K65913932	BRD-K65913932	U2OS	trt_cp	10 uM	6 h	3	71	0.09	0.0808316	1	0	1	1	0	-666	-666	-0.6171	1.31	-1.6275
413734	CPC012_SKB_24H:BRD-K79070828-001-01-2:10	BRD-K79070828	TUL-XIX029	SKB	trt_cp	10 uM	24 h	4	618	0.08	0.224838	0	0	1	1	0	-666	-666	-0.6172	1.3106	-1.6277
413738	CPC006_H1299_6H:BRD-K41996876-001-03-0:10	BRD-K41996876	tyrphostin-1	H1299	trt_cp	10 uM	6 h	2	61	0.34	0.145625	0	0	1	1	0	EGFR inhibitor	-666	-0.6172	1.3109	-1.6278
413743	REP.A016_HA1E_24H:I07	BRD-K53963539	vortioxetine	HA1E	trt_cp	10 uM	24 h	3	596	0.7577	0.67952	1	1	1	1	0	Serotonin receptor agonist|Serotonin receptor antagonist	HTR1A|HTR1B|HTR7|SLC6A4|HTR1D|CYP2B6|CYP2C19|CYP2C8|CYP3A5|HTR2A|HTR2C|HTR3A|HTR5A|HTR6	-0.6173	1.3112	-1.6279
413748	DOS047_MCF7_24H:BRD-K80278608-001-01-4:5.03	BRD-K80278608	BRD-K80278608	MCF7	trt_cp	4 uM	24 h	3	100	0.07	0.0846018	0	0	1	1	0	-666	-666	-0.6173	1.3114	-1.628
413749	CPC003_HA1E_24H:BRD-K30296925-001-02-1:10	BRD-K30296925	flavokavain-b	HA1E	trt_cp	10 uM	24 h	3	348	0.4	0.377268	1	1	1	1	0	Carcinogen	IKBKB	-0.6173	1.3114	-1.6281
413761	CPC015_ASC_24H:BRD-K54790157-001-10-6:10	BRD-K54790157	trioxsalen	ASC	trt_cp	10 uM	24 h	4	89	0.04	0.0603331	0	0	1	1	0	DNA inhibitor	-666	-0.6174	1.3115	-1.6283
413775	PAC061_U2OS_6H:BRD-K35995122-001-01-6:9.9534	BRD-K35995122	BRD-K35995122	U2OS	trt_cp	10 uM	6 h	3	48	0.02	0.0313304	0	0	1	1	0	-666	-666	-0.6175	1.3117	-1.6285
413781	CPC002_HCC515_24H:BRD-K89046952-001-03-4:10	BRD-K89046952	ciclacillin	HCC515	trt_cp	10 uM	24 h	3	94	0.21	0.142071	1	0	1	1	0	Bacterial cell wall synthesis inhibitor	-666	-0.6175	1.3117	-1.6286
413790	MUC.CP002_NKDBA_24H:B24	BRD-K07569193	SA-1459454	NKDBA	trt_cp	0.37 uM	24 h	6	250	0.1583	0.20116	0	0	1	1	0	-666	-666	-0.6176	1.3117	-1.6287
413795	PBIOA013_HA1E_24H:D01	BRD-K25325018	GSK-690693	HA1E	trt_cp	10 uM	24 h	3	341	0.28	0.312454	1	1	1	1	0	AKT inhibitor	AKT1|AKT2|AKT3|PAK4|PAK6|PAK7|PRKCQ|PRKG1|PRKX	-0.6176	1.3118	-1.6288
413799	ERG011_VCAP_6H:BRD-K24348220-001-01-2:10.051	BRD-K24348220	BRD-K24348220	VCAP	trt_cp	10 uM	6 h	2	53	0.28	0.123182	1	0	1	1	0	-666	-666	-0.6176	1.3118	-1.6289
413805	DOSVAL006_HA1E_24H:BRD-K67399667:5	BRD-K67399667	BRD-K67399667	HA1E	trt_cp	4 uM	24 h	2	106	0.13	0.118701	0	0	1	1	0	-666	-666	-0.6177	1.3118	-1.6289
413806	REP.B017_MCF7_24H:I12	BRD-K64538373	Ro-4987655	MCF7	trt_cp	0.01 uM	24 h	2	121	0.3922	0.220281	1	1	1	1	0	MEK inhibitor	MAP2K1	-0.6177	1.3118	-1.6289
413807	DOSVAL003_A549_24H:BRD-K49460772:10	BRD-K49460772	BRD-K49460772	A549	trt_cp	10 uM	24 h	3	190	0.15	0.170708	1	0	1	1	0	-666	-666	-0.6177	1.3118	-1.629
413808	REP.A010_MCF10A_24H:K14	BRD-K14704277	cinoxacin	MCF10A	trt_cp	3.33 uM	24 h	2	73	0.249	0.13633	1	0	1	1	0	Bacterial DNA Gyrase inhibitor	-666	-0.6177	1.3118	-1.629
413825	PAC057_U2OS_6H:BRD-K65049758-001-01-6:10.0685	BRD-K65049758	BRD-K65049758	U2OS	trt_cp	10 uM	6 h	3	186	0.42	0.282626	1	1	1	1	0	-666	-666	-0.6178	1.3118	-1.6293
413831	CPC001_VCAP_24H:J05	BRD-A21723284	naltriben	VCAP	trt_cp	10 uM	24 h	5	92	0.1544	0.120517	0	0	1	1	0	-666	-666	-0.6179	1.3118	-1.6295
413832	CPC006_HCC515_24H:I05	BRD-A52650764	ingenol	HCC515	trt_cp	10 uM	24 h	5	533	0.7148	0.624146	1	1	1	1	0	-666	-666	-0.6179	1.3118	-1.6295
413839	PAC026_U2OS_6H:BRD-K04408214-001-01-6:10.0618	BRD-K04408214	BRD-K04408214	U2OS	trt_cp	10 uM	6 h	3	205	0.36	0.2747	0	0	1	1	0	-666	-666	-0.6179	1.3118	-1.6296
413842	MUC.CP001_NKDBA_24H:BRD-K81418486-001-13-7:10	BRD-K81418486	vorinostat	NKDBA	trt_cp	10 uM	24 h	3	576	0.74	0.660173	0	0	1	1	0	HDAC inhibitor	HDAC1|HDAC2|HDAC3|HDAC6|HDAC8|HDAC10|HDAC11|HDAC5|HDAC9	-0.6179	1.3118	-1.6297
413850	REP.A010_HT29_24H:I18	BRD-K13926615	vardenafil	HT29	trt_cp	0.04 uM	24 h	3	104	0.2688	0.169068	0	0	1	1	0	Phosphodiesterase inhibitor	PDE5A|CYP2C19|CYP2C8|CYP3A5|PDE6G|PDE6H	-0.618	1.3118	-1.6298
413851	CPC015_A549_6H:BRD-K39733634-001-01-8:10	BRD-K39733634	L-161982	A549	trt_cp	10 uM	6 h	2	105	0.08	0.0926766	0	0	1	1	0	Prostanoid receptor antagonist	PTGER4	-0.618	1.3118	-1.6299
413853	CPC016_NPC_24H:BRD-K80348542-001-01-4:10	BRD-K80348542	cephaeline	NPC	trt_cp	10 uM	24 h	4	578	0.68	0.633941	0	0	1	1	0	Protein synthesis inhibitor	-666	-0.618	1.3118	-1.6299
413860	LJP009_SKL_24H:A23	BRD-A10523515	GSK-429286A	SKL	trt_cp	0.12 uM	24 h	2	327	0.5736	0.437934	1	1	1	1	0	Rho associated kinase inhibitor	ROCK1	-0.6181	1.3118	-1.63
413861	DOS046_A549_24H:BRD-K85698453-001-01-4:5	BRD-K85698453	BRD-K85698453	A549	trt_cp	4 uM	24 h	3	102	0.03	0.055936	0	0	1	1	0	-666	-666	-0.6181	1.3118	-1.63
413864	PAC012_U2OS_6H:BRD-K36801517-001-01-8:10.0277	BRD-K36801517	BRD-K36801517	U2OS	trt_cp	10 uM	6 h	3	89	0.2	0.134909	0	0	1	1	0	-666	-666	-0.6181	1.3118	-1.63
413865	REP.B023_HUVEC.A_24H:F24	BRD-K69122748	diacerein	HUVEC	trt_cp	0.01 uM	24 h	2	104	0.1945	0.143816	0	0	1	1	0	Interleukin inhibitor	IL1B	-0.6181	1.3118	-1.6301
413866	PAC063_U2OS_6H:BRD-K41876347-001-05-0:10	BRD-K41876347	BRD-K41876347	U2OS	trt_cp	10 uM	6 h	3	57	0.25	0.120709	1	0	1	1	0	-666	-666	-0.6181	1.3119	-1.6301
413873	CPC012_HA1E_6H:BRD-A72837804-001-01-1:10	BRD-A72837804	BRD-A72837804	HA1E	trt_cp	10 uM	6 h	3	159	0.21	0.184773	1	0	1	1	0	-666	-666	-0.6181	1.312	-1.6302
413874	PAC010_U2OS_6H:BRD-K25203350-001-01-0:10.0419	BRD-K25203350	BRD-K25203350	U2OS	trt_cp	10 uM	6 h	2	31	0.32	0.100713	1	1	1	1	0	-666	-666	-0.6181	1.312	-1.6302
413879	PAC068_U2OS_6H:BRD-K10404799-001-05-1:10	BRD-K10404799	BRD-K10404799	U2OS	trt_cp	10 uM	6 h	3	93	0.24	0.15107	1	0	1	1	0	-666	-666	-0.6182	1.312	-1.6303
413880	CPC019_HEPG2_6H:BRD-K43682718-001-01-0:10	BRD-K43682718	SA-424589	HEPG2	trt_cp	10 uM	6 h	3	94	0.2	0.138647	1	0	1	1	0	-666	-666	-0.6182	1.3121	-1.6303
413882	CPC010_A375_6H:N03	BRD-K31600199	BRD-K31600199	A375	trt_cp	10 uM	6 h	3	300	0.1355	0.203874	1	0	1	1	0	-666	-666	-0.6182	1.3121	-1.6303
413883	DOS042_A375_24H:BRD-K49434056-001-01-0:4.94	BRD-K49434056	BRD-K49434056	A375	trt_cp	4 uM	24 h	2	129	0.13	0.130947	0	0	1	1	0	-666	-666	-0.6182	1.3122	-1.6303
413889	PAC025_U2OS_6H:BRD-K32839286-001-01-1:10.0059	BRD-K32839286	BRD-K32839286	U2OS	trt_cp	10 uM	6 h	3	79	0.31	0.158243	1	0	1	1	0	-666	-666	-0.6182	1.3124	-1.6304
413894	DOS057_A375_24H:BRD-K87829407-001-01-0:5	BRD-K87829407	BRD-K87829407	A375	trt_cp	4 uM	24 h	2	137	0.03	0.0648263	0	0	1	1	0	-666	-666	-0.6183	1.3125	-1.6305
413904	CPC013_HCC515_6H:BRD-K74606027-001-01-7:10	BRD-K74606027	BRD-K74606027	HCC515	trt_cp	10 uM	6 h	3	59	0.22	0.115204	0	0	1	1	0	-666	-666	-0.6183	1.3129	-1.6307
413906	CPC003_PC3_24H:BRD-K13169950-001-04-5:10	BRD-K13169950	NSC-3852	PC3	trt_cp	10 uM	24 h	5	577	0.65	0.619263	1	1	1	1	0	HDAC inhibitor	HDAC1	-0.6183	1.3129	-1.6307
413911	PBIOA013_A549_24H:I17	BRD-K11675166	BRD-K11675166	A549	trt_cp	0.125 uM	24 h	3	92	0.16	0.122683	1	1	1	1	0	-666	-666	-0.6184	1.3133	-1.6308
413915	CPC013_HT29_6H:P05	BRD-K07395346	BRD-K07395346	HT29	trt_cp	10 uM	6 h	5	74	0.1338	0.100618	1	0	1	1	0	-666	-666	-0.6184	1.3135	-1.6309
413921	DOS048_A549_24H:BRD-K75639577-001-01-1:4.99	BRD-K75639577	BRD-K75639577	A549	trt_cp	4 uM	24 h	3	123	0.17	0.14622	0	0	1	1	0	-666	-666	-0.6184	1.3141	-1.631
413925	REP.A013_MDAMB231_24H:K02	BRD-K41783120	STA-5326	MDAMB231	trt_cp	3.33 uM	24 h	3	397	0.6214	0.50224	1	1	1	1	0	Interleukin inhibitor	IL12A|IL12B|IL12RB1|IL12RB2|IL23A	-0.6184	1.3142	-1.631
413936	REP.A015_JURKAT_24H:N11	BRD-K59929863	CB-10-277	JURKAT	trt_cp	0.125 uM	24 h	2	46	0.112	0.0725803	1	0	1	1	0	DNA inhibitor|DNA synthesis inhibitor	-666	-0.6185	1.3154	-1.6312
413938	REP.A012_JURKAT_24H:M15	BRD-A03061970	alizapride	JURKAT	trt_cp	1.11 uM	24 h	3	91	0.0546	0.0712767	1	0	1	1	0	Dopamine receptor antagonist	DRD2	-0.6185	1.3154	-1.6313
413947	DOSVAL003_HA1E_24H:BRD-K75636715:20	BRD-K75636715	BRD-K75636715	HA1E	trt_cp	20 uM	24 h	3	155	0.21	0.182434	1	0	1	1	0	-666	-666	-0.6186	1.3176	-1.6315
413951	CPC013_HCC515_6H:BRD-K54405293-001-01-5:10	BRD-K54405293	BRD-K54405293	HCC515	trt_cp	10 uM	6 h	3	104	0.34	0.190146	1	0	1	1	0	-666	-666	-0.6187	1.3182	-1.6316
413959	CPC013_SKB_24H:BRD-K81609421-001-01-4:10	BRD-K81609421	BRD-K81609421	SKB	trt_cp	10 uM	24 h	4	342	0.14	0.221262	0	0	1	1	0	-666	-666	-0.6187	1.3196	-1.6317
413961	DOSVAL003_A549_24H:BRD-K74260000:20	BRD-K74260000	BRD-K74260000	A549	trt_cp	20 uM	24 h	3	232	0.45	0.326724	1	1	1	1	0	-666	-666	-0.6187	1.3204	-1.6318
413962	AICHI002_BJAB_24H:E09	BRD-K01549188	bms	BJAB	trt_cp	0.66 uM	24 h	3	30	0.13	0.0631485	1	0	1	1	0	-666	-666	-0.6187	1.3207	-1.6318
413968	DOS008_VCAP_24H:BRD-K55381473-001-01-9:4.7	BRD-K55381473	BRD-K55381473	VCAP	trt_cp	4 uM	24 h	3	137	0.17	0.154318	1	0	1	1	0	-666	-666	-0.6188	1.3233	-1.632
413970	REP.B008_JURKAT_24H:M02	BRD-K98453471	salirasib	JURKAT	trt_cp	0.74 uM	24 h	2	63	0.1376	0.0941478	1	1	1	1	0	MTOR inhibitor	TRPA1|MTOR	-0.6188	1.3238	-1.632
413974	REP.B019_MCF10A_24H:F20	BRD-K46692793	umeclidinium	MCF10A	trt_cp	0.74 uM	24 h	2	44	0.1992	0.0946676	1	1	1	1	0	Acetylcholine receptor antagonist	CHRM3|CHRM1|CHRM2	-0.6189	1.3258	-1.6321
413975	PAC061_U2OS_6H:BRD-K81699431-001-01-3:10.0032	BRD-K81699431	BRD-K81699431	U2OS	trt_cp	10 uM	6 h	3	250	0.05	0.113054	0	0	1	1	0	-666	-666	-0.6189	1.3263	-1.6321
413980	DOS049_HT29_24H:BRD-K04388421-001-01-9:5	BRD-K04388421	BRD-K04388421	HT29	trt_cp	4 uM	24 h	2	181	0.03	0.0745127	0	0	1	1	0	-666	-666	-0.6189	1.3303	-1.6323
413988	CPC005_HA1E_24H:BRD-K17294426-050-05-7:10	BRD-K17294426	clebopride	HA1E	trt_cp	10 uM	24 h	3	134	0.36	0.222093	1	1	1	1	0	Dopamine receptor antagonist	DRD2|ACHE	-0.619	1.3552	-1.6325
413995	DOS054_A375_24H:BRD-K21699764-001-01-3:5	BRD-K21699764	BRD-K21699764	A375	trt_cp	4 uM	24 h	3	104	0.03	0.0564817	0	0	1	1	0	-666	-666	-0.6191	1.3575	-1.6326
413999	DOSVAL004_PC3_24H:BRD-K50617795:10	BRD-K50617795	BRD-K50617795	PC3	trt_cp	10 uM	24 h	3	251	0.34	0.295398	1	0	1	1	0	-666	-666	-0.6191	1.3583	-1.6327
414007	CPC013_VCAP_24H:BRD-K42687792-001-01-9:10	BRD-K42687792	BRD-K42687792	VCAP	trt_cp	10 uM	24 h	4	357	0.4	0.382116	0	0	1	1	0	-666	-666	-0.6191	1.3597	-1.6329
414010	CPC012_SKB_24H:BRD-K25774147-001-01-8:10	BRD-K25774147	BRD-K25774147	SKB	trt_cp	10 uM	24 h	4	255	0.04	0.102125	0	0	1	1	0	-666	-666	-0.6192	1.3599	-1.6329
414013	DOS016_VCAP_6H:BRD-K26594332-001-01-4:5.01	BRD-K26594332	BRD-K26594332	VCAP	trt_cp	4 uM	6 h	3	63	0.17	0.104647	0	0	1	1	0	-666	-666	-0.6192	1.3602	-1.6329
414016	PAC031_U2OS_6H:BRD-K62601469-001-01-7:10.1047	BRD-K62601469	BRD-K62601469	U2OS	trt_cp	10 uM	6 h	3	33	0.03	0.0318162	1	0	1	1	0	-666	-666	-0.6192	1.3608	-1.633
414017	DOS055_PC3_24H:BRD-K74248891-001-01-1:5	BRD-K74248891	BRD-K74248891	PC3	trt_cp	4 uM	24 h	2	82	0.08	0.0818997	0	0	1	1	0	-666	-666	-0.6192	1.3609	-1.6331
414018	REP.B027_PC3_24H:C15	BRD-K93869735	taltirelin	PC3	trt_cp	0.25 uM	24 h	2	81	0.2042	0.130047	1	1	1	1	0	Thyrotropin releasing hormone receptor agonist	TRHR	-0.6192	1.361	-1.6331
414022	CPC014_ASC_24H:BRD-A68721828-001-01-5:10	BRD-A68721828	BRD-A68721828	ASC	trt_cp	10 uM	24 h	3	249	0.07	0.133499	0	0	1	1	0	-666	-666	-0.6192	1.3612	-1.6331
414029	CPC005_MCF7_6H:P02	BRD-A83855350	naltrexone	MCF7	trt_cp	10 uM	6 h	4	144	0.1947	0.169315	1	0	1	1	0	-666	-666	-0.6193	1.3615	-1.6332
414034	DOS033_HT29_24H:BRD-K27622534-001-01-8:4.94	BRD-K27622534	BRD-K27622534	HT29	trt_cp	4 uM	24 h	3	119	0.06	0.0854436	0	0	1	1	0	-666	-666	-0.6193	1.3621	-1.6334
414041	LJP008_NPC_24H:H19	BRD-K68548958	C-646	NPC	trt_cp	10 uM	24 h	3	199	0.3862	0.280326	1	1	1	1	0	Histone acetyltransferase inhibitor	EP300	-0.6194	1.3622	-1.6335
414044	CPC017_ASC_24H:BRD-A10188456-001-03-1:10	BRD-A10188456	dexamethasone	ASC	trt_cp	10 uM	24 h	4	229	0.34	0.282155	1	0	1	1	0	Glucocorticoid receptor agonist	NR3C1|CYP3A4|CYP3A5|ANXA1|NOS2|NR0B1|NR3C2	-0.6194	1.3622	-1.6335
414059	CPC012_SKB_24H:BRD-A61858259-001-01-0:10	BRD-A61858259	CAY-10415	SKB	trt_cp	10 uM	24 h	4	397	0.12	0.220707	0	0	1	1	0	Insulin sensitizer	INS	-0.6195	1.3622	-1.6337
414063	DOS051_MCF7_24H:BRD-K48374441-001-01-3:4.96	BRD-K48374441	BRD-K48374441	MCF7	trt_cp	4 uM	24 h	2	120	0.2	0.156652	0	0	1	1	0	-666	-666	-0.6195	1.3622	-1.6337
414064	CPC010_HCC515_6H:BRD-K06186994-001-05-3:10	BRD-K06186994	BRD-K06186994	HCC515	trt_cp	10 uM	6 h	3	240	0.36	0.297226	1	0	1	1	0	-666	-666	-0.6195	1.3622	-1.6337
414067	PAC041_U2OS_6H:BRD-K20914452-001-01-4:10.1274	BRD-K20914452	BRD-K20914452	U2OS	trt_cp	10 uM	6 h	3	143	0.02	0.0540771	1	0	1	1	0	-666	-666	-0.6195	1.3622	-1.6337
414071	DOS046_A375_24H:BRD-K30437434-001-01-7:5	BRD-K30437434	BRD-K30437434	A375	trt_cp	4 uM	24 h	3	149	0.07	0.10327	0	0	1	1	0	-666	-666	-0.6195	1.3622	-1.6338
414072	MUC.CP001_NKDBA_24H:BRD-K75686993-001-01-8:3.3304	BRD-K75686993	SA-1939079	NKDBA	trt_cp	3.33 uM	24 h	2	66	0.11	0.0861586	0	0	1	1	0	-666	-666	-0.6195	1.3622	-1.6338
414074	NMH002_NEU_24H:BRD-K41179159-001-02-3:10	BRD-K41179159	BG-1006	NEU	trt_cp	10 uM	24 h	3	467	0.72	0.586348	0	0	1	1	0	-666	-666	-0.6195	1.3622	-1.6338
414076	CPC015_HT29_6H:BRD-K97863768-001-02-8:10	BRD-K97863768	prothionamide	HT29	trt_cp	10 uM	6 h	3	66	0.12	0.0899898	1	0	1	1	0	Mycobacterium tuberculosis enoyl-[acyl-carrier-protein] reductase [NADH] (inhA) inhibitor	-666	-0.6195	1.3622	-1.6339
414079	PAC055_U2OS_6H:BRD-K02246294-001-01-5:10.0555	BRD-K02246294	BRD-K02246294	U2OS	trt_cp	10 uM	6 h	3	374	0.59	0.474999	1	1	1	1	0	-666	-666	-0.6195	1.3622	-1.6339
414081	CPC015_SKB_24H:BRD-A68930007-001-03-1:10	BRD-A68930007	ouabain	SKB	trt_cp	10 uM	24 h	2	543	0.58	0.567472	0	0	1	1	0	Na/K-ATPase inhibitor	ATP1A1|ATP1A2|ATP1A3|ATP1A4|ATP1B1|ATP1B2|ATP1B3|ATP1B4|FXYD2	-0.6195	1.3622	-1.6339
414083	PAC059_U2OS_6H:BRD-K43421680-001-01-7:10.0542	BRD-K43421680	BRD-K43421680	U2OS	trt_cp	10 uM	6 h	3	61	0.23	0.119773	1	0	1	1	0	-666	-666	-0.6196	1.3622	-1.634
414084	CPC012_ASC_24H:BRD-A43155244-001-01-2:10	BRD-A43155244	BRD-A43155244	ASC	trt_cp	10 uM	24 h	4	520	0.73	0.623008	1	1	1	1	0	-666	-666	-0.6196	1.3622	-1.634
414093	PAC012_U2OS_6H:BRD-K75393430-001-01-2:9.98944	BRD-K75393430	BRD-K75393430	U2OS	trt_cp	10 uM	6 h	3	73	0.11	0.0906125	1	0	1	1	0	-666	-666	-0.6197	1.3622	-1.6342
414095	CPC020_MCF7_24H:BRD-K51267267-001-01-4:10	BRD-K51267267	BRD-K51267267	MCF7	trt_cp	10 uM	24 h	5	160	0.15	0.156652	0	0	1	1	0	-666	-666	-0.6197	1.3622	-1.6343
414104	MOA001_A549_24H:C09	BRD-K53581288	baricitinib	A549	trt_cp	10 uM	24 h	3	160	0.35	0.23929	1	1	1	1	0	JAK inhibitor	JAK1|JAK2	-0.6198	1.3622	-1.6345
414106	CPC017_A549_6H:BRD-K27665173-001-01-3:10	BRD-K27665173	D-64406	A549	trt_cp	10 uM	6 h	3	167	0.14	0.154615	1	0	1	1	0	PDGFR inhibitor	-666	-0.6198	1.3622	-1.6346
414107	DOS033_A375_24H:BRD-K05415698-001-01-5:5.03	BRD-K05415698	BRD-K05415698	A375	trt_cp	4 uM	24 h	3	210	0.15	0.179468	0	0	1	1	0	-666	-666	-0.6198	1.3622	-1.6346
414108	PAC059_U2OS_6H:BRD-K84636160-001-01-9:10.1709	BRD-K84636160	BRD-K84636160	U2OS	trt_cp	10 uM	6 h	3	97	0.28	0.166646	1	0	1	1	0	-666	-666	-0.6198	1.3622	-1.6346
414124	EMU001_BJAB_6H:J01	BRD-K40624912	ZM-39923	BJAB	trt_cp	10 uM	6 h	3	116	0.3058	0.190449	0	0	1	1	0	JAK inhibitor	JAK1|JAK3	-0.6199	1.3626	-1.635
414126	REP.B025_HELA_24H:L11	BRD-K76674262	BRD-K76674262	HELA	trt_cp	0.03 uM	24 h	2	235	0.4424	0.326041	1	1	1	1	0	Protein synthesis inhibitor	RPL3	-0.62	1.3626	-1.635
414128	CPC014_SKB_24H:BRD-K41668190-001-01-8:10	BRD-K41668190	BRD-K41668190	SKB	trt_cp	10 uM	24 h	4	180	0.22	0.201223	0	0	1	1	0	-666	-666	-0.62	1.3627	-1.635
414134	CPC014_ASC_24H:BRD-K32710582-001-01-5:10	BRD-K32710582	EI-247	ASC	trt_cp	10 uM	24 h	3	135	0.21	0.170258	1	0	1	1	0	IGF-1 inhibitor	INSR	-0.62	1.3633	-1.6351
414135	PBIOA017_HEPG2_24H:O13	BRD-K64610608	EMF-BCA1-57	HEPG2	trt_cp	10 uM	24 h	3	133	0.12	0.127746	1	0	1	1	0	Caspase inhibitor	CASP3	-0.62	1.3633	-1.6351
414137	CPC020_PC3_6H:BRD-A03044413-236-02-1:10	BRD-A03044413	micropenin	PC3	trt_cp	10 uM	6 h	5	264	0.26	0.264923	1	0	1	1	0	-666	-666	-0.62	1.3635	-1.6351
414143	CPC006_A375_24H:BRD-K52075040-001-03-0:44.4	BRD-K52075040	cerulenin	A375	trt_cp	40 uM	24 h	4	551	0.73	0.64131	0	0	1	1	0	Fatty acid synthase inhibitor	FASN	-0.6201	1.3661	-1.6353
414149	LJP007_CD34_24H:K13	BRD-K26760349	HG-9-91-01	CD34	trt_cp	10 uM	24 h	3	272	0.5144	0.378238	1	1	1	1	0	-666	-666	-0.6201	1.3691	-1.6354
414155	CPC014_ASC_24H:BRD-K65258912-001-04-0:10	BRD-K65258912	BRD-K65258912	ASC	trt_cp	10 uM	24 h	3	103	0.18	0.137685	1	0	1	1	0	-666	-666	-0.6202	1.3774	-1.6356
414159	DOS049_A375_24H:BRD-K39446093-001-01-1:5	BRD-K39446093	BRD-K39446093	A375	trt_cp	4 uM	24 h	3	205	0.2	0.204749	0	0	1	1	0	-666	-666	-0.6202	1.3832	-1.6358
414164	CPC019_PC3_24H:E21	BRD-K46445327	BRD-K46445327	PC3	trt_cp	10 uM	24 h	5	179	0.4761	0.295193	0	0	1	1	0	-666	-666	-0.6203	1.386	-1.6359
414170	PAC002_U2OS_6H:BRD-K50018155-003-01-3:10	BRD-K50018155	RS-67506	U2OS	trt_cp	10 uM	6 h	2	47	0.23	0.105134	0	0	1	1	0	Serotonin receptor agonist	HTR4	-0.6203	1.3884	-1.636
414171	ERG003_VCAP_24H:BRD-K20510412:30	BRD-K20510412	BRD-K20510412	VCAP	trt_cp	30 uM	24 h	2	69	0.47	0.182098	0	0	1	1	0	-666	-666	-0.6203	1.3888	-1.636
414178	CPC011_HA1E_6H:BRD-K60160658-003-07-0:10	BRD-K60160658	tiagabine	HA1E	trt_cp	10 uM	6 h	2	186	0.33	0.250521	0	0	1	1	0	GABA receptor antagonist	SLC6A1|CYP2C19	-0.6204	1.3905	-1.6361
414182	DOSVAL006_A549_24H:BRD-K41440211:10	BRD-K41440211	BRD-K41440211	A549	trt_cp	10 uM	24 h	3	172	0.25	0.209684	1	0	1	1	0	-666	-666	-0.6204	1.3926	-1.6362
414187	NMH002_FIBRNPC_24H:BRD-K31342827-001-12-0:10	BRD-K31342827	BRD-K31342827	NPC	trt_cp	10 uM	24 h	3	554	0.77	0.660436	0	0	1	1	0	CDK inhibitor|PKC inhibitor	-666	-0.6204	1.3952	-1.6363
414189	PAC015_U2OS_6H:BRD-K73025859-001-01-4:9.98652	BRD-K73025859	BRD-K73025859	U2OS	trt_cp	10 uM	6 h	3	168	0.43	0.271781	1	0	1	1	0	-666	-666	-0.6205	1.3957	-1.6363
414190	CPC014_HA1E_6H:BRD-K01800709-001-01-9:10	BRD-K01800709	BRD-K01800709	HA1E	trt_cp	10 uM	6 h	3	100	0.12	0.11077	1	0	1	1	0	-666	-666	-0.6205	1.3962	-1.6363
414194	CPC018_SKB_24H:BRD-K00312224-001-03-8:10	BRD-K00312224	PPT	SKB	trt_cp	10 uM	24 h	3	172	0.22	0.196701	0	0	1	1	0	Estrogen receptor agonist	ESR1	-0.6205	1.3969	-1.6364
414200	CPC006_HEPG2_6H:BRD-A85860691-001-02-2:0.08	BRD-A85860691	chaetocin	HEPG2	trt_cp	0.08 uM	6 h	3	295	0.51	0.392217	1	1	1	1	0	Histone lysine methyltransferase inhibitor	SUV39H1	-0.6205	1.3984	-1.6365
414208	PAC012_U2OS_6H:BRD-K46489288-001-01-7:10.0683	BRD-K46489288	BRD-K46489288	U2OS	trt_cp	10 uM	6 h	3	54	0.15	0.0910066	0	0	1	1	0	-666	-666	-0.6206	1.3997	-1.6367
414212	DOSVAL004_HA1E_24H:BRD-K64581877:10	BRD-K64581877	BRD-K64581877	HA1E	trt_cp	10 uM	24 h	3	107	0.13	0.11926	1	0	1	1	0	-666	-666	-0.6206	1.3998	-1.6367
414214	PAC026_U2OS_6H:BRD-K87942399-001-01-1:9.9845	BRD-K87942399	BRD-K87942399	U2OS	trt_cp	10 uM	6 h	3	331	0.43	0.381486	1	1	1	1	0	-666	-666	-0.6206	1.4	-1.6367
414217	LJP006_LNCAP_24H:L19	BRD-U41416256	THZ-2-98-01	LNCAP	trt_cp	10 uM	24 h	2	93	0.4226	0.200464	1	1	1	1	0	-666	-666	-0.6206	1.4001	-1.6368
414229	REP.A022_HA1E_24H:M01	BRD-K68938568	GDC-0152	HA1E	trt_cp	10 uM	24 h	2	180	0.4865	0.299232	1	1	1	1	0	XIAP inhibitor	BIRC2|BIRC3|BIRC7|XIAP	-0.6208	1.4013	-1.6372
414230	LJP008_JURKAT_24H:H10	BRD-K53328210	JW-55	JURKAT	trt_cp	0.37 uM	24 h	2	37	0.2385	0.0949895	0	0	1	1	0	Tankyrase inhibitor	TNKS|TNKS2	-0.6208	1.4014	-1.6372
414231	DOSVAL002_HEPG2_24H:BRD-K61782241:20	BRD-K61782241	BRD-K61782241	HEPG2	trt_cp	20 uM	24 h	3	101	0.13	0.115868	1	0	1	1	0	-666	-666	-0.6208	1.4014	-1.6372
414232	CVD001_HUH7_6H:BRD-K38596918-001-01-7:2.5	BRD-K38596918	BRD-K38596918	HUH7	trt_cp	2.5 uM	6 h	3	76	0.23	0.133691	0	0	1	1	0	-666	-666	-0.6208	1.4014	-1.6372
414234	DOS054_A549_24H:BRD-K74185228-001-01-9:5	BRD-K74185228	BRD-K74185228	A549	trt_cp	4 uM	24 h	3	156	0.2	0.178611	0	0	1	1	0	-666	-666	-0.6208	1.4016	-1.6372
414237	PAC005_U2OS_6H:BRD-A47065382-001-02-9:20.6342	BRD-A47065382	huperzine-a	U2OS	trt_cp	20 uM	6 h	2	93	0.2	0.137907	1	0	1	1	0	-666	-666	-0.6208	1.4017	-1.6372
414240	ERG020_VCAP_24H:BRD-K20001883:10	BRD-K20001883	RVX-208	VCAP	trt_cp	10 uM	24 h	3	321	0.5	0.405105	1	1	1	1	0	Apolipoprotein expression enhancer	APOA1|BRD4|BRD3	-0.6208	1.4019	-1.6373
414242	PAC027_U2OS_6H:BRD-K61621331-001-01-2:9.95297	BRD-K61621331	BRD-K61621331	U2OS	trt_cp	10 uM	6 h	3	146	0.2	0.172791	1	0	1	1	0	-666	-666	-0.6208	1.402	-1.6373
414244	CPC012_A549_24H:BRD-A98888159-001-01-5:10	BRD-A98888159	BRD-A98888159	A549	trt_cp	10 uM	24 h	2	75	0.22	0.129889	0	0	1	1	0	-666	-666	-0.6208	1.4026	-1.6373
414252	DOS055_HT29_24H:BRD-K12961950-001-01-2:5	BRD-K12961950	BRD-K12961950	HT29	trt_cp	4 uM	24 h	3	80	0.06	0.0700569	0	0	1	1	0	-666	-666	-0.6209	1.4059	-1.6375
414253	DOSVAL001_HCC515_24H:BRD-K44252324:5	BRD-K44252324	BRD-K44252324	HCC515	trt_cp	4 uM	24 h	3	139	0.36	0.226198	1	1	1	1	0	-666	-666	-0.6209	1.4062	-1.6375
414263	REP.B020_PC3_24H:D17	BRD-K84986517	darunavir	PC3	trt_cp	0.03 uM	24 h	2	70	0.1495	0.103443	1	1	1	1	0	HIV inhibitor	CYP3A4|CYP3A5	-0.621	1.4322	-1.6378
414265	PAC038_U2OS_6H:BRD-K24124047-001-01-8:10.1294	BRD-K24124047	BRD-K24124047	U2OS	trt_cp	10 uM	6 h	3	76	0.23	0.133691	0	0	1	1	0	-666	-666	-0.6211	1.4325	-1.6379
414269	DOS058_A549_24H:BRD-K86201813-019-01-3:5	BRD-K86201813	BRD-K86201813	A549	trt_cp	4 uM	24 h	2	154	0.02	0.0561185	0	0	1	1	0	-666	-666	-0.6211	1.4325	-1.6379
414281	DOSVAL002_MCF7_24H:BRD-K44205194:20	BRD-K44205194	BRD-K44205194	MCF7	trt_cp	20 uM	24 h	3	58	0.13	0.0878044	1	0	1	1	0	-666	-666	-0.6212	1.4334	-1.6382
414285	PAC010_U2OS_6H:BRD-K83946740-001-01-2:10.0483	BRD-K83946740	BRD-K83946740	U2OS	trt_cp	10 uM	6 h	2	143	0.37	0.232595	1	1	1	1	0	-666	-666	-0.6212	1.4335	-1.6383
414289	CPC005_HT29_6H:BRD-K68402494-003-01-9:10	BRD-K68402494	ML-9	HT29	trt_cp	10 uM	6 h	3	351	0.17	0.247007	1	0	1	1	0	Muscle relaxant	TRPC6	-0.6212	1.4336	-1.6384
414291	CPC018_ASC_24H:BRD-K38903228-001-02-8:10	BRD-K38903228	hesperidin	ASC	trt_cp	10 uM	24 h	3	378	0.18	0.263762	0	0	1	1	0	Flavanone glycoside	CACNA1B	-0.6212	1.4336	-1.6384
414292	CPC014_NPC_24H:BRD-A80574334-001-01-9:10	BRD-A80574334	oxalomalic-acid	NPC	trt_cp	10 uM	24 h	3	477	0.33	0.401187	0	0	1	1	0	Isocitrate dehydrogenase inhibitor	ACO1|IDH1	-0.6212	1.4336	-1.6384
414294	CPC013_SKB_24H:BRD-K43581698-001-01-8:10	BRD-K43581698	BRD-K43581698	SKB	trt_cp	10 uM	24 h	4	87	0.17	0.122974	0	0	1	1	0	-666	-666	-0.6212	1.4337	-1.6384
414298	MUC.CP006_MCF7_24H:BRD-K31435439-001-01-5:1.1211	BRD-K31435439	SA-1457458	MCF7	trt_cp	1.11 uM	24 h	3	91	0.19	0.132962	1	1	1	1	0	-666	-666	-0.6213	1.4337	-1.6384
414299	CPC019_HT29_6H:BRD-K99756483-001-01-8:10	BRD-K99756483	BRD-K99756483	HT29	trt_cp	10 uM	6 h	5	138	0.19	0.163737	1	0	1	1	0	-666	-666	-0.6213	1.4337	-1.6384
414303	CPC014_PHH_24H:BRD-K00184207-001-03-2:10	BRD-K00184207	GR-206	PHH	trt_cp	10 uM	24 h	4	317	0.27	0.29583	0	0	1	1	0	Aryl hydrocarbon receptor ligand	-666	-0.6213	1.434	-1.6385
414309	CPC002_VCAP_24H:BRD-K95676198-001-02-6:10	BRD-K95676198	BRD-K95676198	VCAP	trt_cp	10 uM	24 h	3	91	0.41	0.195318	1	1	1	1	0	JAK inhibitor	-666	-0.6213	1.4343	-1.6387
414310	DOSVAL004_HEPG2_24H:BRD-K64233461:20	BRD-K64233461	BRD-K64233461	HEPG2	trt_cp	20 uM	24 h	2	169	0.28	0.219965	1	1	1	1	0	-666	-666	-0.6214	1.4344	-1.6387
414313	CPC014_HCC515_6H:BRD-K38775274-001-13-0:10	BRD-K38775274	dexamethasone	HCC515	trt_cp	10 uM	6 h	3	155	0.4	0.251783	1	1	1	1	0	Glucocorticoid receptor agonist	NR3C1|CYP3A4|CYP3A5|ANXA1|NOS2|NR0B1|NR3C2	-0.6214	1.4345	-1.6387
414315	PAC015_U2OS_6H:BRD-K59522787-001-01-5:10.3633	BRD-K59522787	BRD-K59522787	U2OS	trt_cp	10 uM	6 h	3	149	0.38	0.240611	1	1	1	1	0	-666	-666	-0.6214	1.4345	-1.6388
414316	LKCP001_MCF7_48H:B17	BRD-K43966364	BRD-K43966364	MCF7	trt_cp	1.11 uM	48 h	4	82	0.2666	0.149509	1	1	1	1	0	Bacterial cell wall synthesis inhibitor	-666	-0.6214	1.4346	-1.6388
414317	REP.A022_HA1E_24H:D17	BRD-K68552125	BRD-K68552125	HA1E	trt_cp	0.12 uM	24 h	3	300	0.6092	0.432286	1	1	1	1	0	PKC activator	-666	-0.6214	1.4348	-1.6389
414325	REP.A013_HA1E_24H:D11	BRD-K37890730	camptothecin	HA1E	trt_cp	0.125 uM	24 h	3	591	0.8037	0.696901	0	0	1	1	0	Topoisomerase inhibitor	TOP1|HIF1A	-0.6215	1.4349	-1.639
414329	CPC020_PC3_24H:BRD-K08339178-001-01-3:10	BRD-K08339178	BRD-K08339178	PC3	trt_cp	10 uM	24 h	5	191	0.13	0.159338	0	0	1	1	0	-666	-666	-0.6215	1.435	-1.639
414331	CPC008_A549_6H:BRD-K28040935-019-01-9:10	BRD-K28040935	BRD-K28040935	A549	trt_cp	10 uM	6 h	3	177	0.18	0.18049	1	0	1	1	0	-666	-666	-0.6215	1.4351	-1.639
414334	CPC014_PHH_24H:BRD-K64857848-001-02-3:10	BRD-K64857848	XMD-885	PHH	trt_cp	10 uM	24 h	4	261	0.27	0.268431	0	0	1	1	0	MAP kinase inhibitor	MAPK7|LRRK2	-0.6215	1.4351	-1.6391
414335	CPD003_MCF7_24H:K13	BRD-K82562631	tolmetin	MCF7	trt_cp	10 uM	24 h	3	91	0.2087	0.139352	1	1	1	1	0	Cyclooxygenase inhibitor	PTGS2|PTGS1	-0.6215	1.4351	-1.6391
414346	CPC020_HA1E_6H:BRD-A91555231-003-06-4:10	BRD-A91555231	BRD-A91555231	HA1E	trt_cp	10 uM	6 h	3	67	0.14	0.0979337	1	0	1	1	0	-666	-666	-0.6216	1.4353	-1.6393
414349	LJP008_SHSY5Y_24H:D13	BRD-K98251413	IOX2	SHSY5Y	trt_cp	10 uM	24 h	2	65	0.2877	0.138279	0	0	1	1	0	HIF Inhibitor	EGLN1|KDM2A|KDM5C	-0.6216	1.4354	-1.6393
414351	PAC047_U2OS_6H:BRD-K11631766-001-01-6:9.80551	BRD-K11631766	BRD-K11631766	U2OS	trt_cp	10 uM	6 h	3	132	0.25	0.183691	1	0	1	1	0	-666	-666	-0.6216	1.4355	-1.6394
414354	CPD001_MCF7_6H:D05	BRD-K83064458	etofylline	MCF7	trt_cp	10 uM	6 h	3	91	0.1024	0.0976116	1	0	1	1	0	Adenosine receptor antagonist	ADORA1	-0.6216	1.4355	-1.6394
414355	CPC014_ASC_24H:BRD-K17343332-001-05-8:10	BRD-K17343332	EMF-sumo1-4	ASC	trt_cp	10 uM	24 h	6	261	0.22	0.242305	0	0	1	1	0	-666	-666	-0.6216	1.4355	-1.6394
414363	CPC017_SKB_24H:BRD-K24132293-001-13-7:10	BRD-K24132293	piperlongumine	SKB	trt_cp	10 uM	24 h	2	515	0.72	0.615744	0	0	1	1	0	Glutathione transferase inhibitor	-666	-0.6217	1.4356	-1.6395
414365	LJP006_LNCAP_3H:K13	BRD-K50140147	NVP-TAE684	LNCAP	trt_cp	10 uM	3 h	3	192	0.4	0.280228	1	1	1	1	0	ALK inhibitor	ALK|INSR	-0.6217	1.4356	-1.6396
414370	PAC017_U2OS_6H:BRD-K25974714-001-01-7:9.99283	BRD-K25974714	BRD-K25974714	U2OS	trt_cp	10 uM	6 h	3	70	0.36	0.160521	0	0	1	1	0	-666	-666	-0.6217	1.4356	-1.6396
414371	PAC051_U2OS_6H:BRD-K33013391-001-01-4:9.97408	BRD-K33013391	BRD-K33013391	U2OS	trt_cp	10 uM	6 h	3	133	0.33	0.211843	0	0	1	1	0	-666	-666	-0.6217	1.4356	-1.6396
414373	PAC015_U2OS_6H:BRD-K65729622-001-01-7:10.096	BRD-K65729622	BRD-K65729622	U2OS	trt_cp	10 uM	6 h	3	76	0.16	0.111506	1	0	1	1	0	-666	-666	-0.6217	1.4356	-1.6397
414374	DOS039_A549_24H:BRD-K27452198-001-01-7:4.93	BRD-K27452198	BRD-K27452198	A549	trt_cp	4 uM	24 h	2	174	0.37	0.25657	0	0	1	1	0	-666	-666	-0.6217	1.4356	-1.6397
414378	DOS053_A375_24H:BRD-K40454949-001-01-8:5.08	BRD-K40454949	BRD-K40454949	A375	trt_cp	4 uM	24 h	2	242	0.02	0.0703482	0	0	1	1	0	-666	-666	-0.6218	1.4357	-1.6398
414380	CRCGN016_MCF10A.TP53.M_24H:BRD-K76882095:33.4876	BRD-K76882095	BRD-K76882095	MCF10A	trt_cp	30 uM	24 h	3	226	0.45	0.322471	1	1	1	1	0	-666	-666	-0.6218	1.4357	-1.6398
414385	PAC013_U2OS_6H:BRD-K60963631-001-01-6:10.0566	BRD-K60963631	BRD-K60963631	U2OS	trt_cp	10 uM	6 h	3	46	0.13	0.0781954	1	0	1	1	0	-666	-666	-0.6218	1.4357	-1.6399
414392	CPC012_HA1E_6H:BRD-K96403486-001-01-7:10	BRD-K96403486	BRD-K96403486	HA1E	trt_cp	10 uM	6 h	3	84	0.1	0.0926766	1	0	1	1	0	-666	-666	-0.6219	1.4357	-1.64
414402	LJP005_MCF7_24H:J07	BRD-K02965346	SU-11274	MCF7	trt_cp	10 uM	24 h	3	271	0.6094	0.410929	1	1	1	1	0	HGF receptor inhibitor|Tyrosine kinase inhibitor	MET	-0.6219	1.4357	-1.6402
414404	CPC014_SKB_24H:BRD-A26002865-001-01-5:10	BRD-A26002865	verrucarin-a	SKB	trt_cp	10 uM	24 h	4	541	0.7	0.622269	0	0	1	1	0	Protein synthesis inhibitor	-666	-0.6219	1.4357	-1.6402
414405	CPC014_A549_6H:BRD-K28178212-003-01-5:10	BRD-K28178212	GW-441756	A549	trt_cp	10 uM	6 h	3	135	0.23	0.178181	1	0	1	1	0	-666	-666	-0.6219	1.4357	-1.6402
414406	LJP005_HA1E_24H:G03	BRD-K04853698	LDN-193189	HA1E	trt_cp	1.11 uM	24 h	3	349	0.67	0.488968	1	1	1	1	0	Serine/threonine kinase inhibitor	ACVR1|BMPR1A	-0.6219	1.4357	-1.6402
414414	DOS054_A549_24H:BRD-K16772343-001-01-5:5	BRD-K16772343	BRD-K16772343	A549	trt_cp	4 uM	24 h	3	150	0.14	0.146535	0	0	1	1	0	-666	-666	-0.622	1.4357	-1.6403
414423	CPC019_HEPG2_6H:BRD-A14985772-001-02-5:10	BRD-A14985772	L-ascorbyl-6-palmitate	HEPG2	trt_cp	10 uM	6 h	3	197	0.29	0.241692	1	0	1	1	0	-666	-666	-0.622	1.4357	-1.6405
414424	CPC015_SKB_24H:BRD-A41301928-001-02-5:10	BRD-A41301928	bongkrek-acid	SKB	trt_cp	10 uM	24 h	2	75	0.03	0.0479647	0	0	1	1	0	Mitochondrial inhibitor	SLC25A4	-0.622	1.4357	-1.6405
414427	DOSVAL006_MCF7_24H:BRD-K74043769:5	BRD-K74043769	BRD-K74043769	MCF7	trt_cp	4 uM	24 h	3	76	0.07	0.0737541	1	0	1	1	0	-666	-666	-0.6221	1.4357	-1.6405
414436	DOS033_MCF7_24H:BRD-K41649460-001-01-1:5.06	BRD-K41649460	BRD-K41649460	MCF7	trt_cp	4 uM	24 h	3	131	0.09	0.109796	0	0	1	1	0	-666	-666	-0.6221	1.4357	-1.6408
414440	PAC041_U2OS_6H:BRD-K53285126-001-01-5:9.87168	BRD-K53285126	BRD-K53285126	U2OS	trt_cp	10 uM	6 h	3	222	0.17	0.196441	1	0	1	1	0	-666	-666	-0.6222	1.4357	-1.6408
414441	DOS045_A549_24H:O14	BRD-K60539617	BRD-K60539617	A549	trt_cp	4 uM	24 h	2	216	0.475	0.323895	0	0	1	1	0	-666	-666	-0.6222	1.4357	-1.6409
414446	DOS054_A375_24H:BRD-K03157318-001-01-5:5	BRD-K03157318	BRD-K03157318	A375	trt_cp	4 uM	24 h	3	134	0.02	0.0523477	0	0	1	1	0	-666	-666	-0.6222	1.4357	-1.6409
414448	DOS048_A375_24H:BRD-K00918977-001-01-5:5.03	BRD-K00918977	BRD-K00918977	A375	trt_cp	4 uM	24 h	2	194	0.22	0.208902	0	0	1	1	0	-666	-666	-0.6222	1.4357	-1.641
414458	LJP009_HT29_24H:E10	BRD-K01567962	pyrazolanthrone	HT29	trt_cp	0.37 uM	24 h	2	56	0.3029	0.131696	1	0	1	1	0	JNK inhibitor	MAPK10|MAPK8|MAPK9|TTK|LRRK2|MAPK8IP1	-0.6223	1.4357	-1.6412
414463	PCLB003_HCC515_24H:BRD-K25079130-001-01-1:10	BRD-K25079130	BRD-K25079130	HCC515	trt_cp	10 uM	24 h	3	354	0.61	0.469891	1	1	1	1	0	Nucleophosmin inhibitor	-666	-0.6224	1.4357	-1.6413
414465	CPC003_HA1E_24H:BRD-A67799922-003-15-3:10	BRD-A67799922	phenoxybenzamine	HA1E	trt_cp	10 uM	24 h	3	198	0.44	0.298462	1	1	1	1	0	Adrenergic receptor antagonist	ADRA2B|ADRA1A|ADRA1B|ADRA1D|ADRA2A|ADRA2C|ADRB2|CALM1	-0.6224	1.4357	-1.6413
414468	CPC015_HEPG2_6H:BRD-K37991163-003-06-8:10	BRD-K37991163	paroxetine	HEPG2	trt_cp	10 uM	6 h	2	189	0.32	0.248677	0	0	1	1	0	Selective serotonin reuptake inhibitor (SSRI)	SLC6A4|CHRM1|CHRM2|CHRM3|CHRM4|CHRM5|HTR2A|SLC6A2	-0.6224	1.4357	-1.6414
414470	PAC009_U2OS_6H:BRD-K37872081-001-01-4:10.0525	BRD-K37872081	BRD-K37872081	U2OS	trt_cp	10 uM	6 h	2	52	0.1898	0.100457	0	0	1	1	0	-666	-666	-0.6224	1.4357	-1.6414
414474	DOSVAL005_HA1E_24H:BRD-K32581454:20	BRD-K32581454	BRD-K32581454	HA1E	trt_cp	20 uM	24 h	3	346	0.42	0.385472	1	1	1	1	0	-666	-666	-0.6224	1.4357	-1.6415
414478	DOS054_HT29_24H:BRD-K46092809-001-01-9:5	BRD-K46092809	BRD-K46092809	HT29	trt_cp	4 uM	24 h	3	190	0.23	0.211384	0	0	1	1	0	-666	-666	-0.6224	1.4357	-1.6416
414479	LJP009_CD34_24H:H19	BRD-K79259477	NVP-BHG712	CD34	trt_cp	10 uM	24 h	3	358	0.5773	0.459698	0	0	1	1	0	Ephrin inhibitor	EPHB4	-0.6224	1.4357	-1.6416
414481	DOS033_A375_24H:BRD-K21152218-001-01-5:4.74	BRD-K21152218	BRD-K21152218	A375	trt_cp	4 uM	24 h	3	136	0.15	0.144426	0	0	1	1	0	-666	-666	-0.6225	1.4357	-1.6416
414484	DOS049_HT29_24H:BRD-K92827116-001-01-9:5	BRD-K92827116	BRD-K92827116	HT29	trt_cp	4 uM	24 h	2	102	0.05	0.072213	0	0	1	1	0	-666	-666	-0.6225	1.4357	-1.6417
414489	CPC016_ASC_24H:BRD-A10420615-001-03-6:10	BRD-A10420615	cyclopiazonic-acid	ASC	trt_cp	10 uM	24 h	3	230	0.39	0.302849	0	0	1	1	0	ATPase inhibitor	ATP2A1	-0.6225	1.4357	-1.6418
414496	CPC013_A549_6H:BRD-A75471153-001-01-3:10	BRD-A75471153	BRD-A75471153	A549	trt_cp	10 uM	6 h	2	58	0.09	0.0730577	0	0	1	1	0	-666	-666	-0.6226	1.4357	-1.6419
414497	NMH002_NEU_24H:BRD-K65031973-001-02-1:10	BRD-K65031973	BG-1007	NEU	trt_cp	10 uM	24 h	3	439	0.71	0.564536	0	0	1	1	0	-666	-666	-0.6226	1.4357	-1.642
414498	DOS001_VCAP_24H:BRD-K86617991-001-01-2:5.06	BRD-K86617991	BRD-K86617991	VCAP	trt_cp	4 uM	24 h	3	76	0.2	0.124667	1	0	1	1	0	-666	-666	-0.6226	1.4357	-1.642
414503	PAC066_U2OS_6H:BRD-K66870022-001-05-5:10	BRD-K66870022	BRD-K66870022	U2OS	trt_cp	10 uM	6 h	3	61	0.22	0.11714	1	0	1	1	0	-666	-666	-0.6226	1.4357	-1.6421
414508	PAC017_U2OS_6H:BRD-K26373865-001-01-8:10.0107	BRD-K26373865	BRD-K26373865	U2OS	trt_cp	10 uM	6 h	3	110	0.17	0.138277	0	0	1	1	0	-666	-666	-0.6227	1.4357	-1.6422
414511	REP.B023_HA1E_24H:J19	BRD-K70610771	VX-222	HA1E	trt_cp	2.22 uM	24 h	2	78	0.1997	0.126202	1	1	1	1	0	HCV inhibitor	-666	-0.6227	1.4357	-1.6422
414514	REP.B017_HA1E_24H:J01	BRD-K64504314	dienogest	HA1E	trt_cp	2.22 uM	24 h	2	74	0.3123	0.153721	1	1	1	1	0	Progesterone receptor agonist	PGR	-0.6227	1.4357	-1.6423
414516	PAC050_U2OS_6H:BRD-K41814083-001-01-8:10.2176	BRD-K41814083	BRD-K41814083	U2OS	trt_cp	10 uM	6 h	3	97	0.2	0.140842	1	0	1	1	0	-666	-666	-0.6227	1.4357	-1.6423
414519	CPC009_HT29_6H:BRD-K68020183-001-01-9:10	BRD-K68020183	BRD-K68020183	HT29	trt_cp	10 uM	6 h	3	36	0.18	0.0813988	1	0	1	1	0	-666	-666	-0.6227	1.4357	-1.6423
414524	LJP009_CD34_24H:E01	BRD-K07859598	GW-5074	CD34	trt_cp	10 uM	24 h	3	178	0.3082	0.236841	1	1	1	1	0	-666	-666	-0.6228	1.4357	-1.6424
414526	REP.B022_HUVEC.A_24H:P10	BRD-A82035391	tolvaptan	HUVEC	trt_cp	0.08 uM	24 h	2	86	0.1531	0.116029	0	0	1	1	0	Vasopressin receptor antagonist	AVPR2|AVPR1A	-0.6228	1.4357	-1.6424
414527	DOS041_A375_24H:BRD-K33368320-001-01-8:5.03	BRD-K33368320	BRD-K33368320	A375	trt_cp	4 uM	24 h	3	134	0.08	0.104695	0	0	1	1	0	-666	-666	-0.6228	1.4357	-1.6424
414538	PBIOA022_MCF7_24H:N13	BRD-K11540476	EMF-BCA1-64	MCF7	trt_cp	10 uM	24 h	3	55	0.21	0.108673	1	1	1	1	0	Caspase inhibitor	CASP3|STAT1	-0.6229	1.4357	-1.6427
414539	CPC018_SKB_24H:BRD-K39256324-001-01-5:10	BRD-K39256324	rottlerin	SKB	trt_cp	10 uM	24 h	3	287	0.54	0.398078	0	0	1	1	0	-666	-666	-0.6229	1.4357	-1.6427
414540	DOSVAL001_HA1E_24H:BRD-K18978393:10.0207	BRD-K18978393	BRD-K18978393	HA1E	trt_cp	10 uM	24 h	3	436	0.69	0.554624	1	1	1	1	0	-666	-666	-0.6229	1.4357	-1.6427
414543	DOS054_A375_24H:BRD-K57883133-001-01-4:5	BRD-K57883133	BRD-K57883133	A375	trt_cp	4 uM	24 h	3	133	0.04	0.0737541	0	0	1	1	0	-666	-666	-0.6229	1.4357	-1.6428
414546	CPC015_ASC_24H:BRD-K68558722-001-03-2:10	BRD-K68558722	deracoxib	ASC	trt_cp	10 uM	24 h	4	280	0.36	0.321041	0	0	1	1	0	Cyclooxygenase inhibitor	PTGS2	-0.6229	1.4357	-1.6428
414549	DOS026_VCAP_24H:BRD-K89491100-001-01-7:5.04	BRD-K89491100	BRD-K89491100	VCAP	trt_cp	4 uM	24 h	3	59	0.12	0.0850839	1	0	1	1	0	-666	-666	-0.623	1.4357	-1.6429
414569	DOS044_A375_24H:BRD-K13674694-001-01-1:5.07	BRD-K13674694	BRD-K13674694	A375	trt_cp	4 uM	24 h	2	89	0.02	0.0426619	0	0	1	1	0	-666	-666	-0.6231	1.4357	-1.6434
414574	LJP009_HCC515_24H:P17	BRD-A45540146	KI-20227	HCC515	trt_cp	0.12 uM	24 h	3	194	0.2907	0.240134	1	0	1	1	0	-666	-666	-0.6232	1.4357	-1.6434
414577	PAC047_U2OS_6H:BRD-K39900015-001-01-2:10.0001	BRD-K39900015	BRD-K39900015	U2OS	trt_cp	10 uM	6 h	3	40	0.09	0.0606711	1	0	1	1	0	-666	-666	-0.6232	1.4357	-1.6435
414579	PAC036_U2OS_6H:BRD-K95286989-001-01-9:10.0067	BRD-K95286989	BRD-K95286989	U2OS	trt_cp	10 uM	6 h	3	53	0.18	0.0987654	1	0	1	1	0	-666	-666	-0.6232	1.4357	-1.6436
414582	ERG014_VCAP_6H:BRD-K20278954-001-01-7:9.66276	BRD-K20278954	BRD-K20278954	VCAP	trt_cp	10 uM	6 h	3	61	0.3	0.136791	1	0	1	1	0	-666	-666	-0.6232	1.4357	-1.6436
414583	PBIOA021_PC3_24H:A14	BRD-K59968781	BRD-K59968781	PC3	trt_cp	3.33 uM	24 h	3	95	0.05	0.0696911	1	1	1	1	0	-666	-666	-0.6232	1.4357	-1.6436
414589	REP.B013_MDAMB231_24H:D11	BRD-K37890730	camptothecin	MDAMB231	trt_cp	0.03 uM	24 h	2	302	0.5151	0.398823	0	0	1	1	0	Topoisomerase inhibitor	TOP1|HIF1A	-0.6232	1.4357	-1.6437
414590	LJP006_HA1E_24H:I24	BRD-K88573743	A-443654	HA1E	trt_cp	0.04 uM	24 h	3	271	0.58	0.400894	1	1	1	1	0	-666	-666	-0.6233	1.4357	-1.6437
414591	CPC003_HA1E_24H:BRD-K31912990-003-01-0:10	BRD-K31912990	CGP-71683	HA1E	trt_cp	10 uM	24 h	3	476	0.72	0.591971	1	1	1	1	0	-666	-666	-0.6233	1.4357	-1.6437
414598	DOS004_VCAP_6H:BRD-K57082361-001-01-6:5	BRD-K57082361	BRD-K57082361	VCAP	trt_cp	4 uM	6 h	3	67	0.18	0.111046	1	1	1	1	0	-666	-666	-0.6233	1.4357	-1.6438
414600	ERG003_VCAP_6H:BRD-K33936059:10	BRD-K33936059	BRD-K33936059	VCAP	trt_cp	10 uM	6 h	2	151	0.48	0.272232	1	1	1	1	0	-666	-666	-0.6233	1.4357	-1.6438
414601	LJP002_HS578T_6H:BRD-K75308783-001-02-1:10	BRD-K75308783	SAR-245409	HS578T	trt_cp	10 uM	6 h	3	148	0.17	0.160393	0	0	1	1	0	PI3K inhibitor	MTOR|PIK3CG	-0.6233	1.4357	-1.6439
414602	LJP007_HUVEC_24H:D13	BRD-K73368362	BIX-02189	HUVEC	trt_cp	10 uM	24 h	3	180	0.2377	0.209161	1	1	1	1	0	MEK inhibitor	MAP2K5|MAPK7	-0.6233	1.4357	-1.6439
414608	CPC013_HEPG2_6H:BRD-K65342895-001-02-7:10	BRD-K65342895	BRD-K65342895	HEPG2	trt_cp	10 uM	6 h	3	122	0.08	0.0998977	1	0	1	1	0	-666	-666	-0.6234	1.4357	-1.6441
414619	CPC016_SKB_24H:BRD-A30437061-001-02-7:10	BRD-A30437061	camptothecin	SKB	trt_cp	10 uM	24 h	3	395	0.63	0.504428	1	1	1	1	0	-666	-666	-0.6235	1.4357	-1.6443
414620	CPC008_PC3_6H:BRD-K45216862-001-01-9:10	BRD-K45216862	BRD-K45216862	PC3	trt_cp	10 uM	6 h	5	206	0.25	0.229474	1	0	1	1	0	-666	-666	-0.6235	1.4357	-1.6443
414621	LJP007_HELA_24H:G14	BRD-K49328571	dasatinib	HELA	trt_cp	3.33 uM	24 h	3	173	0.504	0.298586	1	1	1	1	0	KIT inhibitor|Bcr-Abl inhibitor|Ephrin inhibitor|PDGFR inhibitor|Src inhibitor|Tyrosine kinase inhibitor	ABL1|FYN|LCK|SRC|KIT|YES1|EPHA2|LYN|PDGFRB|BCR|BTK|DDR1|DDR2|PDGFRA|ABL2|BLK|FGR|FRK|HCK|SRMS|STAT5B	-0.6235	1.4357	-1.6443
414632	PAC025_U2OS_6H:BRD-K18117162-001-02-7:10.0802	BRD-K18117162	BRD-K18117162	U2OS	trt_cp	10 uM	6 h	3	211	0.45	0.311586	1	1	1	1	0	-666	-666	-0.6235	1.4357	-1.6444
414633	CPC003_VCAP_6H:BRD-K26373640-001-02-8:10	BRD-K26373640	BRD-K26373640	VCAP	trt_cp	10 uM	6 h	3	197	0.23	0.215242	1	0	1	1	0	IKK inhibitor|Syk inhibitor	-666	-0.6235	1.4357	-1.6444
414634	PAC011_U2OS_6H:BRD-K78639526-001-01-0:10.066	BRD-K78639526	SA-440968	U2OS	trt_cp	10 uM	6 h	3	132	0.33	0.211045	1	1	1	1	0	-666	-666	-0.6235	1.4357	-1.6444
414636	LJP006_HA1E_24H:F19	BRD-K72636697	QL-X-138	HA1E	trt_cp	10 uM	24 h	3	568	0.81	0.685879	1	1	1	1	0	-666	-666	-0.6235	1.4357	-1.6444
414637	PAC057_U2OS_6H:BRD-K22695599-001-01-1:10.0148	BRD-K22695599	BRD-K22695599	U2OS	trt_cp	10 uM	6 h	3	188	0.47	0.300579	1	1	1	1	0	-666	-666	-0.6235	1.4357	-1.6445
414638	CPC009_HA1E_6H:BRD-A69512159-002-02-2:10	BRD-A69512159	carbidopa	HA1E	trt_cp	10 uM	6 h	3	186	0.27	0.226605	1	1	1	1	0	-666	-666	-0.6235	1.4357	-1.6445
414658	CPC009_HT29_6H:BRD-K96456313-001-04-8:10	BRD-K96456313	BRD-K96456313	HT29	trt_cp	10 uM	6 h	3	156	0.31	0.222369	1	0	1	1	0	-666	-666	-0.6237	1.4357	-1.6448
414679	DOS055_PC3_24H:BRD-K05832178-001-01-0:5	BRD-K05832178	BRD-K05832178	PC3	trt_cp	4 uM	24 h	2	252	0.14	0.189931	0	0	1	1	0	-666	-666	-0.6238	1.4357	-1.6452
414685	REP.B023_HT29_24H:M08	BRD-K71822263	D-serine	HT29	trt_cp	0.74 uM	24 h	2	127	0.3245	0.205277	1	1	1	1	0	Glutamate receptor agonist	GRIN1|GLRA1|GRIN2A|GRIN2B|GRIN2C|GRIN2D|SERPINB3	-0.6239	1.4357	-1.6453
414686	DOSVAL006_HEPG2_24H:BRD-K60756411:20	BRD-K60756411	BRD-K60756411	HEPG2	trt_cp	20 uM	24 h	3	228	0.22	0.226469	1	1	1	1	0	-666	-666	-0.6239	1.4357	-1.6453
414687	ERG014_PC3_24H:BRD-K10879245-001-01-3:9.96776	BRD-K10879245	BRD-K10879245	PC3	trt_cp	10 uM	24 h	3	61	0.25	0.124872	1	0	1	1	0	-666	-666	-0.6239	1.4357	-1.6454
414690	REP.B026_HA1E_24H:M08	BRD-A98990573	epinastine	HA1E	trt_cp	0.74 uM	24 h	2	62	0.0946	0.0774412	1	0	1	1	0	Histamine receptor antagonist	HRH1|ADRA1A|ADRA2A|HRH2|HTR2A|HTR7	-0.6239	1.4357	-1.6454
414695	DOSBIO002_MCF7_24H:BRD-K43842808:9.95095	BRD-K43842808	BRD-K43842808	MCF7	trt_cp	10 uM	24 h	3	121	0.22	0.164981	1	0	1	1	0	-666	-666	-0.6239	1.4357	-1.6455
414701	ERG003_VCAP_6H:BRD-K12450081-001-01-8:30	BRD-K12450081	BRD-K12450081	VCAP	trt_cp	30 uM	6 h	2	71	0.39	0.168264	0	0	1	1	0	-666	-666	-0.624	1.4357	-1.6457
414703	MUC.CP002_NKDBA_24H:M21	BRD-K45843042	SA-419083	NKDBA	trt_cp	10 uM	24 h	6	114	0.1468	0.130812	0	0	1	1	0	-666	-666	-0.624	1.4357	-1.6457
414715	DOSVAL006_HT29_24H:BRD-K94501123:20	BRD-K94501123	BRD-K94501123	HT29	trt_cp	20 uM	24 h	3	225	0.53	0.349188	1	1	1	1	0	-666	-666	-0.6241	1.4357	-1.6459
414716	CPC002_HA1E_24H:BRD-K49890030-236-01-6:10	BRD-K49890030	gavestinel	HA1E	trt_cp	10 uM	24 h	3	79	0.11	0.0942628	1	1	1	1	0	-666	-666	-0.6241	1.4357	-1.6459
414724	DOSVAL004_HA1E_24H:BRD-K84094241:20	BRD-K84094241	BRD-K84094241	HA1E	trt_cp	20 uM	24 h	3	115	0.23	0.164454	1	1	1	1	0	-666	-666	-0.6242	1.4357	-1.6461
414725	PAC040_U2OS_6H:BRD-K58835676-001-01-6:9.85091	BRD-K58835676	BRD-K58835676	U2OS	trt_cp	10 uM	6 h	3	90	0.27	0.157628	0	0	1	1	0	-666	-666	-0.6242	1.4357	-1.6462
414739	DOS053_MCF7_24H:BRD-K99452176-001-01-6:4.99	BRD-K99452176	BRD-K99452176	MCF7	trt_cp	4 uM	24 h	2	145	0.22	0.180603	0	0	1	1	0	-666	-666	-0.6243	1.4357	-1.6464
414742	DOS055_MCF7_24H:BRD-K09023525-001-01-2:5	BRD-K09023525	BRD-K09023525	MCF7	trt_cp	4 uM	24 h	3	215	0.3	0.256809	0	0	1	1	0	-666	-666	-0.6243	1.4357	-1.6465
414743	NMH002_FIBRNPC_24H:BRD-K04923131-001-11-3:10	BRD-K04923131	BRD-K04923131	NPC	trt_cp	10 uM	24 h	3	284	0.55	0.399642	1	1	1	1	0	GSK inhibitor|Lipoxygenase inhibitor	GSK3B|ALOX5|GSK3A	-0.6243	1.4357	-1.6465
414744	CPC014_VCAP_24H:BRD-K88714443-001-01-9:10	BRD-K88714443	BRD-K88714443	VCAP	trt_cp	10 uM	24 h	5	180	0.3	0.234978	0	0	1	1	0	-666	-666	-0.6243	1.4357	-1.6466
414746	REP.A004_MCF7_24H:I14	BRD-K23728141	tafamidis-meglumine	MCF7	trt_cp	3.33 uM	24 h	3	113	0.1772	0.143087	0	0	1	1	0	Transthyretin stabilizer	-666	-0.6244	1.4357	-1.6466
414754	CPC014_A375_6H:I12	BRD-K87730440	BRD-K87730440	A375	trt_cp	10 uM	6 h	2	81	0.0899	0.0862885	1	0	1	1	0	-666	-666	-0.6244	1.4357	-1.6467
414755	CPC008_HCC515_6H:BRD-K63178889-001-01-7:10	BRD-K63178889	BRD-K63178889	HCC515	trt_cp	10 uM	6 h	3	176	0.35	0.250969	1	1	1	1	0	-666	-666	-0.6244	1.4357	-1.6467
414756	LJP009_NEU_24H:L07	BRD-K93123848	RAF-265	NEU	trt_cp	10 uM	24 h	3	200	0.5036	0.320914	0	0	1	1	0	RAF inhibitor|VEGFR inhibitor	BRAF|KDR|KIT|PDGFRB|RAF1	-0.6244	1.4357	-1.6467
414757	DOS050_MCF7_24H:BRD-K39151515-001-02-5:5	BRD-K39151515	BRD-K39151515	MCF7	trt_cp	4 uM	24 h	2	172	0.33	0.240908	0	0	1	1	0	-666	-666	-0.6244	1.4357	-1.6467
414758	DOS058_A549_24H:BRD-K60341033-019-01-1:5	BRD-K60341033	BRD-K60341033	A549	trt_cp	4 uM	24 h	2	112	0.12	0.117228	0	0	1	1	0	-666	-666	-0.6244	1.4357	-1.6468
414759	CPC017_HT29_6H:BRD-K07079548-001-01-9:10	BRD-K07079548	BRD-K07079548	HT29	trt_cp	10 uM	6 h	5	207	0.28	0.243442	0	0	1	1	0	-666	-666	-0.6244	1.4357	-1.6468
414761	PAC022_U2OS_6H:BRD-K37526858-001-01-7:9.90833	BRD-K37526858	BRD-K37526858	U2OS	trt_cp	10 uM	6 h	2	60	0.3	0.135665	0	0	1	1	0	-666	-666	-0.6244	1.4357	-1.6468
414766	REP.B018_MCF10A_24H:L08	BRD-K65428967	cordycepin	MCF10A	trt_cp	0.74 uM	24 h	2	92	0.289	0.164882	1	1	1	1	0	DNA inhibitor	-666	-0.6245	1.4357	-1.6469
414769	MUC.CP002_NKDBA_24H:J14	BRD-K83457129	SA-424068	NKDBA	trt_cp	0.37 uM	24 h	6	88	0.1661	0.122252	0	0	1	1	0	-666	-666	-0.6245	1.4357	-1.6471
414770	ERG010_VCAP_6H:BRD-K89390280-001-01-3:10.035	BRD-K89390280	BRD-K89390280	VCAP	trt_cp	10 uM	6 h	2	247	0.45	0.337121	1	1	1	1	0	-666	-666	-0.6245	1.4357	-1.6471
414772	CPC002_VCAP_6H:BRD-K10843433-001-12-8:10	BRD-K10843433	phenylbutazone	VCAP	trt_cp	10 uM	6 h	4	81	0.17	0.118658	0	0	1	1	0	Cyclooxygenase inhibitor|Prostanoid receptor antagonist	PTGS2|PTGS1|PTGIS	-0.6245	1.4357	-1.6471
414774	NMH002_NEU_24H:BRD-K97808269-001-01-9:10	BRD-K97808269	BRD-K97808269	NEU	trt_cp	10 uM	24 h	3	231	0.35	0.287522	0	0	1	1	0	Glycolysis inhibitor	SLC2A1|SLC2A2|SLC2A3|SLC2A4	-0.6245	1.4357	-1.6471
414778	PAC004_U2OS_6H:BRD-K17874705-300-01-6:10	BRD-K17874705	BRD-K17874705	U2OS	trt_cp	10 uM	6 h	2	96	0.5	0.22154	0	0	1	1	0	Histamine receptor agonist	-666	-0.6246	1.4357	-1.6471
414781	CPC018_A549_6H:BRD-K03015355-003-01-5:10	BRD-K03015355	forskolin	A549	trt_cp	10 uM	6 h	3	209	0.23	0.221701	1	0	1	1	0	-666	-666	-0.6246	1.4357	-1.6472
414782	DOS055_PC3_24H:BRD-K56014252-001-01-2:5	BRD-K56014252	BRD-K56014252	PC3	trt_cp	4 uM	24 h	2	187	0.09	0.131182	0	0	1	1	0	-666	-666	-0.6246	1.4357	-1.6472
414787	PAC013_U2OS_6H:BRD-K88606952-001-01-0:10.0183	BRD-K88606952	BRD-K88606952	U2OS	trt_cp	10 uM	6 h	3	84	0.25	0.146535	1	0	1	1	0	-666	-666	-0.6246	1.4357	-1.6473
414789	PAC043_U2OS_6H:BRD-K28953184-001-01-9:9.78271	BRD-K28953184	BRD-K28953184	U2OS	trt_cp	10 uM	6 h	3	266	0.44	0.345938	0	0	1	1	0	-666	-666	-0.6246	1.4357	-1.6473
414795	DOS031_MCF7_24H:BRD-K05917849-001-01-8:5.02	BRD-K05917849	BRD-K05917849	MCF7	trt_cp	4 uM	24 h	2	113	0.25	0.169957	0	0	1	1	0	-666	-666	-0.6247	1.4357	-1.6475
414797	CPC016_SKB_24H:BRD-A06352508-001-02-9:10	BRD-A06352508	SB-218078	SKB	trt_cp	10 uM	24 h	3	244	0.48	0.346056	0	0	1	1	0	CHK inhibitor	CHEK1	-0.6247	1.4357	-1.6475
414805	PAC064_U2OS_6H:BRD-A28153253-001-05-5:10	BRD-A28153253	BRD-A28153253	U2OS	trt_cp	10 uM	6 h	3	147	0.25	0.193847	1	0	1	1	0	-666	-666	-0.6248	1.4357	-1.6478
414808	CPC008_A375_6H:P24	BRD-K05566481	KU-C104137	A375	trt_cp	10 uM	6 h	3	91	0.3931	0.191251	1	1	1	1	0	-666	-666	-0.6248	1.4357	-1.6479
414809	DOS054_A375_24H:BRD-K69510309-001-01-7:5	BRD-K69510309	BRD-K69510309	A375	trt_cp	4 uM	24 h	3	129	0.14	0.135891	0	0	1	1	0	-666	-666	-0.6248	1.4357	-1.6479
414814	PAC032_U2OS_6H:BRD-K93817456-001-01-7:10.0594	BRD-K93817456	BRD-K93817456	U2OS	trt_cp	10 uM	6 h	3	149	0.35	0.230918	1	1	1	1	0	-666	-666	-0.6249	1.4357	-1.648
414820	CPC008_A549_6H:BRD-K85670329-001-05-6:10	BRD-K85670329	BRD-K85670329	A549	trt_cp	10 uM	6 h	2	146	0.52	0.278618	0	0	1	1	0	-666	-666	-0.6249	1.4357	-1.6481
414832	REP.A009_HUVEC.A_24H:L03	BRD-K32164935	tolazamide	HUVEC	trt_cp	1.11 uM	24 h	3	62	0.0765	0.0696397	1	0	1	1	0	ATP channel blocker	ABCC8|KCNJ1|KCNJ10|KCNJ11	-0.625	1.4357	-1.6483
414839	DOS046_HT29_24H:BRD-K25642832-001-01-7:5	BRD-K25642832	BRD-K25642832	HT29	trt_cp	4 uM	24 h	2	90	0.02	0.0429009	0	0	1	1	0	-666	-666	-0.6251	1.4357	-1.6485
414844	CPC006_AGS_6H:BRD-K59962020-001-06-9:10	BRD-K59962020	CHEMBL-374350	AGS	trt_cp	10 uM	6 h	2	114	0.26	0.174088	1	1	1	1	0	NFKB inhibitor	-666	-0.6251	1.4357	-1.6487
414845	PAC022_U2OS_6H:BRD-K07452532-001-01-6:10.0565	BRD-K07452532	BRD-K07452532	U2OS	trt_cp	10 uM	6 h	2	34	0.23	0.0894199	0	0	1	1	0	-666	-666	-0.6251	1.4357	-1.6487
414846	CPC010_A549_6H:BRD-A72441487-001-04-0:10	BRD-A72441487	stiripentol	A549	trt_cp	10 uM	6 h	2	69	0.12	0.0920123	1	1	1	1	0	GABA receptor antagonist	ABAT|SCN1A|SCN3A|GABRA3	-0.6251	1.4357	-1.6487
414852	PAC031_U2OS_6H:BRD-K61968247-001-01-0:10.0698	BRD-K61968247	BRD-K61968247	U2OS	trt_cp	10 uM	6 h	3	120	0.29	0.188634	1	0	1	1	0	-666	-666	-0.6252	1.4357	-1.6488
414853	CPC004_HA1E_6H:BRD-K10974103-001-14-6:10	BRD-K10974103	diloxanide	HA1E	trt_cp	10 uM	6 h	3	155	0.09	0.119431	1	0	1	1	0	Protein synthesis inhibitor	-666	-0.6252	1.4357	-1.6488
414855	DOS022_VCAP_24H:BRD-K38622866-001-02-1:5.02	BRD-K38622866	BRD-K38622866	VCAP	trt_cp	4 uM	24 h	3	152	0.27	0.204849	1	1	1	1	0	-666	-666	-0.6252	1.4357	-1.6488
414861	REP.A012_HEK293_24H:K23	BRD-K02867583	minaprine	HEK293	trt_cp	0.125 uM	24 h	3	98	0.1084	0.104222	1	0	1	1	0	Serotonin receptor antagonist	SLC6A4|HTR2B|ACHE|CHRM1|DRD1|DRD2|HTR2A|HTR2C|MAOA	-0.6253	1.4357	-1.649
414866	PAC051_U2OS_6H:BRD-K69073546-001-01-9:10.0102	BRD-K69073546	BRD-K69073546	U2OS	trt_cp	10 uM	6 h	3	109	0.19	0.145519	0	0	1	1	0	-666	-666	-0.6253	1.4357	-1.6491
414870	REP.B014_MCF7_24H:A14	BRD-K55966568	orantinib	MCF7	trt_cp	0.74 uM	24 h	2	73	0.2357	0.132639	1	1	1	1	0	PDGFR inhibitor|FGFR inhibitor|VEGFR inhibitor	KDR|PDGFRB|FGFR1|AURKA|AURKB|PDGFRA|TBK1|EGFR|FGFR2	-0.6253	1.4357	-1.6492
414875	CPC012_A375_6H:D24	BRD-K47709646	BRD-K47709646	A375	trt_cp	10 uM	6 h	5	142	0.0895	0.113995	1	0	1	1	0	-666	-666	-0.6254	1.4357	-1.6493
414879	CPC012_HA1E_6H:BRD-K36767861-001-01-3:10	BRD-K36767861	BRD-K36767861	HA1E	trt_cp	10 uM	6 h	3	259	0.11	0.170678	0	0	1	1	0	-666	-666	-0.6254	1.4357	-1.6493
414883	PAC013_U2OS_6H:BRD-K14131832-001-01-4:10.0854	BRD-K14131832	BRD-K14131832	U2OS	trt_cp	10 uM	6 h	3	75	0.31	0.154185	1	1	1	1	0	-666	-666	-0.6254	1.4357	-1.6494
414886	PBIOA017_HEPG2_24H:C07	BRD-K75327442	BRD-K75327442	HEPG2	trt_cp	10 uM	24 h	3	94	0.16	0.124009	1	0	1	1	0	-666	-666	-0.6254	1.4357	-1.6495
414892	DOS027_VCAP_6H:BRD-K78586486-001-01-1:4.99	BRD-K78586486	BRD-K78586486	VCAP	trt_cp	4 uM	6 h	2	177	0.4	0.269059	0	0	1	1	0	-666	-666	-0.6255	1.4357	-1.6496
414895	PBIOA016_HEPG2_24H:K16	BRD-K53995654	BRD-K53995654	HEPG2	trt_cp	0.37 uM	24 h	3	80	0.11	0.0948576	1	0	1	1	0	-666	-666	-0.6255	1.4357	-1.6496
414896	CPC019_A549_6H:BRD-K76073118-001-01-8:10	BRD-K76073118	BRD-K76073118	A549	trt_cp	10 uM	6 h	2	86	0.17	0.122266	0	0	1	1	0	-666	-666	-0.6255	1.4357	-1.6496
414900	CPC020_HA1E_6H:BRD-A83892713-001-01-3:10	BRD-A83892713	rifampicin	HA1E	trt_cp	10 uM	6 h	3	159	0.07	0.106679	1	0	1	1	0	RNA polymerase inhibitor	NR1I2	-0.6256	1.4357	-1.6498
414903	REP.B014_MCF7_24H:J11	BRD-K55512740	MK-8033	MCF7	trt_cp	0.03 uM	24 h	2	84	0.1474	0.112517	1	1	1	1	0	MET inhibitor	MET|MST1R	-0.6256	1.4357	-1.6498
414906	CRCGN015_HEPG2_48H:BRD-K34157611:33.3193	BRD-K34157611	cimetidine	HEPG2	trt_cp	30 uM	48 h	3	172	0.36	0.251621	1	0	1	1	0	Histamine receptor antagonist	HRH2|SLC29A4|SLC47A1|SLC47A2	-0.6256	1.4357	-1.6499
414907	LJP008_A549_24H:G19	BRD-K03406345	azacitidine	A549	trt_cp	10 uM	24 h	2	537	0.7758	0.652668	1	1	1	1	0	DNA inhibitor	DNMT1|DNMT3A	-0.6256	1.4357	-1.6499
414908	DOS042_A375_24H:BRD-K52184420-001-01-4:5.03	BRD-K52184420	BRD-K52184420	A375	trt_cp	4 uM	24 h	2	140	0.05	0.0846018	0	0	1	1	0	-666	-666	-0.6256	1.4357	-1.65
414912	NMH001_NEU_6H:J10	BRD-K66296774	fluvastatin	NEU	trt_cp	10 uM	6 h	3	123	0.1685	0.145574	0	0	1	1	0	HMGCR inhibitor	HMGCR|CYP2C8	-0.6257	1.4357	-1.65
414914	PAC055_U2OS_6H:BRD-K84362145-001-01-2:9.8593	BRD-K84362145	BRD-K84362145	U2OS	trt_cp	10 uM	6 h	3	122	0.36	0.211915	1	1	1	1	0	-666	-666	-0.6257	1.4357	-1.65
414916	DOS001_VCAP_24H:BRD-K21421563-001-01-5:5.01	BRD-K21421563	BRD-K21421563	VCAP	trt_cp	4 uM	24 h	3	165	0.38	0.2532	1	0	1	1	0	-666	-666	-0.6257	1.4357	-1.6501
414919	DOS025_VCAP_24H:BRD-K07164057-001-01-2:5.03	BRD-K07164057	BRD-K07164057	VCAP	trt_cp	4 uM	24 h	3	130	0.1	0.115293	1	0	1	1	0	-666	-666	-0.6257	1.4357	-1.6501
414925	CPC019_VCAP_24H:BRD-K20859359-001-01-5:10	BRD-K20859359	BRD-K20859359	VCAP	trt_cp	10 uM	24 h	5	253	0.16	0.203447	0	0	1	1	0	-666	-666	-0.6257	1.4357	-1.6503
414930	PAC001_U2OS_6H:BRD-K72462751-001-01-9:10	BRD-K72462751	C-1	U2OS	trt_cp	10 uM	6 h	2	88	0.35	0.177462	0	0	1	1	0	Protein kinase inhibitor	PRKCA	-0.6258	1.4357	-1.6504
414939	CPC014_MCF7_24H:BRD-K50720187-050-04-1:10	BRD-K50720187	flupirtine	MCF7	trt_cp	10 uM	24 h	3	93	0.13	0.111184	1	0	1	1	0	Glutamate receptor antagonist	KCNQ2|KCNQ3|ADRA2A|KCNQ1	-0.6259	1.4357	-1.6506
414941	REP.B013_A549_24H:F24	BRD-M39350793	reboxetine	A549	trt_cp	0.01 uM	24 h	2	61	0.0475	0.0544305	1	1	1	1	0	Adrenergic receptor antagonist	SLC6A2	-0.6259	1.4357	-1.6506
414942	DOS055_A375_24H:BRD-K33390612-001-01-9:5	BRD-K33390612	BRD-K33390612	A375	trt_cp	4 uM	24 h	2	86	0.08	0.0838735	0	0	1	1	0	-666	-666	-0.6259	1.4357	-1.6506
414945	AML001_CD34_24H:BRD-K16300438:0.37037	BRD-K16300438	BRD-K16300438	CD34	trt_cp	0.37 uM	24 h	2	40	0.32	0.114403	1	1	1	1	0	-666	-666	-0.6259	1.4357	-1.6507
414946	CPC014_HA1E_6H:BRD-K43764301-001-07-6:10	BRD-K43764301	dexketoprofen	HA1E	trt_cp	10 uM	6 h	3	91	0.25	0.152518	1	0	1	1	0	Cyclooxygenase inhibitor	PTGS2|PTGS1	-0.6259	1.4357	-1.6508
414950	CPC014_MCF7_24H:BRD-K75181824-001-03-1:10	BRD-K75181824	BRD-K75181824	MCF7	trt_cp	10 uM	24 h	3	120	0.07	0.0926766	1	0	1	1	0	Inhibitor of methyl esterification of geranylgeranylated proteins	-666	-0.6259	1.4357	-1.6508
414951	PAC032_U2OS_6H:BRD-K96320811-001-01-9:9.68851	BRD-K96320811	BRD-K96320811	U2OS	trt_cp	10 uM	6 h	3	48	0.23	0.106247	1	0	1	1	0	-666	-666	-0.6259	1.4357	-1.6508
414958	PAC012_U2OS_6H:BRD-K65598823-001-01-3:10.0351	BRD-K65598823	BRD-K65598823	U2OS	trt_cp	10 uM	6 h	3	109	0.12	0.115647	1	0	1	1	0	-666	-666	-0.626	1.4357	-1.6509
414962	CPC003_HCC515_24H:BRD-K31912990-003-01-0:10	BRD-K31912990	CGP-71683	HCC515	trt_cp	10 uM	24 h	3	708	0.85	0.784434	1	1	1	1	0	-666	-666	-0.626	1.4357	-1.651
414970	DOS033_A375_24H:BRD-K10008415-001-01-3:4.98	BRD-K10008415	BRD-K10008415	A375	trt_cp	4 uM	24 h	3	210	0.04	0.0926766	0	0	1	1	0	-666	-666	-0.6261	1.4357	-1.6511
414973	REP.A004_HA1E_24H:N03	BRD-A24228527	ofloxacin	HA1E	trt_cp	1.11 uM	24 h	3	289	0.4481	0.363887	1	1	1	1	0	Bacterial DNA inhibitor	TOP2A	-0.6261	1.4357	-1.6512
414986	CPC017_SKB_24H:BRD-K08109516-001-02-9:10	BRD-K08109516	L-701324	SKB	trt_cp	10 uM	24 h	2	260	0.24	0.252594	0	0	1	1	0	Glutamate receptor antagonist	GRIN1|GRIN2A|GRIN2B|GRIN2C|GRIN2D	-0.6262	1.4357	-1.6514
414994	CPC013_HA1E_6H:BRD-K93215584-001-01-9:10	BRD-K93215584	BRD-K93215584	HA1E	trt_cp	10 uM	6 h	3	238	0.48	0.341775	0	0	1	1	0	-666	-666	-0.6263	1.4357	-1.6516
414995	CPC005_VCAP_24H:BRD-K90574421-001-01-9:10	BRD-K90574421	ipsapirone	VCAP	trt_cp	10 uM	24 h	5	246	0.34	0.292441	0	0	1	1	0	Serotonin receptor agonist	HTR1A	-0.6263	1.4357	-1.6517
415002	CPC008_HEPG2_6H:BRD-K82768082-001-01-7:10	BRD-K82768082	BRD-K82768082	HEPG2	trt_cp	10 uM	6 h	3	54	0.08	0.0664619	1	0	1	1	0	-666	-666	-0.6263	1.4357	-1.6518
415003	CPC002_VCAP_24H:BRD-A24122750-001-02-9:10	BRD-A24122750	saclofen	VCAP	trt_cp	10 uM	24 h	3	126	0.2	0.160521	1	0	1	1	0	GABA receptor antagonist	GABBR1|GABBR2|KCTD12|KCTD16|KCTD8	-0.6263	1.4357	-1.6518
415006	CPC005_MCF7_24H:BRD-K48311056-003-01-7:10	BRD-K48311056	BRD-K48311056	MCF7	trt_cp	10 uM	24 h	5	292	0.1	0.172791	0	0	1	1	0	-666	-666	-0.6263	1.4357	-1.6519
415007	PAC057_U2OS_6H:BRD-M97057852-001-01-4:9.95305	BRD-M97057852	BRD-M97057852	U2OS	trt_cp	10 uM	6 h	3	216	0.4	0.297226	0	0	1	1	0	-666	-666	-0.6263	1.4357	-1.6519
415013	PCL001_PC3_24H:BRD-K30842649:3.33	BRD-K30842649	BRD-K30842649	PC3	trt_cp	3.33 uM	24 h	2	274	0.61	0.4134	1	1	1	1	0	-666	-666	-0.6264	1.4357	-1.6519
415021	PAC013_U2OS_6H:BRD-K78976513-001-01-1:10.0238	BRD-K78976513	BRD-K78976513	U2OS	trt_cp	10 uM	6 h	3	74	0.21	0.126054	1	0	1	1	0	-666	-666	-0.6264	1.4357	-1.6521
415024	DOS056_MCF7_24H:BRD-K20109053-001-01-4:5	BRD-K20109053	BRD-K20109053	MCF7	trt_cp	4 uM	24 h	2	182	0.46	0.29258	0	0	1	1	0	-666	-666	-0.6265	1.4357	-1.6522
415028	CPC010_A375_6H:A07	BRD-K06765193	BRD-K06765193	A375	trt_cp	10 uM	6 h	3	244	0.5747	0.378657	1	1	1	1	0	-666	-666	-0.6265	1.4357	-1.6522
415030	CPC007_A549_6H:BRD-K95789946-001-04-8:10	BRD-K95789946	BRD-K95789946	A549	trt_cp	10 uM	6 h	3	69	0.14	0.0993846	1	0	1	1	0	-666	-666	-0.6265	1.4357	-1.6523
415032	CPC012_SKB_24H:BRD-K21005091-001-03-3:10	BRD-K21005091	BRD-K21005091	SKB	trt_cp	10 uM	24 h	4	97	0.25	0.157466	0	0	1	1	0	-666	-666	-0.6265	1.4357	-1.6523
415038	DOS046_HT29_24H:BRD-K74889969-001-01-9:5	BRD-K74889969	BRD-K74889969	HT29	trt_cp	4 uM	24 h	2	121	0.05	0.0786517	0	0	1	1	0	-666	-666	-0.6266	1.4357	-1.6526
415039	LJP008_NPC.CAS9_24H:C13	BRD-K17588104	JQ-1-R	NPC	trt_cp	10 uM	24 h	3	166	0.3519	0.244396	1	1	1	1	0	Bromodomain inhibitor	-666	-0.6266	1.4357	-1.6526
415043	CPC018_HT29_6H:BRD-K84996949-001-01-5:10	BRD-K84996949	sinensetin	HT29	trt_cp	10 uM	6 h	5	167	0.12	0.143146	1	0	1	1	0	Cyclooxygenase inhibitor	-666	-0.6267	1.4357	-1.6527
415048	CPC018_ASC_24H:BRD-K17415526-001-02-7:10	BRD-K17415526	BRD-K17415526	ASC	trt_cp	10 uM	24 h	3	184	0.15	0.167991	1	0	1	1	0	Protein tyrosine kinase inhibitor	EGFR	-0.6267	1.4357	-1.6527
415049	DOSVAL004_MCF7_24H:BRD-K92655621:10	BRD-K92655621	BRD-K92655621	MCF7	trt_cp	10 uM	24 h	3	76	0.13	0.10051	1	0	1	1	0	-666	-666	-0.6267	1.4357	-1.6528
415050	CPC014_ASC_24H:BRD-K86930074-001-01-9:10	BRD-K86930074	cediranib	ASC	trt_cp	10 uM	24 h	3	249	0.41	0.323089	1	1	1	1	0	VEGFR inhibitor|KIT inhibitor	KDR|FLT1|FLT4|KIT|PDGFRB|CSF1R|FLT3|PDGFRA	-0.6267	1.4357	-1.6528
415053	CPC014_MCF7_6H:B14	BRD-K61341215	vecuronium	MCF7	trt_cp	10 uM	6 h	5	214	0.2305	0.224581	0	0	1	1	0	-666	-666	-0.6267	1.4357	-1.6528
415054	CPC017_A549_6H:BRD-K02590140-001-01-2:10	BRD-K02590140	O-2050	A549	trt_cp	10 uM	6 h	3	114	0.28	0.18066	1	1	1	1	0	Cannabinoid receptor antagonist	CNR1	-0.6267	1.4357	-1.6528
415055	CPC006_THP1_6H:G15	BRD-K26664453	BRD-K26664453	THP1	trt_cp	10 uM	6 h	2	57	0.1413	0.0907484	1	1	1	1	0	Tubulin inhibitor	ACTB	-0.6267	1.4357	-1.6528
415056	CPC019_HEPG2_6H:BRD-K47802551-001-01-0:10	BRD-K47802551	BRD-K47802551	HEPG2	trt_cp	10 uM	6 h	3	65	0.05	0.0576464	1	0	1	1	0	-666	-666	-0.6267	1.4357	-1.6528
415064	REP.A022_A549_24H:M07	BRD-K70557564	zosuquidar	A549	trt_cp	10 uM	24 h	3	146	0.2028	0.173997	0	0	1	1	0	P-glycoprotein inhibitor	ABCB1|ABCB4	-0.6268	1.4357	-1.6531
415066	PAC041_U2OS_6H:BRD-K65968856-001-01-8:10.0615	BRD-K65968856	BRD-K65968856	U2OS	trt_cp	10 uM	6 h	3	19	0.02	0.0197116	1	0	1	1	0	-666	-666	-0.6268	1.4357	-1.6531
415067	CPC018_SKB_24H:BRD-K08619574-334-03-9:10	BRD-K08619574	thioproperazine	SKB	trt_cp	10 uM	24 h	3	533	0.22	0.346263	0	0	1	1	0	Dopamine receptor antagonist	ADRA1A|ADRA1B|DRD1|DRD2|HTR1A|HTR2A	-0.6268	1.4357	-1.6531
415095	LJP006_LNCAP_3H:M20	BRD-K19687926	lapatinib	LNCAP	trt_cp	3.33 uM	3 h	3	126	0.31	0.199847	1	1	1	1	0	EGFR inhibitor|ERBB2 inhibitor	EGFR|ERBB2|CYP3A5	-0.627	1.4357	-1.6537
415099	PAC064_U2OS_6H:BRD-K66434795-001-05-5:10	BRD-K66434795	BRD-K66434795	U2OS	trt_cp	10 uM	6 h	3	143	0.17	0.157661	1	0	1	1	0	-666	-666	-0.6271	1.4357	-1.6538
415101	REP.B018_HELA_24H:O19	BRD-A67479912	progesterone	HELA	trt_cp	2.22 uM	24 h	2	286	0.591	0.415726	1	1	1	1	0	Progesterone receptor agonist	PGR|CYP17A1|NR3C2|CYP2C19|CATSPER1|CATSPER2|CATSPER3|CATSPER4|ESR1|OPRK1|TRPC5	-0.6271	1.4357	-1.6538
415104	REP.A020_HELA_24H:D05	BRD-K84466663	nelarabine	HELA	trt_cp	0.125 uM	24 h	2	104	0.2528	0.163959	0	0	1	1	0	DNA inhibitor|T cell inhibitor	ADA|POLA1	-0.6271	1.4357	-1.6539
415111	NMH001_FIBRNPC_6H:BRD-A75455249-001-16-0:10	BRD-A75455249	kavain	NPC	trt_cp	10 uM	6 h	2	211	0.19	0.202464	0	0	1	1	0	Calcium channel blocker|Sodium channel inhibitor	MTOR	-0.6272	1.4357	-1.654
415120	CPC009_MCF7_6H:BRD-K83010055-001-01-6:10	BRD-K83010055	VU-0415374-1	MCF7	trt_cp	10 uM	6 h	3	67	0.13	0.0943712	1	0	1	1	0	Glutamate receptor antagonist	GRM4	-0.6272	1.4357	-1.6541
415124	DOS041_A375_24H:BRD-K33130522-001-01-8:5.06	BRD-K33130522	BRD-K33130522	A375	trt_cp	4 uM	24 h	3	226	0.17	0.198203	0	0	1	1	0	-666	-666	-0.6272	1.4357	-1.6541
415127	PBIOA017_A375_24H:L13	BRD-K73191876	alizarin	A375	trt_cp	10 uM	24 h	3	115	0.11	0.11373	0	0	1	1	0	-666	-666	-0.6273	1.4357	-1.6543
415132	MUC.CP004_MCF7_6H:BRD-K66638849-001-01-6:3.3302	BRD-K66638849	SA-1456170	MCF7	trt_cp	3.33 uM	6 h	3	277	0.16	0.212878	1	0	1	1	0	-666	-666	-0.6273	1.4357	-1.6544
415136	DOSVAL005_HA1E_24H:BRD-K70836798:20	BRD-K70836798	BRD-K70836798	HA1E	trt_cp	20 uM	24 h	3	282	0.46	0.364195	1	1	1	1	0	-666	-666	-0.6273	1.4357	-1.6544
415139	PCLB002_A375_24H:BRD-A60070924:0.12	BRD-A60070924	alpha-estradiol	A375	trt_cp	0.12 uM	24 h	3	115	0.22	0.160839	0	0	1	1	0	Estrogen receptor agonist	-666	-0.6274	1.4357	-1.6545
415142	LJP009_HCC515_24H:I20	BRD-K11267252	alectinib	HCC515	trt_cp	3.33 uM	24 h	3	143	0.2763	0.200997	0	0	1	1	0	ALK inhibitor	ALK|MET	-0.6274	1.4357	-1.6546
415143	PAC061_U2OS_6H:BRD-K10388622-001-01-8:9.95998	BRD-K10388622	BRD-K10388622	U2OS	trt_cp	10 uM	6 h	3	51	0.08	0.0645893	0	0	1	1	0	-666	-666	-0.6274	1.4357	-1.6546
415146	PAC055_U2OS_6H:BRD-K67011787-001-01-9:10.0477	BRD-K67011787	BRD-K67011787	U2OS	trt_cp	10 uM	6 h	3	66	0.2	0.116176	1	0	1	1	0	-666	-666	-0.6274	1.4357	-1.6547
415151	REP.A023_MCF7_24H:M18	BRD-K72029282	probucol	MCF7	trt_cp	0.04 uM	24 h	3	67	0.2036	0.118102	1	1	1	1	0	Atherogenesis inhibitor	ABCA1|ABCB11|CES1	-0.6274	1.4357	-1.6547
415159	CPC007_HCC515_6H:BRD-K71746704-001-05-5:10	BRD-K71746704	BRD-K71746704	HCC515	trt_cp	10 uM	6 h	2	83	0.15	0.112828	1	1	1	1	0	-666	-666	-0.6275	1.4357	-1.6548
415160	CPC006_NCIH2073_6H:BRD-K02113016-001-01-4:44.4	BRD-K02113016	olaparib	NCIH2073	trt_cp	40 uM	6 h	2	190	0.36	0.264459	0	0	1	1	0	PARP inhibitor	PARP1|PARP2|PARP3	-0.6275	1.4357	-1.6548
415168	DOS040_A375_24H:BRD-K56189188-001-01-1:5.07	BRD-K56189188	BRD-K56189188	A375	trt_cp	4 uM	24 h	2	111	0.1	0.106535	0	0	1	1	0	-666	-666	-0.6275	1.4357	-1.655
415172	CPC015_ASC_24H:BRD-K51805276-001-04-4:10	BRD-K51805276	temefos	ASC	trt_cp	10 uM	24 h	4	293	0.4	0.346174	0	0	1	1	0	Cholinesterase inhibitor	-666	-0.6276	1.4357	-1.6551
415174	PAC040_U2OS_6H:BRD-K13146924-001-01-2:10.1213	BRD-K13146924	BRD-K13146924	U2OS	trt_cp	10 uM	6 h	3	150	0.24	0.191859	1	0	1	1	0	-666	-666	-0.6276	1.4357	-1.6551
415175	REP.A009_HA1E_24H:E19	BRD-K29950728	clomifene	HA1E	trt_cp	10 uM	24 h	3	282	0.5497	0.398124	0	0	1	1	0	Estrogen receptor antagonist	ESR1|AR	-0.6276	1.4357	-1.6552
415207	CPC001_HA1E_6H:BRD-A68929948-001-01-9:10	BRD-A68929948	DAPT-GSI-IX	HA1E	trt_cp	10 uM	6 h	3	74	0.14	0.102923	1	0	1	1	0	Gamma secretase inhibitor	-666	-0.6278	1.4357	-1.6558
415209	DOSVAL006_HEPG2_24H:BRD-K93112400:20	BRD-K93112400	BRD-K93112400	HEPG2	trt_cp	20 uM	24 h	2	207	0.5	0.325312	1	1	1	1	0	-666	-666	-0.6279	1.4357	-1.6559
415213	REP.B010_HA1E_24H:J04	BRD-K13662825	dinaciclib	HA1E	trt_cp	0.08 uM	24 h	2	470	0.5903	0.532618	1	1	1	1	0	CDK inhibitor	CDK1|CDK2|CDK9|CDK5|CCNT1	-0.6279	1.4357	-1.656
415217	PAC065_U2OS_6H:BRD-K91039552-003-05-0:10	BRD-K91039552	BRD-K91039552	U2OS	trt_cp	10 uM	6 h	3	249	0.29	0.271725	1	0	1	1	0	-666	-666	-0.6279	1.4357	-1.6561
415218	CPC012_HCC515_6H:BRD-K98004941-001-01-0:10	BRD-K98004941	BRD-K98004941	HCC515	trt_cp	10 uM	6 h	3	127	0.22	0.169022	1	0	1	1	0	-666	-666	-0.6279	1.4357	-1.6561
415223	CPC019_A375_6H:BRD-A71339955-001-05-7:10	BRD-A71339955	BRD-A71339955	A375	trt_cp	10 uM	6 h	4	150	0.07	0.103616	1	0	1	1	0	-666	-666	-0.628	1.4357	-1.6562
415228	CPC005_HA1E_6H:BRD-A17535965-001-02-2:10	BRD-A17535965	gelsemine	HA1E	trt_cp	10 uM	6 h	2	232	0.22	0.228447	0	0	1	1	0	Acetylcholine receptor antagonist|Glycine receptor antagonist	GLRA3	-0.628	1.4357	-1.6563
415239	DOS045_HT29_24H:BRD-K25362512-001-01-9:5.12	BRD-K25362512	BRD-K25362512	HT29	trt_cp	4 uM	24 h	2	96	0.08	0.0886158	0	0	1	1	0	-666	-666	-0.6281	1.4357	-1.6565
415241	DOSVAL002_HEPG2_24H:BRD-K99115033:20	BRD-K99115033	BRD-K99115033	HEPG2	trt_cp	20 uM	24 h	3	133	0.21	0.168992	1	0	1	1	0	-666	-666	-0.6281	1.4357	-1.6565
415242	REP.B026_HT29_24H:J24	BRD-K91315211	betahistine	HT29	trt_cp	0.01 uM	24 h	2	60	0.3268	0.141595	1	1	1	1	0	Histamine receptor agonist|Histamine receptor antagonist	HRH3|HRH1	-0.6281	1.4357	-1.6565
415245	PAC061_U2OS_6H:BRD-K46447740-001-01-7:10.1999	BRD-K46447740	BRD-K46447740	U2OS	trt_cp	10 uM	6 h	3	86	0.19	0.129258	1	0	1	1	0	-666	-666	-0.6281	1.4357	-1.6566
415247	PAC026_U2OS_6H:BRD-K32319151-001-01-6:10.0416	BRD-K32319151	BRD-K32319151	U2OS	trt_cp	10 uM	6 h	3	256	0.38	0.315386	0	0	1	1	0	-666	-666	-0.6281	1.4357	-1.6566
415249	CPC017_SKB_24H:BRD-K14821540-001-03-9:10	BRD-K14821540	FCCP	SKB	trt_cp	10 uM	24 h	2	163	0.34	0.238048	0	0	1	1	0	Mitochondrial oxidative phosphorylation uncoupler	-666	-0.6281	1.4357	-1.6566
415270	CPC010_MCF7_6H:BRD-K21614065-001-06-7:10	BRD-K21614065	BRD-K21614065	MCF7	trt_cp	10 uM	6 h	3	60	0.11	0.082149	1	0	1	1	0	-666	-666	-0.6283	1.4357	-1.657
415275	PAC030_U2OS_6H:BRD-K82538319-001-01-9:10.0511	BRD-K82538319	BRD-K82538319	U2OS	trt_cp	10 uM	6 h	3	101	0.2	0.143716	0	0	1	1	0	-666	-666	-0.6283	1.4357	-1.6571
415284	CPC013_NPC_24H:BRD-K05672354-001-01-6:10	BRD-K05672354	BRD-K05672354	NPC	trt_cp	10 uM	24 h	3	137	0.08	0.105861	0	0	1	1	0	-666	-666	-0.6284	1.4357	-1.6572
415285	PAC045_U2OS_6H:BRD-K22097595-001-01-4:10.008	BRD-K22097595	BRD-K22097595	U2OS	trt_cp	10 uM	6 h	3	49	0.13	0.080705	1	0	1	1	0	-666	-666	-0.6284	1.4357	-1.6572
415296	CPC005_HA1E_24H:BRD-A71765365-001-01-6:10	BRD-A71765365	mepireserpate	HA1E	trt_cp	10 uM	24 h	3	384	0.58	0.477211	1	1	1	1	0	Catechol O methyltransferase inhibitor	SLC18A2|SLC18A1	-0.6284	1.4357	-1.6573
415297	DOS032_MCF7_24H:BRD-K48058738-001-01-4:5.04	BRD-K48058738	BRD-K48058738	MCF7	trt_cp	4 uM	24 h	3	115	0.03	0.0593937	0	0	1	1	0	-666	-666	-0.6284	1.4357	-1.6574
415299	CPC012_HA1E_6H:BRD-K09977233-001-01-2:10	BRD-K09977233	BRD-K09977233	HA1E	trt_cp	10 uM	6 h	3	111	0.23	0.161568	1	0	1	1	0	-666	-666	-0.6284	1.4357	-1.6574
415300	CPC018_PHH_24H:BRD-A40431293-001-01-0:10	BRD-A40431293	BRD-A40431293	PHH	trt_cp	10 uM	24 h	3	153	0.31	0.22022	0	0	1	1	0	-666	-666	-0.6284	1.4357	-1.6574
415301	CPC016_SKB_24H:BRD-A09467419-003-14-1:10	BRD-A09467419	mebeverine	SKB	trt_cp	10 uM	24 h	3	70	0.05	0.0598225	1	0	1	1	0	Acetylcholine receptor antagonist	CHRM1|CHRM2|CHRM3|CHRM4	-0.6284	1.4357	-1.6574
415302	PAC031_U2OS_6H:BRD-K99136192-001-01-5:10.1679	BRD-K99136192	BRD-K99136192	U2OS	trt_cp	10 uM	6 h	3	78	0.15	0.109376	1	0	1	1	0	-666	-666	-0.6285	1.4357	-1.6574
415305	CPC015_SKB_24H:BRD-A79981887-003-09-9:10	BRD-A79981887	midodrine	SKB	trt_cp	10 uM	24 h	2	56	0.11	0.0793635	0	0	1	1	0	Adrenergic receptor agonist	ADRA1A|ADRA1B|ADRA1D	-0.6285	1.4357	-1.6575
415307	LRS001_PHH.MGH_24H:G21	BRD-K28907958	CD-437	PHH	trt_cp	1.11 uM	24 h	3	42	0.24	0.101522	0	0	1	1	0	Retinoid receptor agonist	RARG	-0.6285	1.4357	-1.6576
415310	CPC016_MCF7_6H:BRD-A58207013-001-01-2:10	BRD-A58207013	pinacidil	MCF7	trt_cp	10 uM	6 h	3	56	0.1	0.0756701	1	0	1	1	0	-666	-666	-0.6285	1.4357	-1.6576
415311	DOSVAL001_HCC515_24H:BRD-K06188599:10.1209	BRD-K06188599	BRD-K06188599	HCC515	trt_cp	10 uM	24 h	3	517	0.75	0.629661	1	1	1	1	0	-666	-666	-0.6285	1.4357	-1.6576
415314	CPC004_PC3_24H:BRD-K77830450-001-02-4:10	BRD-K77830450	forskolin	PC3	trt_cp	10 uM	24 h	5	153	0.36	0.237316	0	0	1	1	0	-666	-666	-0.6286	1.4357	-1.6577
415326	LKCP001_U2OS_48H:C01	BRD-K99964838	bosutinib	U2OS	trt_cp	10 uM	48 h	5	617	0.6445	0.637653	1	1	1	1	0	Src inhibitor|Abl inhibitor|Bcr-Abl inhibitor	ABL1|SRC|BCR|LYN|CAMK2G|HCK|CAMK1D|CDK2|FRK|FYN|MAP2K1|MAP2K2|MAP3K2|MAP4K5|STK10|STK24|STK4|TNK2|TXK	-0.6286	1.4357	-1.6579
415335	PAC045_U2OS_6H:BRD-K27767004-001-01-2:10.1666	BRD-K27767004	BRD-K27767004	U2OS	trt_cp	10 uM	6 h	3	37	0.11	0.0645101	1	0	1	1	0	-666	-666	-0.6288	1.4357	-1.6583
415336	REP.A028_JURKAT_24H:I16	BRD-K95260951	asenapine	JURKAT	trt_cp	0.37 uM	24 h	3	128	0.2091	0.165429	0	0	1	1	0	Dopamine receptor antagonist|Serotonin receptor antagonist	DRD2|HTR2A|DRD1|HRH1|HTR1A|HTR1B|ADRA1A|ADRA2A|ADRA2B|ADRA2C|ADRB1|ADRB2|DRD3|DRD4|HRH2|HTR1D|HTR1E|HTR2B|HTR2C|HTR5A|HTR6|HTR7	-0.6288	1.4357	-1.6583
415338	REP.B020_JURKAT_24H:A16	BRD-A83081521	finasteride	JURKAT	trt_cp	0.08 uM	24 h	2	88	0.1773	0.126307	0	0	1	1	0	5-alpha reductase inhibitor	SRD5A2|SRD5A1|AR|AKR1D1	-0.6288	1.4357	-1.6583
415341	CPC010_A549_24H:BRD-K06217810-019-03-5:10	BRD-K06217810	BRD-K06217810	A549	trt_cp	10 uM	24 h	2	98	0.37	0.19255	0	0	1	1	0	-666	-666	-0.6288	1.4357	-1.6584
415349	CPC007_MCF7_24H:BRD-K87657228-001-04-6:10	BRD-K87657228	BRD-K87657228	MCF7	trt_cp	10 uM	24 h	5	286	0.38	0.333354	1	0	1	1	0	-666	-666	-0.6289	1.4357	-1.6585
415357	CPC012_SKB_24H:BRD-K72505034-001-01-4:10	BRD-K72505034	BRD-K72505034	SKB	trt_cp	10 uM	24 h	4	196	0.08	0.12662	0	0	1	1	0	-666	-666	-0.6289	1.436	-1.6587
415362	DOSVAL006_HCC515_24H:BRD-K64447917:20	BRD-K64447917	BRD-K64447917	HCC515	trt_cp	20 uM	24 h	3	127	0.23	0.172821	1	0	1	1	0	-666	-666	-0.629	1.4363	-1.6588
415363	PBIOA021_HT29_24H:E19	BRD-K98404142	BRD-K98404142	HT29	trt_cp	12 uM	24 h	3	105	0.21	0.150153	1	0	1	1	0	-666	-666	-0.629	1.4364	-1.6588
415370	PAC025_U2OS_6H:BRD-K04680784-001-01-0:10.0734	BRD-K04680784	BRD-K04680784	U2OS	trt_cp	10 uM	6 h	3	24	0.07	0.0414462	1	0	1	1	0	-666	-666	-0.629	1.4371	-1.659
415379	CPC012_SKB_24H:BRD-A04172077-001-01-6:10	BRD-A04172077	BRD-A04172077	SKB	trt_cp	10 uM	24 h	3	89	0.17	0.12438	0	0	1	1	0	-666	-666	-0.6291	1.4375	-1.6591
415380	PAC059_U2OS_6H:BRD-K35158088-001-01-3:9.99805	BRD-K35158088	BRD-K35158088	U2OS	trt_cp	10 uM	6 h	3	45	0.3	0.117489	1	1	1	1	0	-666	-666	-0.6291	1.4375	-1.6592
415381	REP.B022_MCF7_24H:F04	BRD-K69236721	VX-809	MCF7	trt_cp	0.08 uM	24 h	2	58	0.2296	0.116689	1	1	1	1	0	CFTR channel agonist	CFTR	-0.6291	1.4375	-1.6592
415382	PAC023_U2OS_6H:BRD-K62875000-001-01-3:9.94026	BRD-K62875000	BRD-K62875000	U2OS	trt_cp	10 uM	6 h	3	120	0.16	0.140114	0	0	1	1	0	-666	-666	-0.6291	1.4375	-1.6592
415383	CPC013_SKB_24H:BRD-K79254416-001-08-5:10	BRD-K79254416	decitabine	SKB	trt_cp	10 uM	24 h	4	59	0.12	0.0850839	0	0	1	1	0	DNA inhibitor	DNMT1|DNMT3A	-0.6291	1.4375	-1.6592
415384	CPC013_HCC515_6H:BRD-K10817986-001-01-6:10	BRD-K10817986	KM-01366	HCC515	trt_cp	10 uM	6 h	3	93	0.13	0.111184	1	0	1	1	0	-666	-666	-0.6291	1.4375	-1.6592
415394	ERG014_VCAP_6H:BRD-K78518750-001-01-3:10.0201	BRD-K78518750	BRD-K78518750	VCAP	trt_cp	10 uM	6 h	3	146	0.31	0.215123	1	0	1	1	0	-666	-666	-0.6292	1.4382	-1.6594
415399	DOS057_A375_24H:BRD-K96782963-001-01-6:5	BRD-K96782963	BRD-K96782963	A375	trt_cp	4 uM	24 h	2	84	0.11	0.0972001	0	0	1	1	0	-666	-666	-0.6293	1.4385	-1.6596
415404	CPC006_H1299_6H:BRD-K28360340-001-01-8:10	BRD-K28360340	TW-37	H1299	trt_cp	10 uM	6 h	2	158	0.37	0.244489	0	0	1	1	0	BCL inhibitor	BCL2|BCL2L1|MCL1	-0.6293	1.4388	-1.6597
415414	PAC009_U2OS_6H:BRD-K81647247-001-01-6:10.0655	BRD-K81647247	BRD-K81647247	U2OS	trt_cp	10 uM	6 h	2	40	0.2473	0.100571	0	0	1	1	0	-666	-666	-0.6294	1.4389	-1.6599
415415	CPC016_SKB_24H:BRD-K37618799-001-01-4:10	BRD-K37618799	MRS-1220	SKB	trt_cp	10 uM	24 h	3	149	0.36	0.234194	1	0	1	1	0	Adenosine receptor antagonist	ADORA3|ADORA2B	-0.6294	1.4389	-1.6599
415422	DOS044_A375_24H:BRD-K31589685-001-01-0:5.01	BRD-K31589685	BRD-K31589685	A375	trt_cp	4 uM	24 h	2	58	0.04	0.0487051	0	0	1	1	0	-666	-666	-0.6294	1.439	-1.66
415426	LJP008_CD34_24H:E05	BRD-K56301217	ABT-737	CD34	trt_cp	0.12 uM	24 h	3	96	0.2725	0.16355	0	0	1	1	0	BCL inhibitor	BCL2|BCL2L1|BCL2L2	-0.6295	1.439	-1.6601
415428	CPC001_VCAP_24H:G19	BRD-K89271983	EMD-41000	VCAP	trt_cp	10 uM	24 h	5	115	0.1493	0.132498	0	0	1	1	0	-666	-666	-0.6295	1.439	-1.6601
415431	DOS055_A375_24H:BRD-K84039354-001-01-2:5	BRD-K84039354	BRD-K84039354	A375	trt_cp	4 uM	24 h	2	96	0.04	0.0626608	0	0	1	1	0	-666	-666	-0.6295	1.439	-1.6602
415435	CPC017_A375_6H:BRD-A10303790-003-03-7:10	BRD-A10303790	talampicillin	A375	trt_cp	10 uM	6 h	3	112	0.18	0.143574	0	0	1	1	0	Bacterial cell wall synthesis inhibitor	-666	-0.6295	1.439	-1.6603
415436	CPC017_A375_6H:BRD-K52930707-001-04-8:10	BRD-K52930707	rescinnamine	A375	trt_cp	10 uM	6 h	3	47	0.07	0.0580001	0	0	1	1	0	ACE inhibitor	ACE	-0.6296	1.439	-1.6603
415437	REP.B023_HT29_24H:D05	BRD-A68281735	REV-5901	HT29	trt_cp	0.003 uM	24 h	2	51	0.1101	0.0757721	1	1	1	1	0	Leukotriene receptor antagonist|Lipoxygenase inhibitor	ALOX5	-0.6296	1.439	-1.6603
415450	DOSBIO001_NEU_24H:BRD-K57166447:10.0649	BRD-K57166447	BRD-K57166447	NEU	trt_cp	10 uM	24 h	2	38	0.19	0.085921	0	0	1	1	0	-666	-666	-0.6297	1.4392	-1.6606
415452	CPC015_ASC_24H:BRD-K46137903-001-03-3:10	BRD-K46137903	prednicarbate	ASC	trt_cp	10 uM	24 h	4	525	0.11	0.243	0	0	1	1	0	-666	-666	-0.6297	1.4392	-1.6607
415455	PAC041_U2OS_6H:BRD-K26301430-001-01-5:10.1024	BRD-K26301430	BRD-K26301430	U2OS	trt_cp	10 uM	6 h	3	144	0.18	0.162798	1	0	1	1	0	-666	-666	-0.6297	1.4392	-1.6607
415459	AICHI002_MINO_24H:K01	BRD-K13733627	BRD-K13733627	MINO	trt_cp	10 uM	24 h	3	51	0.14	0.0854436	1	0	1	1	0	-666	-666	-0.6297	1.4392	-1.6607
415460	DOS049_A375_24H:BRD-K79998171-001-01-7:5	BRD-K79998171	BRD-K79998171	A375	trt_cp	4 uM	24 h	3	129	0.24	0.177923	0	0	1	1	0	-666	-666	-0.6297	1.4392	-1.6607
415464	DOS034_MCF7_24H:BRD-K42427050-001-01-7:5.03	BRD-K42427050	BRD-K42427050	MCF7	trt_cp	4 uM	24 h	3	185	0.13	0.156815	0	0	1	1	0	-666	-666	-0.6297	1.4392	-1.6608
415465	REP.A007_HA1E_24H:D19	BRD-A44448661	pentobarbital	HA1E	trt_cp	10 uM	24 h	2	636	0.7797	0.71207	0	0	1	1	0	GABA receptor modulator	GABRA1|GABRA2|GABRA3|GABRA4|GABRA5|GABRA6|GABRB1|GABRB2|GABRB3|GABRD|GABRE|GABRG1|GABRG2|GABRG3|GABRP|GABRQ|CHRNA4|CHRNA7|GRIA2|GRIK2|GRIN1|GRIN2A|GRIN2B|GRIN2C|GRIN2D|GRIN3A|GRIN3B	-0.6297	1.4392	-1.6608
415466	CPC001_HA1E_24H:BRD-K84709232-001-02-6:10	BRD-K84709232	caffeic-acid	HA1E	trt_cp	10 uM	24 h	3	403	0.65	0.517535	1	1	1	1	0	-666	-666	-0.6297	1.4392	-1.6608
415468	REP.A016_A549_24H:O12	BRD-K53417444	OTS-167	A549	trt_cp	0.04 uM	24 h	3	382	0.4847	0.43511	1	1	1	1	0	Maternal embryonic leucine zipper kinase inhibitor	MELK	-0.6298	1.4392	-1.6608
415469	DOSVAL004_HA1E_24H:BRD-K43013792:5	BRD-K43013792	BRD-K43013792	HA1E	trt_cp	4 uM	24 h	3	156	0.19	0.174088	1	1	1	1	0	-666	-666	-0.6298	1.4392	-1.6609
415470	LJP009_HCC515_24H:P10	BRD-A92800748	BRD-A92800748	HCC515	trt_cp	0.37 uM	24 h	3	110	0.3235	0.19075	1	0	1	1	0	TIE inhibitor	-666	-0.6298	1.4392	-1.6609
415475	PAC047_U2OS_6H:BRD-K52012504-001-01-6:10.0374	BRD-K52012504	BRD-K52012504	U2OS	trt_cp	10 uM	6 h	3	239	0.38	0.304734	0	0	1	1	0	-666	-666	-0.6298	1.4392	-1.661
415477	REP.B019_HA1E_24H:B08	BRD-A44863528	proglumide	HA1E	trt_cp	0.74 uM	24 h	2	84	0.1744	0.122389	1	0	1	1	0	CCK receptor antagonist	CCKBR|CCKAR	-0.6298	1.4392	-1.661
415483	CPC008_PC3_6H:BRD-K08640787-001-01-7:10	BRD-K08640787	BRD-K08640787	PC3	trt_cp	10 uM	6 h	5	321	0.41	0.366839	1	1	1	1	0	-666	-666	-0.6299	1.4392	-1.6611
415490	CPC014_SKB_24H:BRD-A72180425-001-06-4:10	BRD-A72180425	K784-3188	SKB	trt_cp	10 uM	24 h	3	499	0.58	0.543995	0	0	1	1	0	-666	-666	-0.6299	1.4392	-1.6613
415491	PAC022_U2OS_6H:BRD-K59995645-001-01-5:9.73866	BRD-K59995645	BRD-K59995645	U2OS	trt_cp	10 uM	6 h	2	308	0.59	0.431054	0	0	1	1	0	-666	-666	-0.6299	1.4392	-1.6613
415498	DOS036_A549_24H:BRD-K10722141-001-01-0:5.13	BRD-K10722141	BRD-K10722141	A549	trt_cp	4 uM	24 h	2	128	0.18	0.153487	0	0	1	1	0	-666	-666	-0.63	1.4392	-1.6615
415499	LJP008_ASC.C_24H:J01	BRD-K55591206	BRD-K55591206	ASC	trt_cp	10 uM	24 h	2	74	0.3077	0.152584	1	1	1	1	0	Bacterial DNA inhibitor	-666	-0.63	1.4392	-1.6615
415500	PAC017_U2OS_6H:BRD-K26904107-001-01-8:9.884	BRD-K26904107	BRD-K26904107	U2OS	trt_cp	10 uM	6 h	3	70	0.14	0.100102	0	0	1	1	0	-666	-666	-0.63	1.4392	-1.6615
415503	PAC031_U2OS_6H:BRD-K21747841-001-01-7:9.97844	BRD-K21747841	BRD-K21747841	U2OS	trt_cp	10 uM	6 h	3	51	0.27	0.118658	1	1	1	1	0	-666	-666	-0.63	1.4392	-1.6615
415505	CPC012_SKB_24H:BRD-K71935468-001-01-9:10	BRD-K71935468	BRD-K71935468	SKB	trt_cp	10 uM	24 h	3	131	0.18	0.155275	0	0	1	1	0	-666	-666	-0.63	1.4392	-1.6616
415508	PAC036_U2OS_6H:BRD-K45383509-001-01-6:10.0975	BRD-K45383509	BRD-K45383509	U2OS	trt_cp	10 uM	6 h	3	30	0.24	0.0858019	1	0	1	1	0	-666	-666	-0.63	1.4392	-1.6616
415509	PAC038_U2OS_6H:BRD-K45421483-001-01-4:9.8853	BRD-K45421483	BRD-K45421483	U2OS	trt_cp	10 uM	6 h	3	55	0.22	0.11123	1	0	1	1	0	-666	-666	-0.63	1.4392	-1.6616
415510	CPC004_HA1E_24H:BRD-K72726508-001-01-3:10	BRD-K72726508	arcyriaflavin-a	HA1E	trt_cp	10 uM	24 h	3	106	0.21	0.150867	1	1	1	1	0	CDK inhibitor	CCND1|CDK4|CCNE1|CDK2	-0.6301	1.4392	-1.6617
415514	PAC052_U2OS_6H:BRD-K85827194-001-01-3:10.0262	BRD-K85827194	BRD-K85827194	U2OS	trt_cp	10 uM	6 h	3	184	0.28	0.229519	1	0	1	1	0	-666	-666	-0.6301	1.4392	-1.6619
415518	CPC006_HCC515_24H:H20	BRD-K81651477	parthenolide	HCC515	trt_cp	20 uM	24 h	5	393	0.5371	0.464573	1	1	1	1	0	-666	-666	-0.6302	1.4392	-1.662
415521	DOS060_A549_24H:BRD-K55442031-001-01-4:5	BRD-K55442031	BRD-K55442031	A549	trt_cp	4 uM	24 h	2	122	0.03	0.0611746	0	0	1	1	0	-666	-666	-0.6302	1.4392	-1.662
415525	DOS055_PC3_24H:BRD-K05487130-001-01-0:5	BRD-K05487130	BRD-K05487130	PC3	trt_cp	4 uM	24 h	2	81	0.04	0.0575577	0	0	1	1	0	-666	-666	-0.6302	1.4392	-1.6621
415526	DOS051_MCF7_24H:BRD-M30664582-001-01-4:5.04	BRD-M30664582	BRD-M30664582	MCF7	trt_cp	4 uM	24 h	2	90	0.26	0.154682	0	0	1	1	0	-666	-666	-0.6302	1.4392	-1.6621
415527	DOS032_PC3_24H:BRD-K63385089-001-01-6:5.08	BRD-K63385089	SA-85764	PC3	trt_cp	4 uM	24 h	2	104	0.02	0.0461171	0	0	1	1	0	-666	-666	-0.6302	1.4392	-1.6621
415533	REP.A016_HA1E_24H:E19	BRD-K52751261	TAK-715	HA1E	trt_cp	10 uM	24 h	3	202	0.3417	0.265662	1	1	1	1	0	P38 MAPK inhibitor	MAPK14|TNF	-0.6303	1.4392	-1.6623
415538	REP.B018_MCF7_24H:E07	BRD-K63178091	telotristat	MCF7	trt_cp	2.22 uM	24 h	2	64	0.2448	0.126569	1	1	1	1	0	Serotonin receptor antagonist|Serotonin release inhibitor	TPH1	-0.6303	1.4392	-1.6623
415539	CPC006_SW480_6H:BRD-K71726959-001-06-7:122.55	BRD-K71726959	BRD-K71726959	SW480	trt_cp	125 uM	6 h	2	122	0.05	0.0789761	0	0	1	1	0	-666	-666	-0.6303	1.4392	-1.6623
415540	MOAR006_PC3_24H:E14	BRD-K97072811	TG-003	PC3	trt_cp	3.33 uM	24 h	3	88	0.1	0.0948576	1	0	1	1	0	CLK inhibitor	CLK1|CLK4|DYRK1A|DYRK1B	-0.6303	1.4392	-1.6624
415541	REP.B025_HT29_24H:P01	BRD-K79131256	albendazole	HT29	trt_cp	2.22 uM	24 h	2	442	0.6802	0.554447	1	1	1	1	0	Tubulin inhibitor	CYP1A2|CYP2J2|TUBA1A|TUBB|TUBB4B	-0.6304	1.4392	-1.6624
415542	DOS054_A549_24H:BRD-K53740124-001-01-1:5	BRD-K53740124	BRD-K53740124	A549	trt_cp	4 uM	24 h	3	98	0.07	0.0837515	0	0	1	1	0	-666	-666	-0.6304	1.4392	-1.6625
415543	CPC020_PC3_6H:BRD-A29644307-001-01-7:10	BRD-A29644307	nomifensine	PC3	trt_cp	10 uM	6 h	5	234	0.21	0.224155	1	0	1	1	0	Dopamine receptor antagonist|Noradrenaline uptake inhibitor	SLC6A2|SLC6A3|DRD2|MAOA|MAOB|MPO	-0.6304	1.4392	-1.6625
415545	DOS058_A549_24H:BRD-K65857447-001-01-9:5	BRD-K65857447	BRD-K65857447	A549	trt_cp	4 uM	24 h	2	98	0.08	0.0895341	0	0	1	1	0	-666	-666	-0.6304	1.4392	-1.6626
415547	DOS057_HT29_24H:BRD-K95052025-001-01-1:5	BRD-K95052025	BRD-K95052025	HT29	trt_cp	4 uM	24 h	3	136	0.05	0.0833844	0	0	1	1	0	-666	-666	-0.6304	1.4392	-1.6626
415551	PAC049_U2OS_6H:BRD-K24369860-001-01-3:9.82263	BRD-K24369860	BRD-K24369860	U2OS	trt_cp	10 uM	6 h	3	57	0.1	0.0763428	1	0	1	1	0	-666	-666	-0.6305	1.4392	-1.6627
415554	CPC012_SKB_24H:BRD-K82971429-001-01-9:10	BRD-K82971429	BRD-K82971429	SKB	trt_cp	10 uM	24 h	4	216	0.25	0.234978	0	0	1	1	0	-666	-666	-0.6305	1.4392	-1.6627
415555	CPC012_HT29_6H:BRD-K96752129-001-01-0:10	BRD-K96752129	BRD-K96752129	HT29	trt_cp	10 uM	6 h	5	422	0.21	0.301021	0	0	1	1	0	-666	-666	-0.6305	1.4392	-1.6627
415560	PAC014_U2OS_6H:BRD-K35615823-001-01-2:10.0102	BRD-K35615823	BRD-K35615823	U2OS	trt_cp	10 uM	6 h	2	137	0.2457	0.185521	1	0	1	1	0	-666	-666	-0.6305	1.4392	-1.6628
415566	PAC056_U2OS_6H:BRD-K43771394-001-01-2:10.0756	BRD-K43771394	BRD-K43771394	U2OS	trt_cp	10 uM	6 h	3	69	0.11	0.088095	0	0	1	1	0	-666	-666	-0.6306	1.4392	-1.663
415570	CPC015_SKB_24H:BRD-A09094913-001-03-1:10	BRD-A09094913	strychnine	SKB	trt_cp	10 uM	24 h	2	59	0.21	0.112555	0	0	1	1	0	Acetylcholine receptor antagonist	GLRA1|CHRM1|CHRM2|CHRM3|CHRM4|CHRM5|CHRNA10|CHRNA9|GLRA2|GLRA3|GLRB	-0.6306	1.4392	-1.6631
415573	CPC014_ASC_24H:BRD-K56064827-001-05-4:10	BRD-K56064827	EI-273	ASC	trt_cp	10 uM	24 h	3	224	0.14	0.179068	0	0	1	1	0	PKC inhibitor	PRKCA|PRKCG	-0.6306	1.4392	-1.6631
415587	PAC015_U2OS_6H:BRD-K77041516-001-01-2:10.0066	BRD-K77041516	BRD-K77041516	U2OS	trt_cp	10 uM	6 h	3	247	0.35	0.297312	1	0	1	1	0	-666	-666	-0.6308	1.4392	-1.6636
415595	DOS015_VCAP_6H:BRD-K95265783-001-01-1:5.01	BRD-K95265783	BRD-K95265783	VCAP	trt_cp	4 uM	6 h	3	389	0.04	0.126135	0	0	1	1	0	-666	-666	-0.6309	1.4392	-1.6638
415600	PAC059_U2OS_6H:BRD-K83859302-001-01-7:10.0137	BRD-K83859302	BRD-K83859302	U2OS	trt_cp	10 uM	6 h	3	157	0.36	0.240398	1	0	1	1	0	-666	-666	-0.6309	1.4392	-1.6638
415604	CPC013_MCF7_24H:BRD-K48204702-001-01-6:10	BRD-K48204702	BRD-K48204702	MCF7	trt_cp	10 uM	24 h	4	158	0.33	0.230896	0	0	1	1	0	-666	-666	-0.6309	1.4392	-1.6639
415606	PAC036_U2OS_6H:BRD-K99268544-001-01-1:10.0762	BRD-K99268544	BRD-K99268544	U2OS	trt_cp	10 uM	6 h	3	16	0.02	0.0180886	1	0	1	1	0	-666	-666	-0.6309	1.4392	-1.664
415608	PAC038_U2OS_6H:BRD-K77875023-001-01-9:10.0863	BRD-K77875023	BRD-K77875023	U2OS	trt_cp	10 uM	6 h	3	286	0.31	0.301089	0	0	1	1	0	-666	-666	-0.631	1.4392	-1.664
415611	LJP008_JURKAT_24H:N11	BRD-K47029922	tranylcypromine	JURKAT	trt_cp	0.12 uM	24 h	2	43	0.2318	0.100954	0	0	1	1	0	Monoamine oxidase inhibitor	MAOA|MAOB|KDM1A|CYP2A6	-0.631	1.4392	-1.6641
415621	REP.A028_HA1E_24H:B24	BRD-K92613113	safinamide	HA1E	trt_cp	0.04 uM	24 h	3	154	0.2268	0.188979	0	0	1	1	0	Dopamine receptor antagonist|Glutamate inhibitor|Monoamine oxidase inhibitor	MAOB|SLC6A3	-0.631	1.4392	-1.6643
415624	CPC003_HCC515_24H:BRD-K17497770-001-01-0:10	BRD-K17497770	butein	HCC515	trt_cp	10 uM	24 h	3	250	0.34	0.294809	1	1	1	1	0	EGFR inhibitor|Src inhibitor	ACE|CXCL8|IL6|SIRT1|SRD5A1|SRD5A2|TNF	-0.6311	1.4392	-1.6643
415625	REP.B018_JURKAT_24H:N18	BRD-K66615216	moxifloxacin	JURKAT	trt_cp	0.01 uM	24 h	2	114	0.1107	0.113594	0	0	1	1	0	Bacterial DNA inhibitor	TOP2A	-0.6311	1.4392	-1.6643
415626	CPC014_HCC515_6H:BRD-K70557564-305-01-0:10	BRD-K70557564	zosuquidar	HCC515	trt_cp	10 uM	6 h	3	112	0.23	0.162294	1	0	1	1	0	P-glycoprotein inhibitor	ABCB1|ABCB4	-0.6311	1.4392	-1.6644
415628	CPD003_MCF7_6H:BRD-K25394294-001-10-7:10	BRD-K25394294	oxaprozin	MCF7	trt_cp	10 uM	6 h	2	117	0.06	0.0847226	0	0	1	1	0	Cyclooxygenase inhibitor	PTGS1|PTGS2	-0.6311	1.4392	-1.6644
415629	CPC014_SKB_24H:BRD-K59946561-001-05-9:10	BRD-K59946561	BRD-K59946561	SKB	trt_cp	10 uM	24 h	4	69	0.06	0.0650625	0	0	1	1	0	-666	-666	-0.6311	1.4392	-1.6644
415635	PAC068_U2OS_6H:BRD-K12132610-001-05-3:10	BRD-K12132610	BRD-K12132610	U2OS	trt_cp	10 uM	6 h	3	63	0.11	0.0841777	1	0	1	1	0	-666	-666	-0.6312	1.4392	-1.6645
415642	POL001_HEPG2_24H:H19	BRD-K36737713	AG-957	HEPG2	trt_cp	10 uM	24 h	3	319	0.64	0.456894	1	1	1	1	0	Protein tyrosine kinase inhibitor	ABL1|EGFR	-0.6312	1.4392	-1.6646
415653	CPC005_VCAP_6H:BRD-K13211965-003-01-0:10	BRD-K13211965	L-741742	VCAP	trt_cp	10 uM	6 h	4	194	0.19	0.194137	0	0	1	1	0	Dopamine receptor antagonist	DRD4|DRD3|SCN1A|SCN3A	-0.6312	1.4392	-1.6648
415654	CPC015_SKB_24H:BRD-K23913458-001-13-2:10	BRD-K23913458	coumarin	SKB	trt_cp	10 uM	24 h	2	92	0.21	0.140551	0	0	1	1	0	Vitamin K antagonist	CA1|CA12|CA14|CA2|CA4|CA6|CA9|CYP2A6	-0.6312	1.4392	-1.6648
415655	PAC040_U2OS_6H:BRD-K12107412-001-01-4:10.0635	BRD-K12107412	BRD-K12107412	U2OS	trt_cp	10 uM	6 h	3	88	0.34	0.174909	1	1	1	1	0	-666	-666	-0.6312	1.4392	-1.6648
415659	PAC011_U2OS_6H:BRD-K72707702-001-01-7:9.71822	BRD-K72707702	BRD-K72707702	U2OS	trt_cp	10 uM	6 h	3	73	0.18	0.115912	1	0	1	1	0	-666	-666	-0.6313	1.4392	-1.6649
415661	PAC044_U2OS_6H:BRD-K26173688-001-01-7:9.91061	BRD-K26173688	BRD-K26173688	U2OS	trt_cp	10 uM	6 h	3	99	0.24	0.155867	1	0	1	1	0	-666	-666	-0.6313	1.4392	-1.6649
415667	CPC019_MCF7_24H:BRD-K83929831-001-01-8:10	BRD-K83929831	BRD-K83929831	MCF7	trt_cp	10 uM	24 h	5	234	0.31	0.272345	1	0	1	1	0	-666	-666	-0.6313	1.4392	-1.665
415671	PAC051_U2OS_6H:BRD-K60242118-001-01-7:10.0423	BRD-K60242118	BRD-K60242118	U2OS	trt_cp	10 uM	6 h	3	54	0.16	0.0939913	0	0	1	1	0	-666	-666	-0.6313	1.4392	-1.6651
415672	CPC012_SKB_24H:BRD-K83355732-001-01-6:10	BRD-K83355732	BRD-K83355732	SKB	trt_cp	10 uM	24 h	4	185	0.18	0.184524	0	0	1	1	0	-666	-666	-0.6314	1.4392	-1.6651
415674	CPC017_PHH_24H:BRD-A62336480-001-02-5:10	BRD-A62336480	niguldipine	PHH	trt_cp	10 uM	24 h	3	134	0.11	0.122766	0	0	1	1	0	-666	-666	-0.6314	1.4392	-1.6651
415676	PAC068_U2OS_6H:BRD-A84923154-001-05-2:10	BRD-A84923154	BRD-A84923154	U2OS	trt_cp	10 uM	6 h	3	155	0.26	0.202994	1	0	1	1	0	-666	-666	-0.6314	1.4392	-1.6651
415679	MUC.CP002_NKDBA_24H:J12	BRD-K66361302	SA-424827	NKDBA	trt_cp	0.37 uM	24 h	6	109	0.2207	0.156836	0	0	1	1	0	-666	-666	-0.6314	1.4392	-1.6652
415680	DOS014_VCAP_24H:BRD-K64549867-001-01-4:5.07	BRD-K64549867	BRD-K64549867	VCAP	trt_cp	4 uM	24 h	3	80	0.22	0.134149	1	0	1	1	0	-666	-666	-0.6314	1.4392	-1.6652
415682	CPC001_PC3_6H:BRD-K92726801-003-02-7:10	BRD-K92726801	hydrastinine	PC3	trt_cp	10 uM	6 h	4	92	0.17	0.126459	1	0	1	1	0	Haemostatic agent	-666	-0.6314	1.4392	-1.6653
415686	CPC014_NPC_24H:BRD-K49669041-001-02-7:10	BRD-K49669041	BX-912	NPC	trt_cp	10 uM	24 h	3	443	0.52	0.485327	0	0	1	1	0	PDK inhibitor	PDPK1|AKT2|CDK2|CHEK1|GSK3B|KDR|PDK1	-0.6315	1.4392	-1.6654
415688	DOS053_A375_24H:BRD-K46276961-001-01-2:5.05	BRD-K46276961	BRD-K46276961	A375	trt_cp	4 uM	24 h	2	124	0.14	0.133231	0	0	1	1	0	-666	-666	-0.6315	1.4392	-1.6654
415689	PAC060_U2OS_6H:BRD-K69616553-001-01-5:10.0192	BRD-K69616553	BRD-K69616553	U2OS	trt_cp	10 uM	6 h	3	45	0.08	0.0606711	1	0	1	1	0	-666	-666	-0.6315	1.4392	-1.6655
415690	CPC012_HA1E_6H:BRD-K08307026-001-01-4:10	BRD-K08307026	BRD-K08307026	HA1E	trt_cp	10 uM	6 h	3	277	0.39	0.332355	1	1	1	1	0	-666	-666	-0.6315	1.4392	-1.6655
415691	DOS055_A375_24H:BRD-K15593941-001-01-2:5	BRD-K15593941	BRD-K15593941	A375	trt_cp	4 uM	24 h	2	219	0.03	0.0819621	0	0	1	1	0	-666	-666	-0.6315	1.4392	-1.6655
415699	DOS056_A375_24H:BRD-K65738831-001-01-5:5	BRD-K65738831	BRD-K65738831	A375	trt_cp	4 uM	24 h	2	129	0.03	0.0629051	0	0	1	1	0	-666	-666	-0.6316	1.4392	-1.6658
415701	POL001_HEPG2_24H:D19	BRD-K80216442	isosilychristin	HEPG2	trt_cp	10 uM	24 h	3	105	0.17	0.135098	1	0	1	1	0	-666	-666	-0.6316	1.4392	-1.6658
415708	DOSVAL003_A549_24H:BRD-K73459720:5	BRD-K73459720	BRD-K73459720	A549	trt_cp	4 uM	24 h	3	167	0.26	0.210705	1	0	1	1	0	-666	-666	-0.6317	1.4392	-1.666
415715	CPC004_A375_6H:BRD-K12539581-001-14-6:10	BRD-K12539581	nocodazole	A375	trt_cp	10 uM	6 h	3	117	0.44	0.22943	1	1	1	1	0	Tubulin inhibitor	HPGDS	-0.6318	1.4392	-1.6661
415716	MUC.CP008_P1A82_24H:G19	BRD-K09619322	CD-1530	P1A82	trt_cp	10 uM	24 h	2	660	0.83	0.748413	0	0	1	1	0	Retinoid receptor agonist	RARG	-0.6318	1.4392	-1.6662
415725	PAC021_U2OS_6H:BRD-K95895516-001-02-7:10.0706	BRD-K95895516	BRD-K95895516	U2OS	trt_cp	10 uM	6 h	3	119	0.33	0.200383	1	0	1	1	0	-666	-666	-0.6318	1.4392	-1.6663
415726	PBIOA019_MCF7_24H:D17	BRD-K97697439	BRD-K97697439	MCF7	trt_cp	0.125 uM	24 h	3	90	0.23	0.145484	1	0	1	1	0	-666	-666	-0.6319	1.4392	-1.6664
415733	CPC010_PC3_6H:BRD-K31412180-001-05-6:10	BRD-K31412180	BRD-K31412180	PC3	trt_cp	10 uM	6 h	5	143	0.09	0.114715	0	0	1	1	0	-666	-666	-0.6319	1.4392	-1.6665
415740	PAC066_U2OS_6H:BRD-A98714080-001-06-6:10	BRD-A98714080	BRD-A98714080	U2OS	trt_cp	10 uM	6 h	3	185	0.25	0.217464	1	0	1	1	0	-666	-666	-0.632	1.4392	-1.6666
415742	DOS054_A375_24H:BRD-K81812196-001-01-7:5	BRD-K81812196	BRD-K81812196	A375	trt_cp	4 uM	24 h	3	194	0.12	0.154284	0	0	1	1	0	-666	-666	-0.632	1.4392	-1.6667
415744	CPC012_HA1E_6H:BRD-K58499478-001-01-1:10	BRD-K58499478	SPB02137	HA1E	trt_cp	10 uM	6 h	3	142	0.25	0.190522	1	1	1	1	0	-666	-666	-0.632	1.4392	-1.6667
415745	LJP008_HUVEC_24H:M22	BRD-K82181189	ischemin	HUVEC	trt_cp	0.37 uM	24 h	3	68	0.1672	0.107821	1	0	1	1	0	CBP bromodomain inhibitor	-666	-0.632	1.4392	-1.6667
415746	CPC003_PC3_24H:BRD-A75455249-001-12-9:10	BRD-A75455249	kavain	PC3	trt_cp	10 uM	24 h	5	221	0.06	0.11644	1	0	1	1	0	Calcium channel blocker|Sodium channel inhibitor	MTOR	-0.632	1.4392	-1.6667
415750	DOS056_A549_24H:BRD-K85411199-001-01-1:5	BRD-K85411199	BRD-K85411199	A549	trt_cp	4 uM	24 h	2	138	0.31	0.209147	0	0	1	1	0	-666	-666	-0.6321	1.4392	-1.667
415758	CPC005_HA1E_24H:BRD-K69023402-001-02-5:10	BRD-K69023402	thapsigargin	HA1E	trt_cp	10 uM	24 h	3	528	0.63	0.5832	1	1	1	1	0	ATPase inhibitor	ATP2A1	-0.6322	1.4392	-1.6672
415760	CPC018_ASC_24H:BRD-K41996876-001-03-0:10	BRD-K41996876	tyrphostin-1	ASC	trt_cp	10 uM	24 h	2	591	0.87	0.725077	0	0	1	1	0	EGFR inhibitor	-666	-0.6322	1.4392	-1.6672
415762	PAC017_U2OS_6H:BRD-K22854578-001-01-9:10.0009	BRD-K22854578	BRD-K22854578	U2OS	trt_cp	10 uM	6 h	3	133	0.34	0.215028	0	0	1	1	0	-666	-666	-0.6322	1.4392	-1.6673
415765	CPC013_HEPG2_6H:BRD-K29622226-001-01-9:10	BRD-K29622226	BRD-K29622226	HEPG2	trt_cp	10 uM	6 h	3	179	0.34	0.249457	1	1	1	1	0	-666	-666	-0.6322	1.4392	-1.6674
415769	PAC067_U2OS_6H:BRD-K50417536-001-05-2:10	BRD-K50417536	BRD-K50417536	U2OS	trt_cp	10 uM	6 h	2	62	0.36	0.15107	1	1	1	1	0	-666	-666	-0.6323	1.4392	-1.6675
415774	DOS012_VCAP_24H:BRD-K50195301-001-01-6:4.98	BRD-K50195301	BRD-K50195301	VCAP	trt_cp	4 uM	24 h	3	89	0.18	0.127986	1	0	1	1	0	-666	-666	-0.6323	1.4392	-1.6676
415785	DOSVAL006_A549_24H:BRD-K82777549:5	BRD-K82777549	BRD-K82777549	A549	trt_cp	4 uM	24 h	3	130	0.15	0.141204	1	0	1	1	0	-666	-666	-0.6324	1.4392	-1.6679
415788	DOS057_HT29_24H:BRD-K16483711-001-01-3:5	BRD-K16483711	BRD-K16483711	HT29	trt_cp	4 uM	24 h	3	87	0.09	0.089477	0	0	1	1	0	-666	-666	-0.6324	1.4392	-1.6679
415791	DOSVAL004_HA1E_24H:BRD-K19322034:20	BRD-K19322034	BRD-K19322034	HA1E	trt_cp	20 uM	24 h	3	92	0.1	0.0969894	1	0	1	1	0	-666	-666	-0.6325	1.4392	-1.668
415792	CPC010_HCC515_6H:BRD-K30804015-001-03-1:10	BRD-K30804015	BRD-K30804015	HCC515	trt_cp	10 uM	6 h	3	151	0.1	0.124256	1	0	1	1	0	-666	-666	-0.6325	1.4392	-1.668
415794	PAC002_U2OS_6H:BRD-K49657628-001-02-3:10	BRD-K49657628	BRD-K49657628	U2OS	trt_cp	10 uM	6 h	2	24	0.15	0.0606711	0	0	1	1	0	EGFR inhibitor|Tyrosine kinase inhibitor	EGFR	-0.6325	1.4392	-1.6681
415798	LJP008_SHSY5Y_24H:M20	BRD-K82181189	ischemin	SHSY5Y	trt_cp	3.33 uM	24 h	2	62	0.0361	0.0478388	1	0	1	1	0	CBP bromodomain inhibitor	-666	-0.6325	1.4392	-1.6681
415799	REP.A026_HA1E_24H:C20	BRD-K50691590	bortezomib	HA1E	trt_cp	20 uM	24 h	2	668	0.7815	0.730606	0	0	1	1	0	NFKB inhibitor|Proteasome inhibitor	PSMB5|PSMB1|PSMB2|CASP3|CYP2C19|NFKB1|PSMA1|PSMA2|PSMA3|PSMA4|PSMA5|PSMA6|PSMA7|PSMA8|PSMB10|PSMB11|PSMB3|PSMB4|PSMB6|PSMB7|PSMB8|PSMB9|PSMD1|PSMD2|RELA	-0.6325	1.4392	-1.6681
415804	LJP009_CD34_24H:O13	BRD-K60219430	serdemetan	CD34	trt_cp	10 uM	24 h	3	255	0.4993	0.360812	1	1	1	1	0	-666	-666	-0.6326	1.4392	-1.6683
415807	LJP009_HME1_24H:G20	BRD-K09132007	D-4476	HME1	trt_cp	3.33 uM	24 h	3	142	0.3181	0.21491	1	1	1	1	0	TGF-beta receptor inhibitor	CSNK1A1|CSNK1D|TGFB1	-0.6326	1.4392	-1.6683
415818	PBIOA013_HA1E_24H:P13	BRD-K56634255	BRD-K56634255	HA1E	trt_cp	10 uM	24 h	3	152	0.28	0.208608	1	1	1	1	0	-666	-666	-0.6327	1.4392	-1.6685
415820	REP.B021_A549_24H:J06	BRD-K83720053	avagacestat	A549	trt_cp	0.01 uM	24 h	2	89	0.308	0.167418	1	1	1	1	0	Gamma secretase inhibitor	PSEN1	-0.6327	1.4392	-1.6685
415825	PAC032_U2OS_6H:BRD-K80819226-001-01-7:10.0503	BRD-K80819226	BRD-K80819226	U2OS	trt_cp	10 uM	6 h	3	61	0.14	0.0934457	1	0	1	1	0	-666	-666	-0.6327	1.4392	-1.6686
415826	PBIOA016_A375_24H:P13	BRD-K81727454	BRD-K81727454	A375	trt_cp	10 uM	24 h	2	118	0.0918	0.105243	1	0	1	1	0	-666	-666	-0.6327	1.4392	-1.6687
415828	PBIOA013_HEPG2_24H:G19	BRD-A43210826	BRD-A43210826	HEPG2	trt_cp	10 uM	24 h	3	277	0.53	0.387444	1	1	1	1	0	-666	-666	-0.6327	1.4392	-1.6687
415829	CPC018_A375_6H:BRD-K63151507-001-01-6:10	BRD-K63151507	MNITMT	A375	trt_cp	10 uM	6 h	5	144	0.23	0.184025	0	0	1	1	0	Lymphocyte inhibitor	-666	-0.6327	1.4392	-1.6687
415830	DOS015_VCAP_6H:BRD-K72261411-001-01-7:5.01	BRD-K72261411	BRD-K72261411	VCAP	trt_cp	4 uM	6 h	2	273	0.15	0.204624	0	0	1	1	0	-666	-666	-0.6327	1.4392	-1.6687
415838	PCL001_HA1E_24H:BRD-K77620628:10	BRD-K77620628	BRD-K77620628	HA1E	trt_cp	10 uM	24 h	3	356	0.58	0.459483	1	1	1	1	0	-666	-666	-0.6329	1.4392	-1.669
415841	CPC005_HA1E_6H:BRD-K51465424-003-03-6:10	BRD-K51465424	ritodrine	HA1E	trt_cp	10 uM	6 h	2	74	0.06	0.0673786	1	0	1	1	0	-666	-666	-0.6329	1.4392	-1.6691
415842	CPC014_SKB_24H:BRD-K25991148-001-01-7:10	BRD-K25991148	warfarin	SKB	trt_cp	10 uM	24 h	4	58	0.18	0.103319	0	0	1	1	0	Vitamin K antagonist	VKORC1|CYP2C19|CYP2C8|CYP4F2	-0.6329	1.4392	-1.6691
415846	CPC014_ASC_24H:BRD-K06080977-001-13-3:10	BRD-K06080977	eicosatetraynoic-acid	ASC	trt_cp	10 uM	24 h	3	291	0.13	0.196675	0	0	1	1	0	Cyclooxygenase inhibitor|Lipoxygenase inhibitor	ALOX12|PPARA|PPARG|PTGS1	-0.6329	1.4392	-1.6692
415848	PAC018_U2OS_6H:BRD-K17239874-001-01-1:10.1577	BRD-K17239874	BRD-K17239874	U2OS	trt_cp	10 uM	6 h	3	287	0.27	0.281484	0	0	1	1	0	-666	-666	-0.633	1.4392	-1.6693
415850	CPC020_A549_6H:BRD-K20514654-001-01-8:10	BRD-K20514654	YL-59	A549	trt_cp	10 uM	6 h	2	61	0.05	0.0558445	0	0	1	1	0	-666	-666	-0.633	1.4392	-1.6694
415851	NMH001_NEU_24H:BRD-A48349196-001-01-4:10	BRD-A48349196	BRD-A48349196	NEU	trt_cp	10 uM	24 h	3	165	0.29	0.221193	0	0	1	1	0	-666	-666	-0.633	1.4392	-1.6694
415853	REP.B017_MCF7_24H:J22	BRD-A66155091	trilostane	MCF7	trt_cp	0.08 uM	24 h	2	100	0.1937	0.140733	1	1	1	1	0	3beta-hydroxy-delta5-steroid dehydrogenase inhibitor	ESR2|ESR1|HSD3B2|JUN|NR3C1|HSD3B1	-0.633	1.4392	-1.6694
415857	DOS054_A375_24H:BRD-K48548528-001-01-8:5	BRD-K48548528	BRD-K48548528	A375	trt_cp	4 uM	24 h	3	102	0.09	0.096884	0	0	1	1	0	-666	-666	-0.633	1.4392	-1.6695
415859	CPC012_ASC_24H:BRD-K88556033-001-01-0:10	BRD-K88556033	BRD-K88556033	ASC	trt_cp	10 uM	24 h	4	280	0.34	0.311996	0	0	1	1	0	-666	-666	-0.633	1.4392	-1.6695
415862	CPC008_A549_6H:BRD-K26233379-019-01-5:10	BRD-K26233379	BRD-K26233379	A549	trt_cp	10 uM	6 h	3	90	0.16	0.121342	1	0	1	1	0	-666	-666	-0.6331	1.4392	-1.6696
415872	PAC064_U2OS_6H:BRD-K20061970-001-05-8:10	BRD-K20061970	BRD-K20061970	U2OS	trt_cp	10 uM	6 h	3	148	0.15	0.150663	1	0	1	1	0	-666	-666	-0.6332	1.4422	-1.6698
415873	REP.B022_HA1E_24H:E11	BRD-K69247067	afloqualone	HA1E	trt_cp	0.03 uM	24 h	2	424	0.4447	0.439083	1	1	1	1	0	Acetylcholine receptor antagonist	-666	-0.6332	1.4422	-1.6698
415875	DOS042_A549_24H:BRD-K09170549-001-01-3:5	BRD-K09170549	BRD-K09170549	A549	trt_cp	4 uM	24 h	2	83	0.04	0.0582639	0	0	1	1	0	-666	-666	-0.6332	1.444	-1.6699
415876	PAC051_U2OS_6H:BRD-K60073229-001-01-2:10.0612	BRD-K60073229	BRD-K60073229	U2OS	trt_cp	10 uM	6 h	3	81	0.21	0.131881	1	0	1	1	0	-666	-666	-0.6332	1.4455	-1.67
415886	CPC007_HT29_24H:BRD-K97629076-001-05-3:10	BRD-K97629076	BRD-K97629076	HT29	trt_cp	10 uM	24 h	3	86	0.09	0.0889613	1	0	1	1	0	-666	-666	-0.6333	1.4498	-1.6702
415889	PAC032_U2OS_6H:BRD-K80766355-001-01-3:10.0497	BRD-K80766355	BRD-K80766355	U2OS	trt_cp	10 uM	6 h	3	113	0.1	0.10749	1	0	1	1	0	-666	-666	-0.6333	1.451	-1.6703
415891	PAC017_U2OS_6H:BRD-K38380337-001-01-9:10.3333	BRD-K38380337	BRD-K38380337	U2OS	trt_cp	10 uM	6 h	3	154	0.24	0.1944	0	0	1	1	0	-666	-666	-0.6333	1.4512	-1.6703
415897	CPC014_ASC_24H:BRD-K08115555-001-04-4:10	BRD-K08115555	BRD-K08115555	ASC	trt_cp	10 uM	24 h	3	463	0.08	0.19461	0	0	1	1	0	TNF inhibitor	TNF	-0.6334	1.4556	-1.6705
415899	CPC012_A375_6H:D18	BRD-K88708949	BRD-K88708949	A375	trt_cp	10 uM	6 h	5	127	0.1276	0.128723	1	0	1	1	0	-666	-666	-0.6334	1.4561	-1.6706
415902	ERG014_PC3_6H:BRD-K92666980-001-01-4:10.0228	BRD-K92666980	BRD-K92666980	PC3	trt_cp	10 uM	6 h	2	167	0.41	0.264594	1	1	1	1	0	-666	-666	-0.6334	1.4563	-1.6706
415904	CPC002_HA1E_6H:BRD-K13646352-001-01-2:10	BRD-K13646352	midostaurin	HA1E	trt_cp	10 uM	6 h	3	196	0.48	0.310155	1	1	1	1	0	FLT3 inhibitor|KIT inhibitor|PKC inhibitor	FLT3|KIT|CCNB1|FLT1|KDR|PDGFRB|PRKCA|VEGFA|PRKCG	-0.6335	1.457	-1.6706
415905	CPC002_HA1E_24H:BRD-K37312348-001-06-9:10	BRD-K37312348	kenpaullone	HA1E	trt_cp	10 uM	24 h	3	368	0.58	0.467163	1	1	1	1	0	CDK inhibitor|GSK inhibitor	GSK3B|CDK1|CDK5|CDK2|LCK|CCNB1	-0.6335	1.4578	-1.6707
415908	CPC018_ASC_24H:BRD-K51318897-001-07-0:10	BRD-K51318897	fenbendazole	ASC	trt_cp	10 uM	24 h	3	153	0.18	0.167808	0	0	1	1	0	Tubulin inhibitor	CYP2C19|CYP2D6|CYP2J2|CYP3A4|TUBB	-0.6335	1.4589	-1.6708
415913	PAC056_U2OS_6H:BRD-K99299141-001-01-3:9.86114	BRD-K99299141	BRD-K99299141	U2OS	trt_cp	10 uM	6 h	2	23	0.14	0.0573797	0	0	1	1	0	-666	-666	-0.6336	1.46	-1.6709
415917	DOSVAL001_HEPG2_24H:BRD-K66214645:10	BRD-K66214645	BRD-K66214645	HEPG2	trt_cp	10 uM	24 h	3	354	0.47	0.412459	1	1	1	1	0	-666	-666	-0.6336	1.4601	-1.671
415918	PAC026_U2OS_6H:BRD-K36725646-001-01-3:10.017	BRD-K36725646	BRD-K36725646	U2OS	trt_cp	10 uM	6 h	3	36	0.15	0.0743066	1	0	1	1	0	-666	-666	-0.6336	1.4602	-1.671
415925	PAC021_U2OS_6H:BRD-K67270926-001-01-3:10.195	BRD-K67270926	BRD-K67270926	U2OS	trt_cp	10 uM	6 h	3	128	0.2	0.16179	1	0	1	1	0	-666	-666	-0.6336	1.4609	-1.6711
415927	REP.A016_YAPC_24H:F18	BRD-K52662033	lidocaine	YAPC	trt_cp	0.04 uM	24 h	2	78	0.1596	0.112822	1	0	1	1	0	Histamine receptor agonist	SCN5A|SCN10A|SCN9A|EGFR|SCN11A|SCN1A|SCN2A|SCN3A|SCN4A|SCN7A|SCN8A	-0.6336	1.4611	-1.6711
415928	PAC018_U2OS_6H:BRD-K06974027-001-01-2:9.97426	BRD-K06974027	BRD-K06974027	U2OS	trt_cp	10 uM	6 h	3	126	0.33	0.206192	0	0	1	1	0	-666	-666	-0.6337	1.4618	-1.6713
415930	LJP008_HELA_24H:D19	BRD-K76964878	EX-527	HELA	trt_cp	10 uM	24 h	3	465	0.7602	0.601203	1	1	1	1	0	-666	-666	-0.6337	1.4619	-1.6713
415931	REP.B014_PC3_24H:H08	BRD-K59573506	BRD-K59573506	PC3	trt_cp	0.74 uM	24 h	2	72	0.2179	0.126656	1	1	1	1	0	Androgen receptor antagonist|Progesterone receptor agonist|Testosterone receptor antagonist	AR|ADORA1	-0.6337	1.462	-1.6713
415934	DOS052_HT29_24H:BRD-K32388810-001-01-4:4.77	BRD-K32388810	BRD-K32388810	HT29	trt_cp	4 uM	24 h	2	89	0.02	0.0426619	0	0	1	1	0	-666	-666	-0.6338	1.4628	-1.6715
415936	CPC005_A375_24H:BRD-K50214219-001-02-4:10	BRD-K50214219	CS-1657	A375	trt_cp	10 uM	24 h	3	110	0.24	0.164298	1	0	1	1	0	PARP inhibitor	PARP1	-0.6338	1.4628	-1.6715
415940	DOS055_MCF7_24H:BRD-K92904177-001-01-2:5	BRD-K92904177	BRD-K92904177	MCF7	trt_cp	4 uM	24 h	3	126	0.07	0.0949653	0	0	1	1	0	-666	-666	-0.6338	1.4632	-1.6715
415947	CPC002_HA1E_24H:BRD-K06208435-003-03-3:10	BRD-K06208435	YS-035	HA1E	trt_cp	10 uM	24 h	3	64	0.22	0.119986	1	0	1	1	0	Calcium channel blocker	-666	-0.6339	1.464	-1.6717
415948	CPC013_HA1E_6H:BRD-K50140147-001-03-6:10	BRD-K50140147	NVP-TAE684	HA1E	trt_cp	10 uM	6 h	3	324	0.55	0.426859	0	0	1	1	0	ALK inhibitor	ALK|INSR	-0.6339	1.464	-1.6718
415959	PAC046_U2OS_6H:BRD-K72066167-001-01-6:10.049	BRD-K72066167	BRD-K72066167	U2OS	trt_cp	10 uM	6 h	3	81	0.18	0.122098	1	0	1	1	0	-666	-666	-0.634	1.4649	-1.672
415960	DOSBIO002_HT29_24H:BRD-K84024786:10.1004	BRD-K84024786	BRD-K84024786	HT29	trt_cp	10 uM	24 h	3	85	0.09	0.0884426	1	0	1	1	0	-666	-666	-0.634	1.465	-1.6721
415961	PAC041_U2OS_6H:BRD-K85957472-001-01-1:10.2877	BRD-K85957472	BRD-K85957472	U2OS	trt_cp	10 uM	6 h	3	67	0.19	0.114089	1	0	1	1	0	-666	-666	-0.634	1.4652	-1.6721
415963	LJP005_PC3_24H:O08	BRD-U60236422	WH-4-025	PC3	trt_cp	3.33 uM	24 h	2	123	0.4319	0.233064	1	1	1	1	0	-666	-666	-0.6341	1.4653	-1.6722
415965	PAC048_U2OS_6H:BRD-K42074118-001-01-7:9.67252	BRD-K42074118	BRD-K42074118	U2OS	trt_cp	10 uM	6 h	3	32	0.04	0.0361773	1	0	1	1	0	-666	-666	-0.6341	1.4653	-1.6722
415966	CPC006_HEPG2_6H:BRD-A12409803-001-01-3:40	BRD-A12409803	orteronel	HEPG2	trt_cp	40 uM	6 h	3	181	0.34	0.250847	1	0	1	1	0	-666	-666	-0.6341	1.4653	-1.6722
415969	PAC014_U2OS_6H:BRD-K06486491-001-01-4:10.043	BRD-K06486491	BRD-K06486491	U2OS	trt_cp	10 uM	6 h	2	50	0.1187	0.0779006	1	0	1	1	0	-666	-666	-0.6341	1.4655	-1.6723
415990	CPC019_HCC515_6H:BRD-K53501402-001-01-0:10	BRD-K53501402	BRD-K53501402	HCC515	trt_cp	10 uM	6 h	3	134	0.18	0.157043	1	0	1	1	0	-666	-666	-0.6343	1.4664	-1.6728
415992	CPC010_A375_6H:C11	BRD-K48115423	BRD-K48115423	A375	trt_cp	10 uM	6 h	3	57	0.0699	0.0638273	1	0	1	1	0	Matrix metalloprotease inhibitor	-666	-0.6343	1.4664	-1.6728
415996	DOSVAL001_HA1E_24H:BRD-K61255301:10	BRD-K61255301	BRD-K61255301	HA1E	trt_cp	10 uM	24 h	3	468	0.75	0.599079	1	1	1	1	0	-666	-666	-0.6343	1.4665	-1.6729
415997	CPC017_PHH_24H:BRD-K23383398-001-01-6:10	BRD-K23383398	T-0901317	PHH	trt_cp	10 uM	24 h	3	252	0.22	0.238091	0	0	1	1	0	LXR agonist|ABC transporter expression enhancer|ROR inverse agonist	NR1H3|NR1H2|ABCA1|RORA|RORC|NCOA1|NCOA2|NR1I2|RXRB	-0.6343	1.4667	-1.6729
416003	PAC026_U2OS_6H:BRD-K47535493-001-01-7:9.96301	BRD-K47535493	BRD-K47535493	U2OS	trt_cp	10 uM	6 h	3	50	0.24	0.11077	1	0	1	1	0	-666	-666	-0.6344	1.4667	-1.673
416005	MUC.CP002_NKDBA_24H:K05	BRD-K66792149	quinoclamine	NKDBA	trt_cp	12 uM	24 h	6	210	0.2974	0.252703	0	0	1	1	0	Algicide	-666	-0.6344	1.4667	-1.673
416006	CRCGN015_MCF10A.WT.HP_24H:BRD-K41035967:100.297	BRD-K41035967	BRD-K41035967	MCF10A	trt_cp	100 uM	24 h	3	94	0.18	0.131532	1	1	1	1	0	-666	-666	-0.6344	1.4667	-1.673
416008	DOS052_A549_24H:BRD-K12974237-001-02-8:5.01	BRD-K12974237	BRD-K12974237	A549	trt_cp	4 uM	24 h	2	97	0.03	0.0545478	0	0	1	1	0	-666	-666	-0.6344	1.4668	-1.6731
416015	LJP009_HELA_24H:H07	BRD-K09951645	dabrafenib	HELA	trt_cp	10 uM	24 h	3	173	0.4009	0.2663	1	1	1	1	0	RAF inhibitor	BRAF|CYP2B6|CYP2C19|CYP2C8|CYP3A4|LIMK1|NEK11|RAF1|SIK1	-0.6345	1.4671	-1.6733
416016	DOSBIO001_NPC_24H:BRD-K73008154:9.91582	BRD-K73008154	BRD-K73008154	NPC	trt_cp	10 uM	24 h	3	139	0.29	0.203019	1	1	1	1	0	-666	-666	-0.6345	1.4671	-1.6733
416017	CPC004_HEPG2_6H:BRD-K82941592-238-02-9:10	BRD-K82941592	rosuvastatin	HEPG2	trt_cp	10 uM	6 h	3	89	0.29	0.162452	1	1	1	1	0	HMGCR inhibitor	HMGCR	-0.6345	1.4671	-1.6733
416027	PAC040_U2OS_6H:BRD-K41888813-001-01-9:9.98922	BRD-K41888813	BRD-K41888813	U2OS	trt_cp	10 uM	6 h	3	180	0.41	0.2747	1	0	1	1	0	-666	-666	-0.6346	1.4675	-1.6735
416028	ERG011_VCAP_24H:BRD-A88765664-001-01-5:0.4	BRD-A88765664	BRD-A88765664	VCAP	trt_cp	0.37 uM	24 h	3	269	0.55	0.388945	1	0	1	1	0	-666	-666	-0.6346	1.4675	-1.6735
416030	CPC019_PC3_24H:J04	BRD-K99581804	SD-6-035-A10	PC3	trt_cp	10 uM	24 h	5	63	0.0986	0.0796965	0	0	1	1	0	-666	-666	-0.6346	1.4676	-1.6736
416035	CPC012_SKB_24H:BRD-A01960364-001-01-9:10	BRD-A01960364	BRD-A01960364	SKB	trt_cp	10 uM	24 h	4	96	0.14	0.117228	0	0	1	1	0	-666	-666	-0.6347	1.4679	-1.6738
416036	DOSVAL001_HA1E_24H:BRD-K16827616:10.034	BRD-K16827616	BRD-K16827616	HA1E	trt_cp	10 uM	24 h	3	351	0.5	0.423613	1	1	1	1	0	-666	-666	-0.6347	1.468	-1.6738
416045	CPC015_PHH_24H:BRD-A90490067-001-01-9:10	BRD-A90490067	fulvestrant	PHH	trt_cp	10 uM	24 h	2	192	0.23	0.212493	0	0	1	1	0	-666	-666	-0.6347	1.4681	-1.6739
416050	REP.A028_MCF10A_24H:N21	BRD-K97045029	pranlukast	MCF10A	trt_cp	1.11 uM	24 h	2	89	0.2584	0.153346	1	0	1	1	0	Leukotriene receptor antagonist	CYSLTR1|CYSLTR2|IL5|MUC2|NFKB1|RNASE3|TNF	-0.6347	1.4682	-1.6739
416051	CPC016_A375_6H:BRD-A83859836-003-02-8:10	BRD-A83859836	tropisetron	A375	trt_cp	10 uM	6 h	5	133	0.04	0.0737541	0	0	1	1	0	-666	-666	-0.6347	1.4682	-1.6739
416053	CPC015_ASC_24H:BRD-A10715913-001-03-8:10	BRD-A10715913	sulpiride	ASC	trt_cp	10 uM	24 h	2	588	0.46	0.525894	0	0	1	1	0	-666	-666	-0.6347	1.4683	-1.674
416057	DOS025_VCAP_6H:BRD-K06083657-001-01-9:5.02	BRD-K06083657	BRD-K06083657	VCAP	trt_cp	4 uM	6 h	3	108	0.27	0.172673	1	0	1	1	0	-666	-666	-0.6348	1.4683	-1.674
416060	MUC.CP001_NKDBA_24H:BRD-K20197062-001-01-8:1.1111	BRD-K20197062	SA-94315	NKDBA	trt_cp	1.11 uM	24 h	3	420	0.41	0.419611	1	0	1	1	0	Caspase inhibitor	CASP3	-0.6348	1.4687	-1.6741
416062	PAC017_U2OS_6H:BRD-K27982554-001-01-1:9.93303	BRD-K27982554	BRD-K27982554	U2OS	trt_cp	10 uM	6 h	3	28	0.03	0.0293069	0	0	1	1	0	-666	-666	-0.6348	1.4688	-1.6742
416068	PCLB003_HA1E_24H:BRD-K25079130-001-01-1:10	BRD-K25079130	BRD-K25079130	HA1E	trt_cp	10 uM	24 h	3	616	0.6	0.614747	0	0	1	1	0	Nucleophosmin inhibitor	-666	-0.6349	1.4693	-1.6743
416072	CPC001_VCAP_24H:H19	BRD-K07325606	hispidin	VCAP	trt_cp	10 uM	24 h	5	202	0.3421	0.265817	0	0	1	1	0	PKC inhibitor	PRKCB	-0.6349	1.4695	-1.6744
416077	CPC012_SKB_24H:BRD-K56518176-001-01-5:10	BRD-K56518176	BRD-K56518176	SKB	trt_cp	10 uM	24 h	4	308	0.09	0.168355	0	0	1	1	0	-666	-666	-0.6349	1.4697	-1.6744
416081	PAC013_U2OS_6H:BRD-K83241810-001-01-3:10.0411	BRD-K83241810	BRD-K83241810	U2OS	trt_cp	10 uM	6 h	3	71	0.26	0.137387	1	1	1	1	0	-666	-666	-0.6349	1.4698	-1.6745
416086	PAC041_U2OS_6H:BRD-K26545050-001-01-6:10.3507	BRD-K26545050	BRD-K26545050	U2OS	trt_cp	10 uM	6 h	3	39	0.17	0.0823355	1	1	1	1	0	-666	-666	-0.635	1.4709	-1.6747
416093	CPC020_HA1E_6H:BRD-K35573744-001-05-0:10	BRD-K35573744	erbstatin-analog	HA1E	trt_cp	10 uM	6 h	3	127	0.21	0.165136	1	1	1	1	0	EGFR inhibitor|Tyrosine kinase inhibitor	-666	-0.635	1.4714	-1.6748
416099	REP.A002_HELA_3H:O11	BRD-K18194590	mephentermine	HELA	trt_cp	0.125 uM	3 h	3	419	0.3365	0.379691	1	1	1	1	0	Adrenergic receptor agonist	ADRA1A|ADRA1B|ADRA1D|ADRA2A|ADRA2B|ADRA2C|ADRB1|ADRB2|ADRB3	-0.6351	1.472	-1.6749
416104	DOS015_VCAP_6H:BRD-K13002201-001-01-1:5.14	BRD-K13002201	BRD-K13002201	VCAP	trt_cp	4 uM	6 h	3	100	0.04	0.0639529	0	0	1	1	0	-666	-666	-0.6351	1.4728	-1.675
416108	CPC014_SKB_24H:BRD-K61341215-004-01-2:10	BRD-K61341215	vecuronium	SKB	trt_cp	10 uM	24 h	3	43	0.12	0.0726366	0	0	1	1	0	-666	-666	-0.6351	1.4728	-1.675
416113	LJP009_HME1_24H:I14	BRD-K55187425	rigosertib	HME1	trt_cp	3.33 uM	24 h	3	396	0.6062	0.495434	1	1	1	1	0	Cell cycle inhibitor|PLK inhibitor	PLK1|MCL1	-0.6352	1.4742	-1.6752
416115	DOS055_HT29_24H:BRD-K85685363-001-01-0:5	BRD-K85685363	BRD-K85685363	HT29	trt_cp	4 uM	24 h	3	89	0.13	0.108767	0	0	1	1	0	-666	-666	-0.6352	1.4742	-1.6752
416116	CPC016_ASC_24H:BRD-A22844106-001-16-1:10	BRD-A22844106	tenoxicam	ASC	trt_cp	10 uM	24 h	3	52	0.1	0.0729176	1	0	1	1	0	Cyclooxygenase inhibitor	PTGS2|PTGS1	-0.6352	1.4744	-1.6753
416120	ASG002_MCF7_24H:J22	BRD-A35869383	ibrutinib	MCF7	trt_cp	10 uM	24 h	3	122	0.3715	0.215273	1	1	1	1	0	BTK inhibitor	BTK|BLK|BMX	-0.6353	1.4754	-1.6754
416126	CPC015_ASC_24H:BRD-A02176148-001-02-2:10	BRD-A02176148	tubaic-acid	ASC	trt_cp	10 uM	24 h	4	80	0.1	0.0904431	0	0	1	1	0	Mitochondrial inhibitor|NADH-ubiquinone oxidoreductase (Complex I) inhibitor	-666	-0.6353	1.4762	-1.6754
416127	PAC025_U2OS_6H:BRD-K99122228-001-01-3:10.019	BRD-K99122228	BRD-K99122228	U2OS	trt_cp	10 uM	6 h	3	43	0.2	0.0937734	1	0	1	1	0	-666	-666	-0.6353	1.4762	-1.6754
416132	CPC020_A375_6H:BRD-K96037667-001-02-2:10	BRD-K96037667	norethindrone	A375	trt_cp	10 uM	6 h	5	111	0.08	0.0952877	1	0	1	1	0	Progesterone receptor agonist	-666	-0.6353	1.478	-1.6756
416138	CVD001_HUH7_24H:BRD-K94512704-001-01-3:10	BRD-K94512704	spiramide	HUH7	trt_cp	10 uM	24 h	3	537	0.73	0.63311	0	0	1	1	0	Dopamine receptor antagonist|Serotonin receptor antagonist	HTR2A|HTR1A	-0.6354	1.4797	-1.6757
416139	DOSVAL001_HCC515_24H:BRD-K60763357:10.036	BRD-K60763357	BRD-K60763357	HCC515	trt_cp	10 uM	24 h	3	510	0.8	0.645893	1	1	1	1	0	-666	-666	-0.6354	1.4798	-1.6757
416140	CPC015_NPC_24H:BRD-A42167015-003-03-7:10	BRD-A42167015	carteolol	NPC	trt_cp	10 uM	24 h	4	167	0.37	0.251356	0	0	1	1	0	Adrenergic receptor antagonist	ADRB1|ADRB2	-0.6354	1.4798	-1.6757
416146	CPC002_HCC515_6H:BRD-K94080537-001-05-5:10	BRD-K94080537	diethyltoluamide	HCC515	trt_cp	10 uM	6 h	3	79	0.22	0.133308	1	1	1	1	0	DEET, activator of fly antenna ionotropic receptor IR40a	-666	-0.6354	1.4826	-1.6758
416153	CPC012_SKB_24H:BRD-K76425827-001-01-2:10	BRD-K76425827	BRD-K76425827	SKB	trt_cp	10 uM	24 h	4	378	0.17	0.256331	0	0	1	1	0	-666	-666	-0.6354	1.4831	-1.6758
416154	CPC020_HA1E_6H:BRD-K22507586-001-01-3:10	BRD-K22507586	YL-60	HA1E	trt_cp	10 uM	6 h	3	138	0.26	0.191539	1	0	1	1	0	-666	-666	-0.6354	1.4835	-1.6759
416161	CPD001_MCF7_6H:G23	BRD-A78322124	dobutamine	MCF7	trt_cp	10 uM	6 h	3	186	0.1273	0.155597	1	0	1	1	0	Adrenergic receptor agonist	ADRB1|ADRB2|ADRA1A	-0.6355	1.4868	-1.676
416165	PAC065_U2OS_6H:BRD-K49409947-001-06-4:10	BRD-K49409947	BRD-K49409947	U2OS	trt_cp	10 uM	6 h	3	109	0.23	0.160106	1	0	1	1	0	-666	-666	-0.6355	1.487	-1.676
416171	CPC005_VCAP_24H:BRD-A54236247-003-03-5:10	BRD-A54236247	racephedrine	VCAP	trt_cp	10 uM	24 h	5	312	0.51	0.40336	0	0	1	1	0	Adrenergic receptor agonist	-666	-0.6356	1.4923	-1.6763
416172	LJP009_SKL_24H:H14	BRD-K91900765	VX-745	SKL	trt_cp	3.33 uM	24 h	3	171	0.3047	0.230815	1	1	1	1	0	P38 MAPK inhibitor	MAPK14|MAPK11|MAPK12	-0.6356	1.4924	-1.6763
416176	PAC030_U2OS_6H:BRD-K56729241-001-01-9:10.0673	BRD-K56729241	BRD-K56729241	U2OS	trt_cp	10 uM	6 h	3	125	0.25	0.178754	1	0	1	1	0	-666	-666	-0.6356	1.4942	-1.6764
416180	CPC012_SKB_24H:BRD-K86110682-001-01-2:10	BRD-K86110682	BRD-K86110682	SKB	trt_cp	10 uM	24 h	4	233	0.11	0.161884	0	0	1	1	0	-666	-666	-0.6357	1.4948	-1.6764
416181	CPC010_HA1E_6H:BRD-K05331696-001-02-4:10	BRD-K05331696	BRD-K05331696	HA1E	trt_cp	10 uM	6 h	3	216	0.37	0.285863	1	1	1	1	0	-666	-666	-0.6357	1.4953	-1.6765
416184	PAC051_U2OS_6H:BRD-K40521754-001-01-8:10.0069	BRD-K40521754	BRD-K40521754	U2OS	trt_cp	10 uM	6 h	3	52	0.18	0.0978292	0	0	1	1	0	-666	-666	-0.6357	1.4959	-1.6765
416186	CPC014_HEPG2_6H:BRD-U44618005-000-01-5:10	BRD-U44618005	WH-4023	HEPG2	trt_cp	10 uM	6 h	3	136	0.26	0.190146	1	0	1	1	0	-666	-666	-0.6357	1.4966	-1.6765
416193	CPC012_SKB_24H:BRD-K36031023-001-01-9:10	BRD-K36031023	BRD-K36031023	SKB	trt_cp	10 uM	24 h	4	83	0.08	0.0823976	0	0	1	1	0	-666	-666	-0.6358	1.4996	-1.6768
416195	PAC055_U2OS_6H:BRD-K71216961-001-01-6:10.0117	BRD-K71216961	BRD-K71216961	U2OS	trt_cp	10 uM	6 h	3	53	0.15	0.09016	1	0	1	1	0	-666	-666	-0.6358	1.4999	-1.6768
416197	CPC014_VCAP_24H:BRD-K00184207-001-03-2:10	BRD-K00184207	GR-206	VCAP	trt_cp	10 uM	24 h	5	125	0.17	0.147404	0	0	1	1	0	Aryl hydrocarbon receptor ligand	-666	-0.6358	1.5004	-1.6769
416200	PBIOA021_HA1E_24H:I01	BRD-K59304176	GO-6976	HA1E	trt_cp	10 uM	24 h	3	291	0.51	0.389549	0	0	1	1	0	-666	-666	-0.6359	1.501	-1.6769
416204	PAC056_U2OS_6H:BRD-K80313395-001-01-6:9.95628	BRD-K80313395	BRD-K80313395	U2OS	trt_cp	10 uM	6 h	3	50	0.14	0.0846018	0	0	1	1	0	-666	-666	-0.6359	1.5021	-1.6771
416206	CPC016_NEU_24H:BRD-A49680073-001-01-9:10	BRD-A49680073	BRD-A49680073	NEU	trt_cp	10 uM	24 h	3	62	0.08	0.071215	0	0	1	1	0	JAK inhibitor|Lipocortin synthesis stimulant|STAT inhibitor	JAK2|STAT3	-0.6359	1.5026	-1.6772
416207	LJP006_HT29_24H:D18	BRD-K64890080	BI-2536	HT29	trt_cp	0.04 uM	24 h	2	187	0.6783	0.360132	1	1	1	1	0	PLK inhibitor	PLK1|BRD4|PLK2|PLK3	-0.6359	1.5026	-1.6772
416209	DOS056_PC3_24H:BRD-K78816294-001-01-4:5	BRD-K78816294	BRD-K78816294	PC3	trt_cp	4 uM	24 h	3	129	0.06	0.0889613	0	0	1	1	0	-666	-666	-0.636	1.5027	-1.6772
416220	CPC015_SKB_24H:BRD-K22503835-001-06-0:10	BRD-K22503835	scriptaid	SKB	trt_cp	10 uM	24 h	2	346	0.54	0.437085	0	0	1	1	0	HDAC inhibitor	HDAC1|HDAC2|HDAC3|HDAC4|HDAC5|HDAC6|HDAC7|HDAC8|HDAC9	-0.6361	1.5039	-1.6775
416223	DOS002_VCAP_6H:BRD-K13028566-001-01-5:5.1	BRD-K13028566	BRD-K13028566	VCAP	trt_cp	4 uM	6 h	2	73	0.11	0.0906125	1	0	1	1	0	-666	-666	-0.6361	1.5041	-1.6775
416228	PAC025_U2OS_6H:BRD-K98927248-001-01-2:10.0183	BRD-K98927248	BRD-K98927248	U2OS	trt_cp	10 uM	6 h	3	100	0.16	0.127906	1	0	1	1	0	-666	-666	-0.6361	1.5043	-1.6776
416230	PCL001_HEPG2_24H:BRD-K11413513:10	BRD-K11413513	BRD-K11413513	HEPG2	trt_cp	10 uM	24 h	3	285	0.61	0.421617	1	1	1	1	0	-666	-666	-0.6361	1.5044	-1.6776
416231	PAC009_U2OS_6H:BRD-K57821544-001-01-7:9.99122	BRD-K57821544	BRD-K57821544	U2OS	trt_cp	10 uM	6 h	2	92	0.1694	0.126235	0	0	1	1	0	-666	-666	-0.6362	1.5046	-1.6777
416232	CPC014_PHH_24H:BRD-U32365159-000-01-1:10	BRD-U32365159	BRD-U32365159	PHH	trt_cp	10 uM	24 h	4	105	0.1	0.103616	0	0	1	1	0	-666	-666	-0.6362	1.5047	-1.6777
416237	CPC012_PC3_6H:BRD-K90072296-001-01-6:10	BRD-K90072296	ML-4054	PC3	trt_cp	10 uM	6 h	4	282	0.1	0.169807	1	0	1	1	0	-666	-666	-0.6362	1.5047	-1.6778
416239	LJP005_BT20_3H:H13	BRD-K65182930	NVP-AUY922	BT20	trt_cp	10 uM	3 h	3	105	0.3113	0.182816	1	1	1	1	0	-666	-666	-0.6362	1.505	-1.6779
416241	CPC018_ASC_24H:BRD-A67433117-001-01-8:10	BRD-A67433117	NCS-382	ASC	trt_cp	10 uM	24 h	2	273	0.37	0.321375	0	0	1	1	0	-666	-666	-0.6362	1.5051	-1.6779
416242	DOS012_VCAP_24H:BRD-K57216724-001-01-2:4.97	BRD-K57216724	BRD-K57216724	VCAP	trt_cp	4 uM	24 h	3	43	0.13	0.0756026	1	0	1	1	0	-666	-666	-0.6362	1.5051	-1.6779
416244	REP.B025_MCF10A_24H:C16	BRD-K92213669	lomitapide	MCF10A	trt_cp	0.08 uM	24 h	2	42	0.1683	0.0850153	1	0	1	1	0	Microsomal trigylceride transfer protein inhibitor	MTTP|CYP2B6|CYP2C19|CYP2C8	-0.6362	1.5052	-1.678
416246	PAC056_U2OS_6H:BRD-K50570214-001-01-6:9.94511	BRD-K50570214	BRD-K50570214	U2OS	trt_cp	10 uM	6 h	3	63	0.09	0.0761416	0	0	1	1	0	-666	-666	-0.6363	1.5053	-1.678
416255	CPC018_ASC_24H:BRD-K97019106-005-01-1:10	BRD-K97019106	BRD-K97019106	ASC	trt_cp	10 uM	24 h	3	375	0.15	0.239824	1	0	1	1	0	Acetylcholine receptor agonist	-666	-0.6363	1.5056	-1.6782
416274	CPC014_ASC_24H:BRD-K81142122-001-15-8:10	BRD-K81142122	STK-249718	ASC	trt_cp	10 uM	24 h	2	558	0.49	0.528744	0	0	1	1	0	-666	-666	-0.6364	1.5062	-1.6785
416280	DOS001_VCAP_6H:BRD-K17169073-001-01-9:5.02	BRD-K17169073	BRD-K17169073	VCAP	trt_cp	4 uM	6 h	3	97	0.24	0.154284	1	0	1	1	0	-666	-666	-0.6365	1.5072	-1.6787
416286	CPC014_HA1E_6H:BRD-K99291625-001-06-4:10	BRD-K99291625	SB-203580	HA1E	trt_cp	10 uM	6 h	3	72	0.15	0.105085	1	0	1	1	0	-666	-666	-0.6366	1.5088	-1.6789
416288	CPC016_SKB_24H:BRD-K37561857-001-06-4:10	BRD-K37561857	zardaverine	SKB	trt_cp	10 uM	24 h	3	61	0.28	0.132152	1	1	1	1	0	Phosphodiesterase inhibitor	PDE4D|PDE3A|PDE4A|PDE4B|PDE4C	-0.6366	1.509	-1.6789
416289	CPC008_HEPG2_6H:BRD-K58033748-001-01-2:10	BRD-K58033748	BRD-K58033748	HEPG2	trt_cp	10 uM	6 h	3	70	0.13	0.0964609	1	0	1	1	0	-666	-666	-0.6366	1.509	-1.6789
416297	PBIOA017_HA1E_24H:G07	BRD-K77634909	AEG-3482	HA1E	trt_cp	10 uM	24 h	3	302	0.55	0.412112	1	1	1	1	0	HSP inducer|Protein kinase inhibitor	-666	-0.6367	1.5108	-1.6791
416300	CPC005_VCAP_24H:BRD-A65597028-003-02-4:10	BRD-A65597028	RX-821002	VCAP	trt_cp	10 uM	24 h	5	228	0.15	0.187001	0	0	1	1	0	Adrenergic receptor antagonist	ADRA2A|ADRA2B|ADRA2C|ADRA1A|ADRA1B|ADRA1D	-0.6367	1.5112	-1.6791
416302	PAC012_U2OS_6H:BRD-K97648508-001-01-0:10.0942	BRD-K97648508	BRD-K97648508	U2OS	trt_cp	10 uM	6 h	3	32	0.08	0.0511624	1	0	1	1	0	-666	-666	-0.6367	1.5116	-1.6792
416308	DOSVAL003_HA1E_24H:BRD-K69894866:20	BRD-K69894866	BRD-K69894866	HA1E	trt_cp	20 uM	24 h	3	625	0.8	0.715016	1	1	1	1	0	-666	-666	-0.6368	1.5137	-1.6793
416309	CPC004_HA1E_24H:BRD-A62184259-001-02-8:10	BRD-A62184259	cycloheximide	HA1E	trt_cp	10 uM	24 h	3	633	0.81	0.724061	1	1	1	1	0	-666	-666	-0.6368	1.5138	-1.6794
416310	PAC050_U2OS_6H:BRD-K08982277-001-01-0:9.97065	BRD-K08982277	BRD-K08982277	U2OS	trt_cp	10 uM	6 h	3	103	0.11	0.107633	1	0	1	1	0	-666	-666	-0.6368	1.5141	-1.6794
416312	PAC063_U2OS_6H:BRD-K95500860-001-05-8:10	BRD-K95500860	BRD-K95500860	U2OS	trt_cp	10 uM	6 h	3	62	0.09	0.0755349	1	0	1	1	0	-666	-666	-0.6368	1.5149	-1.6794
416316	DOS058_A375_24H:BRD-K25827371-019-01-3:5	BRD-K25827371	BRD-K25827371	A375	trt_cp	4 uM	24 h	2	129	0.09	0.108955	0	0	1	1	0	-666	-666	-0.6368	1.5175	-1.6796
416317	LJP009_CD34_24H:P07	BRD-A92800748	BRD-A92800748	CD34	trt_cp	10 uM	24 h	3	175	0.4841	0.294318	1	1	1	1	0	TIE inhibitor	-666	-0.6369	1.5177	-1.6796
416318	REP.A023_HA1E_24H:P16	BRD-K73088654	floxuridine	HA1E	trt_cp	0.37 uM	24 h	3	720	0.8621	0.796665	1	1	1	1	0	DNA synthesis inhibitor	TYMS	-0.6369	1.5178	-1.6796
416322	PAC009_U2OS_6H:BRD-K61105081-001-01-8:10.0581	BRD-K61105081	BRD-K61105081	U2OS	trt_cp	10 uM	6 h	2	70	0.192	0.117228	0	0	1	1	0	-666	-666	-0.6369	1.5208	-1.6797
416327	PAC042_U2OS_6H:BRD-K32864614-001-01-2:10.0326	BRD-K32864614	BRD-K32864614	U2OS	trt_cp	10 uM	6 h	3	46	0.17	0.0894199	1	0	1	1	0	-666	-666	-0.637	1.5517	-1.6799
416328	CPC015_ASC_24H:BRD-K76205745-001-04-1:10	BRD-K76205745	losartan	ASC	trt_cp	10 uM	24 h	4	274	0.2	0.236712	0	0	1	1	0	Angiotensin receptor antagonist	AGTR1	-0.637	1.5522	-1.6799
416331	DOS044_A375_24H:BRD-K66729666-001-01-3:5.04	BRD-K66729666	BRD-K66729666	A375	trt_cp	4 uM	24 h	2	153	0.04	0.0791054	0	0	1	1	0	-666	-666	-0.637	1.5533	-1.68
416334	PAC044_U2OS_6H:BRD-K85055995-001-01-2:10.1581	BRD-K85055995	BRD-K85055995	U2OS	trt_cp	10 uM	6 h	3	101	0.23	0.154119	1	1	1	1	0	-666	-666	-0.637	1.5541	-1.68
416343	DOSVAL002_HA1E_24H:BRD-K65395273:5	BRD-K65395273	BRD-K65395273	HA1E	trt_cp	4 uM	24 h	3	90	0.1472	0.116387	1	0	1	1	0	-666	-666	-0.6371	1.5565	-1.6801
416344	REP.A024_THP1_24H:L02	BRD-K45275534	betrixaban	THP1	trt_cp	3.33 uM	24 h	2	75	0.2475	0.137768	1	1	1	1	0	Coagulation factor inhibitor	F10|KCNH2	-0.6371	1.5572	-1.6802
416345	CPC008_VCAP_6H:BRD-K79414420-019-01-6:10	BRD-K79414420	BRD-K79414420	VCAP	trt_cp	10 uM	6 h	5	176	0.23	0.203447	1	0	1	1	0	-666	-666	-0.6371	1.5585	-1.6803
416347	LJP005_MDAMB231_24H:P18	BRD-A21584801	brivanib	MDAMB231	trt_cp	0.04 uM	24 h	2	89	0.4474	0.201778	1	1	1	1	0	-666	-666	-0.6371	1.5589	-1.6803
416355	DOS004_VCAP_24H:BRD-K22385434-001-01-8:4.99	BRD-K22385434	BRD-K22385434	VCAP	trt_cp	4 uM	24 h	3	63	0.16	0.101522	1	0	1	1	0	-666	-666	-0.6372	1.5629	-1.6806
416356	LJP007_HELA_24H:H19	BRD-K49468759	KIN001-266	HELA	trt_cp	10 uM	24 h	2	51	0.0741	0.062162	1	0	1	1	0	MAP kinase inhibitor	-666	-0.6372	1.5632	-1.6806
416357	CPC012_HA1E_6H:BRD-K21971034-001-01-0:10	BRD-K21971034	OM-137	HA1E	trt_cp	10 uM	6 h	3	144	0.23	0.184025	1	0	1	1	0	Aurora kinase inhibitor	-666	-0.6372	1.5635	-1.6806
416359	PAC050_U2OS_6H:BRD-K03855997-001-01-2:10.0036	BRD-K03855997	BRD-K03855997	U2OS	trt_cp	10 uM	6 h	3	80	0.09	0.0858019	1	0	1	1	0	-666	-666	-0.6372	1.5635	-1.6806
416362	PBIOA019_HT29_24H:O20	BRD-K76964878	EX-527	HT29	trt_cp	3.33 uM	24 h	3	97	0.14	0.117837	1	1	1	1	0	-666	-666	-0.6373	1.5645	-1.6807
416364	CPC012_NEU_24H:BRD-K36087356-001-01-8:10	BRD-K36087356	BRD-K36087356	NEU	trt_cp	10 uM	24 h	3	69	0.04	0.0531233	0	0	1	1	0	-666	-666	-0.6373	1.5645	-1.6807
416370	MUC.CP002_NKDBA_24H:E08	BRD-K94176593	TWS-119	NKDBA	trt_cp	4 uM	24 h	5	606	0.6544	0.636779	0	0	1	1	0	GSK inhibitor	GSK3B|JUN|MYC	-0.6374	1.567	-1.6809
416373	CPC006_THP1_6H:F15	BRD-A05874290	DL-TBOA	THP1	trt_cp	150 uM	6 h	2	44	0.0312	0.0374657	0	0	1	1	0	-666	-666	-0.6374	1.5685	-1.6811
416378	CPC006_VCAP_6H:BRD-K90999434-003-01-9:10	BRD-K90999434	CCT-031374	VCAP	trt_cp	10 uM	6 h	4	321	0.44	0.380023	1	1	1	1	0	WNT inhibitor	CTNNB1	-0.6375	1.5697	-1.6812
416380	CPC014_SKB_24H:BRD-K13087974-001-01-7:10	BRD-K13087974	CGP-52411	SKB	trt_cp	10 uM	24 h	3	135	0.12	0.128703	0	0	1	1	0	EGFR inhibitor	EGFR	-0.6375	1.5697	-1.6812
416393	CPC014_PHH_24H:BRD-K81062487-001-01-7:10	BRD-K81062487	taurocholic-acid	PHH	trt_cp	10 uM	24 h	4	76	0.19	0.121511	0	0	1	1	0	G protein-coupled receptor agonist	-666	-0.6376	1.5716	-1.6815
416397	CPC013_PC3_24H:BRD-A60256353-001-01-3:10	BRD-A60256353	ST-019386	PC3	trt_cp	10 uM	24 h	5	151	0.24	0.192497	1	0	1	1	0	-666	-666	-0.6377	1.5723	-1.6817
416399	PCL001_HA1E_24H:BRD-K23412959:10	BRD-K23412959	BRD-K23412959	HA1E	trt_cp	10 uM	24 h	3	195	0.5	0.315742	1	1	1	1	0	-666	-666	-0.6377	1.5725	-1.6817
416401	PAC065_U2OS_6H:BRD-K22437400-001-05-8:10	BRD-K22437400	BRD-K22437400	U2OS	trt_cp	10 uM	6 h	3	260	0.46	0.3497	1	0	1	1	0	-666	-666	-0.6377	1.5725	-1.6817
416403	DOS034_PC3_24H:BRD-K15179096-001-01-3:5	BRD-K15179096	BRD-K15179096	PC3	trt_cp	4 uM	24 h	3	140	0.1	0.119645	0	0	1	1	0	-666	-666	-0.6377	1.5726	-1.6818
416411	CPC006_HCT116_6H:BRD-K89692698-001-06-7:160	BRD-K89692698	BRD-K89692698	HCT116	trt_cp	150 uM	6 h	2	17	0.14	0.0493309	1	0	1	1	0	-666	-666	-0.6377	1.573	-1.6819
416412	CPC010_HT29_6H:BRD-K93331292-001-04-1:10	BRD-K93331292	BRD-K93331292	HT29	trt_cp	10 uM	6 h	5	277	0.07	0.140805	1	0	1	1	0	-666	-666	-0.6377	1.573	-1.6819
416419	LJP009_CD34_24H:P03	BRD-K68407802	KIN001-055	CD34	trt_cp	1.11 uM	24 h	3	274	0.584	0.404494	1	1	1	1	0	EGFR inhibitor|JAK inhibitor|Leukotriene inhibitor|Mediator release inhibitor	JAK3	-0.6378	1.5733	-1.6821
416420	DOS045_A549_24H:C24	BRD-K55749829	BRD-K55749829	A549	trt_cp	4 uM	24 h	2	154	0.1161	0.135209	0	0	1	1	0	-666	-666	-0.6378	1.5733	-1.6821
416421	REP.A021_HA1E_24H:E19	BRD-A82396632	miconazole	HA1E	trt_cp	10 uM	24 h	3	791	0.8078	0.808297	1	1	1	1	0	Bacterial cell wall synthesis inhibitor	CYP19A1|KCNH2|KCNH6|KCNH7|KCNMA1|KCNMB1|KCNMB2|KCNMB3|KCNMB4|KCNN1|KCNN2|KCNN3|KCNN4|NOS2|NOS3|TRPM2|TRPV5	-0.6378	1.5733	-1.6821
416422	DOSBIO001_A375_24H:BRD-K16625384:9.90506	BRD-K16625384	BRD-K16625384	A375	trt_cp	10 uM	24 h	3	60	0.21	0.113505	1	0	1	1	0	-666	-666	-0.6378	1.5735	-1.6821
416423	DOSVAL001_HA1E_24H:BRD-K78166736:9.99602	BRD-K78166736	BRD-K78166736	HA1E	trt_cp	10 uM	24 h	3	138	0.35	0.222231	1	1	1	1	0	-666	-666	-0.6378	1.5735	-1.6821
416425	CPC012_SKB_24H:BRD-K19875179-001-01-2:10	BRD-K19875179	BRD-K19875179	SKB	trt_cp	10 uM	24 h	4	117	0.1	0.109376	0	0	1	1	0	-666	-666	-0.6378	1.5735	-1.6821
416428	DOS051_A549_24H:BRD-K50157880-001-01-5:4.99	BRD-K50157880	BRD-K50157880	A549	trt_cp	4 uM	24 h	2	134	0.09	0.111046	0	0	1	1	0	-666	-666	-0.6379	1.5738	-1.6822
416430	ENR001_MCF7_24H:H01	BRD-U63363843	L-8	MCF7	trt_cp	10 uM	24 h	3	222	0.33	0.273693	1	1	1	1	0	-666	-666	-0.6379	1.5738	-1.6823
416433	REP.B010_HEK293_24H:B22	BRD-A12237696	L-citrulline	HEK293	trt_cp	0.08 uM	24 h	2	41	0.1153	0.0695244	0	0	1	1	0	Nitric oxide stimulant	-666	-0.6379	1.5739	-1.6823
416439	DOSVAL004_HT29_24H:BRD-K66654463:10	BRD-K66654463	BRD-K66654463	HT29	trt_cp	10 uM	24 h	3	142	0.12	0.131997	1	0	1	1	0	-666	-666	-0.638	1.5744	-1.6825
416440	NMH002_NEU_24H:BRD-K51966546-001-02-2:10	BRD-K51966546	BG-1026	NEU	trt_cp	10 uM	24 h	2	410	0.73	0.553202	0	0	1	1	0	-666	-666	-0.638	1.5744	-1.6825
416442	PAC054_U2OS_6H:BRD-K36644177-001-01-3:10.0109	BRD-K36644177	BRD-K36644177	U2OS	trt_cp	10 uM	6 h	3	70	0.06	0.0655323	1	0	1	1	0	-666	-666	-0.638	1.5745	-1.6826
416443	CPC013_HCC515_6H:BRD-K35687265-236-01-8:10	BRD-K35687265	ON-01910	HCC515	trt_cp	10 uM	6 h	3	199	0.46	0.30594	1	1	1	1	0	PLK inhibitor	PLK1|CDK1|FLT1|FYN|PDGFRA|PLK2|SRC	-0.638	1.5748	-1.6827
416451	PCLB001_HA1E_24H:BRD-A69592287-001-01-3:10	BRD-A69592287	oxetane	HA1E	trt_cp	10 uM	24 h	3	705	0.74	0.730367	0	0	1	1	0	-666	-666	-0.6381	1.5753	-1.6828
416460	CPC014_SKB_24H:BRD-A39646320-001-01-3:10	BRD-A39646320	HC-toxin	SKB	trt_cp	10 uM	24 h	4	501	0.74	0.615695	0	0	1	1	0	HDAC inhibitor	-666	-0.6382	1.5761	-1.683
416462	CPC010_HA1E_6H:BRD-K20338176-001-14-4:10	BRD-K20338176	cefaclor	HA1E	trt_cp	10 uM	6 h	3	63	0.07	0.0671506	1	0	1	1	0	Bacterial cell wall synthesis inhibitor	-666	-0.6382	1.5763	-1.6831
416464	CPC012_HA1E_6H:BRD-K93760529-300-01-8:10	BRD-K93760529	BRD-K93760529	HA1E	trt_cp	10 uM	6 h	3	113	0.23	0.163017	1	0	1	1	0	-666	-666	-0.6382	1.5764	-1.6831
416467	DOS054_A375_24H:BRD-K18390187-001-01-3:5	BRD-K18390187	BRD-K18390187	A375	trt_cp	4 uM	24 h	3	141	0.18	0.161093	0	0	1	1	0	-666	-666	-0.6382	1.5764	-1.6831
416475	PAC048_U2OS_6H:BRD-K66344816-001-01-0:9.9515	BRD-K66344816	BRD-K66344816	U2OS	trt_cp	10 uM	6 h	3	72	0.24	0.132924	1	0	1	1	0	-666	-666	-0.6383	1.5774	-1.6834
416477	KHW001_HA1E_6H:BRD-K02764265-001-05-2:10	BRD-K02764265	BRD-K02764265	HA1E	trt_cp	10 uM	6 h	5	303	0.44	0.369214	0	0	1	1	0	-666	-666	-0.6383	1.5777	-1.6834
416479	CPC017_ASC_24H:BRD-K13646352-001-01-2:10	BRD-K13646352	midostaurin	ASC	trt_cp	10 uM	24 h	4	321	0.47	0.392764	1	1	1	1	0	FLT3 inhibitor|KIT inhibitor|PKC inhibitor	FLT3|KIT|CCNB1|FLT1|KDR|PDGFRB|PRKCA|VEGFA|PRKCG	-0.6383	1.5777	-1.6834
416480	CPC006_HCC515_24H:L07	BRD-K92317137	BRD-K92317137	HCC515	trt_cp	10 uM	24 h	5	520	0.697	0.608764	1	1	1	1	0	-666	-666	-0.6383	1.5782	-1.6835
416483	CPC014_HCC515_6H:BRD-A39052811-377-01-4:10	BRD-A39052811	mosapride	HCC515	trt_cp	10 uM	6 h	3	372	0.41	0.394906	0	0	1	1	0	Serotonin receptor agonist	HTR4|HTR3A	-0.6384	1.5787	-1.6836
416489	REP.B028_HT29_24H:G19	BRD-K94397152	ribavirin	HT29	trt_cp	2.22 uM	24 h	2	134	0.3349	0.21421	1	1	1	1	0	Antiviral	IMPDH1|ADK|ENPP1|IMPDH2|NT5C2	-0.6384	1.5794	-1.6837
416494	PAC059_U2OS_6H:BRD-K09388341-001-01-1:10.0482	BRD-K09388341	BRD-K09388341	U2OS	trt_cp	10 uM	6 h	3	73	0.18	0.115912	1	0	1	1	0	-666	-666	-0.6385	1.5797	-1.6838
416497	CPC010_HEPG2_6H:BRD-A84524947-001-05-0:10	BRD-A84524947	BRD-A84524947	HEPG2	trt_cp	10 uM	6 h	3	275	0.44	0.351741	1	1	1	1	0	-666	-666	-0.6385	1.5799	-1.6838
416499	DOSBIO001_NEU_24H:BRD-K79758054:9.94011	BRD-K79758054	BRD-K79758054	NEU	trt_cp	10 uM	24 h	2	50	0.12	0.078326	0	0	1	1	0	-666	-666	-0.6385	1.5803	-1.6839
416500	DOS008_VCAP_24H:BRD-K53394241-001-01-5:4.99	BRD-K53394241	BRD-K53394241	VCAP	trt_cp	4 uM	24 h	3	249	0.14	0.188797	1	0	1	1	0	-666	-666	-0.6385	1.5804	-1.684
416501	CPC012_HA1E_6H:BRD-K95253417-001-01-1:10	BRD-K95253417	BRD-K95253417	HA1E	trt_cp	10 uM	6 h	3	102	0.14	0.120836	1	0	1	1	0	-666	-666	-0.6385	1.5804	-1.684
416510	PAC014_U2OS_6H:BRD-K21494224-001-02-1:10.0449	BRD-K21494224	BRD-K21494224	U2OS	trt_cp	10 uM	6 h	2	100	0.2195	0.149812	1	0	1	1	0	-666	-666	-0.6386	1.5812	-1.6842
416512	PAC046_U2OS_6H:BRD-K74287511-001-01-9:10.0738	BRD-K74287511	BRD-K74287511	U2OS	trt_cp	10 uM	6 h	3	65	0.11	0.0855034	1	0	1	1	0	-666	-666	-0.6386	1.5813	-1.6843
416516	PAC027_U2OS_6H:BRD-K95591629-001-01-8:9.95711	BRD-K95591629	BRD-K95591629	U2OS	trt_cp	10 uM	6 h	3	244	0.19	0.217722	1	0	1	1	0	-666	-666	-0.6386	1.5814	-1.6843
416518	DOS055_MCF7_24H:BRD-K81202141-001-01-7:5	BRD-K81202141	BRD-K81202141	MCF7	trt_cp	4 uM	24 h	3	84	0.08	0.0828925	0	0	1	1	0	-666	-666	-0.6387	1.5814	-1.6843
416520	DOS034_A375_24H:BRD-K47081163-001-01-1:4.95	BRD-K47081163	BRD-K47081163	A375	trt_cp	4 uM	24 h	3	136	0.14	0.139529	0	0	1	1	0	-666	-666	-0.6387	1.5815	-1.6844
416524	PBIOA018_HA1E_24H:F19	BRD-K51966657	RVE-VIII-11	HA1E	trt_cp	10 uM	24 h	3	187	0.41	0.279991	1	1	1	1	0	-666	-666	-0.6387	1.5819	-1.6845
416526	DOS046_MCF7_24H:BRD-K93036747-001-01-3:5	BRD-K93036747	BRD-K93036747	MCF7	trt_cp	4 uM	24 h	2	136	0.2	0.166769	0	0	1	1	0	-666	-666	-0.6387	1.5819	-1.6845
416527	LKCP001_U2OS_6H:N13	BRD-K17705806	JTC-801	U2OS	trt_cp	10 uM	6 h	4	806	0.7411	0.781514	0	0	1	1	0	Opioid receptor antagonist	OPRL1	-0.6387	1.5819	-1.6846
416531	NMH002_FIBRNPC_6H:BRD-K67102207-236-03-6:10	BRD-K67102207	phenylbutyrate	NPC	trt_cp	10 uM	6 h	3	91	0.06	0.0747183	1	0	1	1	0	HDAC inhibitor	CYP3A5|HDAC1	-0.6388	1.582	-1.6846
416532	CPC016_A375_6H:BRD-K68190965-001-01-4:10	BRD-K68190965	GR-46611	A375	trt_cp	10 uM	6 h	5	72	0.07	0.071787	1	0	1	1	0	-666	-666	-0.6388	1.582	-1.6846
416538	CPC014_SKB_24H:BRD-K99964838-001-03-6:10	BRD-K99964838	bosutinib	SKB	trt_cp	10 uM	24 h	4	306	0.53	0.40722	0	0	1	1	0	Src inhibitor|Abl inhibitor|Bcr-Abl inhibitor	ABL1|SRC|BCR|LYN|CAMK2G|HCK|CAMK1D|CDK2|FRK|FYN|MAP2K1|MAP2K2|MAP3K2|MAP4K5|STK10|STK24|STK4|TNK2|TXK	-0.6388	1.5821	-1.6848
416542	LJP008_A549_24H:K02	BRD-K36363294	I-BET-151	A549	trt_cp	3.33 uM	24 h	2	309	0.6357	0.448163	1	1	1	1	0	Bromodomain inhibitor	-666	-0.6389	1.5821	-1.6849
416545	CPC018_ASC_24H:BRD-A98777808-236-01-7:10	BRD-A98777808	BRD-A98777808	ASC	trt_cp	10 uM	24 h	3	489	0.11	0.234521	0	0	1	1	0	-666	-666	-0.6389	1.5822	-1.6849
416553	DOS054_A375_24H:BRD-K79035462-001-01-6:5	BRD-K79035462	BRD-K79035462	A375	trt_cp	4 uM	24 h	3	229	0.07	0.128026	0	0	1	1	0	-666	-666	-0.6389	1.5822	-1.685
416557	LJP007_ASC.C_24H:P20	BRD-K42728290	NVP-BGJ398	ASC	trt_cp	3.33 uM	24 h	3	175	0.382	0.261446	1	1	1	1	0	FGFR inhibitor	FGFR1|FGFR2|FGFR3|FGFR4|KDR	-0.6389	1.5822	-1.6851
416562	CPC012_SKB_24H:BRD-K30381304-001-06-3:10	BRD-K30381304	BRD-K30381304	SKB	trt_cp	10 uM	24 h	4	429	0.51	0.472982	0	0	1	1	0	-666	-666	-0.639	1.5823	-1.6853
416565	DOSVAL001_HA1E_24H:BRD-K28484895:10.4003	BRD-K28484895	BRD-K28484895	HA1E	trt_cp	10 uM	24 h	3	213	0.44	0.309561	1	1	1	1	0	-666	-666	-0.639	1.5824	-1.6853
416573	PAC023_U2OS_6H:BRD-K75580081-001-01-6:10.1727	BRD-K75580081	BRD-K75580081	U2OS	trt_cp	10 uM	6 h	3	140	0.2	0.169204	0	0	1	1	0	-666	-666	-0.6391	1.5826	-1.6855
416575	PAC004_U2OS_6H:BRD-K08356259-003-05-6:7.12159	BRD-K08356259	xylometazoline	U2OS	trt_cp	6.66 uM	6 h	2	48	0.18	0.0939913	1	1	1	1	0	Adrenergic receptor agonist	ADRA2A|ADRA2B|ADRA2C|ADRA1A|ADRA1B|ADRA1D	-0.6391	1.5826	-1.6856
416576	CPC006_HA1E_24H:N03	BRD-A85860691	chaetocin	HA1E	trt_cp	0.08 uM	24 h	2	587	0.6478	0.623548	0	0	1	1	0	Histone lysine methyltransferase inhibitor	SUV39H1	-0.6391	1.5826	-1.6856
416586	CPC019_VCAP_6H:BRD-A03926027-001-02-5:10	BRD-A03926027	ST-014147	VCAP	trt_cp	10 uM	6 h	5	170	0.17	0.171901	1	0	1	1	0	-666	-666	-0.6392	1.5826	-1.6858
416588	DOS054_A375_24H:BRD-K69306987-001-01-9:5	BRD-K69306987	BRD-K69306987	A375	trt_cp	4 uM	24 h	3	118	0.09	0.104206	0	0	1	1	0	-666	-666	-0.6392	1.5827	-1.6859
416590	CPC018_HEPG2_6H:BRD-K36864847-303-01-7:10	BRD-K36864847	BD-1047	HEPG2	trt_cp	10 uM	6 h	3	181	0.36	0.25812	1	0	1	1	0	Adrenergic receptor antagonist	SIGMAR1	-0.6393	1.5828	-1.6859
416593	CPC007_HCC515_6H:BRD-A68890828-001-06-7:10	BRD-A68890828	BRD-A68890828	HCC515	trt_cp	10 uM	6 h	2	100	0.04	0.0639529	1	0	1	1	0	-666	-666	-0.6393	1.5828	-1.686
416594	PAC061_U2OS_6H:BRD-K78128989-001-01-4:10.1687	BRD-K78128989	BRD-K78128989	U2OS	trt_cp	10 uM	6 h	3	69	0.06	0.0650625	0	0	1	1	0	-666	-666	-0.6393	1.5828	-1.686
416596	LJP009_SKL_24H:E19	BRD-K44227013	ponatinib	SKL	trt_cp	10 uM	24 h	3	562	0.693	0.631052	1	1	1	1	0	Bcr-Abl inhibitor|FLT3 inhibitor|PDGFR inhibitor	ABL1|BCR|FLT3|RET|FGFR1|FGFR2|FGFR3|FGFR4|KIT|TEK|CYP2C8|CYP3A5|FGF2|FLT1|KDR|LCK|LYN|PDGFRA|SRC	-0.6393	1.5828	-1.686
416605	CPC008_A549_6H:BRD-K06436323-001-01-3:10	BRD-K06436323	BRD-K06436323	A549	trt_cp	10 uM	6 h	3	325	0.37	0.350649	0	0	1	1	0	-666	-666	-0.6394	1.583	-1.6862
416607	DOSVAL003_HEPG2_24H:BRD-K60084530:20	BRD-K60084530	BRD-K60084530	HEPG2	trt_cp	20 uM	24 h	3	148	0.13	0.14026	1	0	1	1	0	-666	-666	-0.6394	1.583	-1.6862
416610	CPC020_A549_6H:BRD-K73819439-001-02-7:10	BRD-K73819439	BRD-K73819439	A549	trt_cp	10 uM	6 h	2	49	0.08	0.0633102	0	0	1	1	0	-666	-666	-0.6394	1.5831	-1.6863
416622	CPC017_SKB_24H:BRD-K53878242-001-02-4:10	BRD-K53878242	MMPX	SKB	trt_cp	10 uM	24 h	2	87	0.07	0.0789113	0	0	1	1	0	-666	-666	-0.6395	1.5833	-1.6865
416625	POL001_HT29_24H:D19	BRD-K80216442	isosilychristin	HT29	trt_cp	10 uM	24 h	3	78	0.17	0.11644	1	0	1	1	0	-666	-666	-0.6395	1.5834	-1.6865
416626	CPC012_SKB_24H:BRD-K02223034-001-01-9:10	BRD-K02223034	BRD-K02223034	SKB	trt_cp	10 uM	24 h	4	169	0.18	0.176364	0	0	1	1	0	-666	-666	-0.6395	1.5835	-1.6866
416629	DOSBIO001_A549_24H:BRD-K14475668:10.2224	BRD-K14475668	BRD-K14475668	A549	trt_cp	10 uM	24 h	3	149	0.29	0.210195	1	0	1	1	0	-666	-666	-0.6395	1.5837	-1.6867
416633	CPD003_PC3_24H:BRD-K11905747-300-06-3:10	BRD-K11905747	spectinomycin	PC3	trt_cp	10 uM	24 h	2	131	0.17	0.150901	1	0	1	1	0	Bacterial 30S ribosomal subunit inhibitor	-666	-0.6396	1.584	-1.6868
416638	REP.A023_MDAMB231_24H:D13	BRD-A68464583	mazindol	MDAMB231	trt_cp	10 uM	24 h	2	63	0.2945	0.137735	1	1	1	1	0	Dopamine receptor antagonist|Serotonin reuptake inhibitor	SLC6A3|SLC6A4|SLC6A2	-0.6396	1.5841	-1.6868
416639	REP.B018_JURKAT_24H:G04	BRD-K63736853	acipimox	JURKAT	trt_cp	0.08 uM	24 h	2	87	0.0259	0.0479999	0	0	1	1	0	Cholesterol inhibitor	HCAR2	-0.6396	1.5841	-1.6868
416648	CPC015_SKB_24H:BRD-K63550407-001-08-5:10	BRD-K63550407	erythromycin	SKB	trt_cp	10 uM	24 h	2	60	0.18	0.105085	0	0	1	1	0	NFKB inhibitor	MLNR	-0.6397	1.5852	-1.6872
416652	DOS032_MCF7_24H:BRD-K89915754-001-01-4:5.23	BRD-K89915754	BRD-K89915754	MCF7	trt_cp	4 uM	24 h	3	148	0.07	0.102923	0	0	1	1	0	-666	-666	-0.6398	1.5856	-1.6873
416653	DOSVAL002_HA1E_24H:BRD-K67236950:20	BRD-K67236950	BRD-K67236950	HA1E	trt_cp	20 uM	24 h	3	356	0.5337	0.440762	1	1	1	1	0	-666	-666	-0.6398	1.5858	-1.6874
416657	CRCGN006_A549_24H:BRD-K07327532:6.66667	BRD-K07327532	BRD-K07327532	A549	trt_cp	6.66 uM	24 h	3	170	0.28	0.220614	1	1	1	1	0	-666	-666	-0.6398	1.5862	-1.6874
416661	PBIOA022_HEPG2_24H:E07	BRD-K27955832	lomeguatrib	HEPG2	trt_cp	10 uM	24 h	3	88	0.19	0.130752	1	1	1	1	0	O6-alkylguanine-DNA alkyltransferase inhibitor	MGMT	-0.6399	1.5867	-1.6875
416662	DOS033_HT29_24H:BRD-K44638353-001-01-1:5.02	BRD-K44638353	BRD-K44638353	HT29	trt_cp	4 uM	24 h	3	102	0.05	0.072213	0	0	1	1	0	-666	-666	-0.6399	1.5868	-1.6876
416666	PAC057_U2OS_6H:BRD-K39892211-001-01-3:10.0151	BRD-K39892211	BRD-K39892211	U2OS	trt_cp	10 uM	6 h	3	30	0.03	0.0303355	1	0	1	1	0	-666	-666	-0.6399	1.5877	-1.6877
416669	DOS047_A375_24H:BRD-K97894266-001-01-2:5.01	BRD-K97894266	BRD-K97894266	A375	trt_cp	4 uM	24 h	3	166	0.06	0.100916	0	0	1	1	0	-666	-666	-0.64	1.5882	-1.6878
416673	PAC019_U2OS_6H:BRD-K88959773-001-01-0:9.73124	BRD-K88959773	BRD-K88959773	U2OS	trt_cp	10 uM	6 h	2	66	0.04	0.0519556	0	0	1	1	0	-666	-666	-0.64	1.5885	-1.6878
416675	DOS056_A375_24H:BRD-K51288770-001-01-0:5	BRD-K51288770	BRD-K51288770	A375	trt_cp	4 uM	24 h	2	120	0.17	0.144426	0	0	1	1	0	-666	-666	-0.64	1.5886	-1.6879
416681	CPC016_HEPG2_6H:BRD-A91008255-003-16-4:10	BRD-A91008255	bepridil	HEPG2	trt_cp	10 uM	6 h	3	238	0.05	0.110307	1	0	1	1	0	Calcium channel blocker	CACNA1C|SCN5A|ATP1A1|CACNA1A|CACNA1H|CACNA2D2|CALM1|KCNQ1|KCNQ4|PDE1A|PDE1B|TNNC1	-0.64	1.5897	-1.688
416682	DOSVAL002_HA1E_24H:BRD-K77983109:10	BRD-K77983109	BRD-K77983109	HA1E	trt_cp	10 uM	24 h	3	171	0.2887	0.224674	1	0	1	1	0	-666	-666	-0.6401	1.5898	-1.688
416688	PAC003_U2OS_6H:BRD-K36198571-001-01-2:10	BRD-K36198571	WAY-170523	U2OS	trt_cp	10 uM	6 h	2	132	0.16	0.146953	1	1	1	1	0	Metalloproteinase inhibitor	MMP13	-0.6401	1.5906	-1.6881
416689	CPC018_MCF7_24H:BRD-K65285700-001-01-5:10	BRD-K65285700	GP-1a	MCF7	trt_cp	10 uM	24 h	4	193	0.25	0.222116	1	1	1	1	0	Cannabinoid receptor agonist	CNR2	-0.6401	1.5909	-1.6882
416696	PAC001_U2OS_6H:BRD-K77641333-003-04-0:10	BRD-K77641333	naphazoline	U2OS	trt_cp	10 uM	6 h	2	47	0.13	0.0790408	0	0	1	1	0	Adrenergic receptor agonist	ADRA1A|ADRA2A	-0.6402	1.5921	-1.6883
416700	PAC060_U2OS_6H:BRD-K56950192-001-01-0:9.98462	BRD-K56950192	BRD-K56950192	U2OS	trt_cp	10 uM	6 h	3	106	0.06	0.0806416	1	0	1	1	0	-666	-666	-0.6402	1.5934	-1.6884
416701	LJP006_HS578T_24H:K09	BRD-A39996500	radicicol	HS578T	trt_cp	1.11 uM	24 h	3	218	0.58	0.359561	1	1	1	1	0	-666	-666	-0.6402	1.5934	-1.6884
416705	PAC036_U2OS_6H:BRD-K15477190-001-01-6:9.41566	BRD-K15477190	BRD-K15477190	U2OS	trt_cp	10 uM	6 h	3	59	0.18	0.104206	1	0	1	1	0	-666	-666	-0.6403	1.5956	-1.6886
416706	PAC066_U2OS_6H:BRD-K18334106-001-05-0:10	BRD-K18334106	BRD-K18334106	U2OS	trt_cp	10 uM	6 h	3	56	0.19	0.104304	1	0	1	1	0	-666	-666	-0.6403	1.5963	-1.6887
416708	CPC002_HA1E_6H:BRD-K37392901-003-01-7:10	BRD-K37392901	NSC-632839	HA1E	trt_cp	10 uM	6 h	3	486	0.49	0.493454	1	1	1	1	0	-666	-666	-0.6403	1.5977	-1.6888
416710	CPC012_SKB_24H:BRD-K18964980-001-01-4:10	BRD-K18964980	TUL-XX025TFA	SKB	trt_cp	10 uM	24 h	4	443	0.19	0.293366	0	0	1	1	0	-666	-666	-0.6404	1.598	-1.6888
416719	DOS014_VCAP_6H:BRD-K73860091-001-01-2:4.99	BRD-K73860091	BRD-K73860091	VCAP	trt_cp	4 uM	6 h	3	314	0.19	0.246986	0	0	1	1	0	-666	-666	-0.6404	1.5999	-1.689
416724	REP.B028_HELA_24H:M16	BRD-K96862998	pirfenidone	HELA	trt_cp	0.08 uM	24 h	2	86	0.1503	0.114963	1	0	1	1	0	TGF-beta receptor inhibitor	TNF|MAPK14|TNFRSF1A|FURIN	-0.6404	1.6012	-1.689
416727	PAC012_U2OS_6H:BRD-K37929770-001-01-8:10.0386	BRD-K37929770	BRD-K37929770	U2OS	trt_cp	10 uM	6 h	3	38	0.11	0.0653761	1	0	1	1	0	-666	-666	-0.6405	1.6075	-1.6891
416729	CPC015_A549_24H:BRD-A67799922-003-15-3:10	BRD-A67799922	phenoxybenzamine	A549	trt_cp	10 uM	24 h	3	168	0.45	0.27803	0	0	1	1	0	Adrenergic receptor antagonist	ADRA2B|ADRA1A|ADRA1B|ADRA1D|ADRA2A|ADRA2C|ADRB2|CALM1	-0.6405	1.6121	-1.6892
416732	CPC006_SW480_6H:BRD-K36927236-001-17-7:10	BRD-K36927236	glibenclamide	SW480	trt_cp	10 uM	6 h	2	59	0.16	0.0982464	0	0	1	1	0	ATP channel blocker|Insulin secretagogue|Sulfonylurea	-666	-0.6405	1.6189	-1.6892
416737	PAC058_U2OS_6H:BRD-K60595380-001-01-9:10.0648	BRD-K60595380	BRD-K60595380	U2OS	trt_cp	10 uM	6 h	2	122	0.06	0.0865139	0	0	1	1	0	-666	-666	-0.6405	1.6268	-1.6893
416739	CPC012_SKB_24H:BRD-A67438293-001-01-3:10	BRD-A67438293	treprostinil	SKB	trt_cp	10 uM	24 h	4	282	0.19	0.234063	0	0	1	1	0	Prostacyclin analog	PTGIR	-0.6406	1.6292	-1.6893
416741	CPC014_HA1E_6H:BRD-K19499941-001-05-9:10	BRD-K19499941	BRD-K19499941	HA1E	trt_cp	10 uM	6 h	3	338	0.64	0.470304	0	0	1	1	0	-666	-666	-0.6406	1.6324	-1.6894
416745	CPC006_HCC515_6H:P14	BRD-A63646118	fumonisin-b1	HCC515	trt_cp	150 uM	6 h	3	76	0.3092	0.155009	1	1	1	1	0	Sphingosine kinase inhibitor	CERS1	-0.6406	1.6404	-1.6895
416746	REP.B012_HA1E_24H:A10	BRD-K00077635	estramustine-phosphate	HA1E	trt_cp	0.08 uM	24 h	2	166	0.436	0.272037	0	0	1	1	0	DNA inhibitor|DNA alkylating agent|Estrogen receptor agonist|Tubulin inhibitor	ESR1|ESR2|MAP1A|MAP2	-0.6406	1.6404	-1.6895
416748	PAC048_U2OS_6H:BRD-K48562666-001-01-1:9.99728	BRD-K48562666	BRD-K48562666	U2OS	trt_cp	10 uM	6 h	3	131	0.37	0.222621	1	1	1	1	0	-666	-666	-0.6406	1.6409	-1.6896
416752	PAC060_U2OS_6H:BRD-K57037989-001-01-2:10.1459	BRD-K57037989	BRD-K57037989	U2OS	trt_cp	10 uM	6 h	3	50	0.08	0.0639529	1	0	1	1	0	-666	-666	-0.6407	1.6414	-1.6896
416757	CRCGN017_MCF10A.TP53.M_24H:BRD-K50476921:32.4113	BRD-K50476921	BRD-K50476921	MCF10A	trt_cp	30 uM	24 h	3	212	0.2	0.208216	1	1	1	1	0	-666	-666	-0.6407	1.6424	-1.6897
416759	CPC012_SKB_24H:BRD-K43069600-001-01-1:10	BRD-K43069600	BRD-K43069600	SKB	trt_cp	10 uM	24 h	4	124	0.14	0.133231	0	0	1	1	0	-666	-666	-0.6407	1.6428	-1.6897
416762	CPC010_VCAP_24H:BRD-K17915279-001-05-8:10	BRD-K17915279	JAS07-004	VCAP	trt_cp	10 uM	24 h	5	339	0.39	0.367674	1	0	1	1	0	-666	-666	-0.6407	1.6437	-1.6898
416772	CPC012_PHH_24H:BRD-M07438658-001-01-1:10	BRD-M07438658	lapatinib	PHH	trt_cp	10 uM	24 h	3	242	0.13	0.179354	0	0	1	1	0	-666	-666	-0.6409	1.6484	-1.6902
416775	CPC006_NCIH2073_6H:BRD-K70642949-001-01-1:0.1	BRD-K70642949	GSK-2334470	NCIH2073	trt_cp	0.12 uM	6 h	2	71	0.13	0.0971475	0	0	1	1	0	PDK inhibitor	PDPK1|AURKA|AURKB|PDK1	-0.6409	1.6488	-1.6902
416790	DOS002_VCAP_24H:BRD-K48058738-001-01-4:5.04	BRD-K48058738	BRD-K48058738	VCAP	trt_cp	4 uM	24 h	3	84	0.04	0.0586138	1	0	1	1	0	-666	-666	-0.641	1.6525	-1.6906
416798	CPC015_SKB_24H:BRD-K52662033-003-14-7:10	BRD-K52662033	lidocaine	SKB	trt_cp	10 uM	24 h	2	45	0.12	0.0743066	0	0	1	1	0	Histamine receptor agonist	SCN5A|SCN10A|SCN9A|EGFR|SCN11A|SCN1A|SCN2A|SCN3A|SCN4A|SCN7A|SCN8A	-0.6412	1.6554	-1.6909
416800	CPC001_HCC515_24H:BRD-K68392338-003-01-2:10	BRD-K68392338	ZK-93426	HCC515	trt_cp	10 uM	24 h	3	153	0.32	0.223744	1	0	1	1	0	Benzodiazepine receptor antagonist	GABRA1|GABRA2|GABRA3|GABRA5	-0.6412	1.6559	-1.691
416801	LJP006_A549_24H:H01	BRD-K49075727	nintedanib	A549	trt_cp	10 uM	24 h	2	285	0.5532	0.401508	1	1	1	1	0	FGFR inhibitor|PDGFR inhibitor|VEGFR inhibitor	-666	-0.6412	1.6561	-1.691
416809	CPC013_ASC_24H:BRD-K46056750-001-01-3:10	BRD-K46056750	AZD-7762	ASC	trt_cp	10 uM	24 h	4	422	0.57	0.495934	0	0	1	1	0	-666	-666	-0.6412	1.6567	-1.6911
416813	REP.A009_HA1E_24H:I19	BRD-A31095847	mozavaptan	HA1E	trt_cp	10 uM	24 h	3	307	0.5539	0.41698	0	0	1	1	0	Vasopressin receptor antagonist	AVPR2|AVPR1A|AVPR1B	-0.6413	1.6573	-1.6912
416815	CPC006_SW480_6H:BRD-A47829399-001-01-1:10	BRD-A47829399	artesunate	SW480	trt_cp	10 uM	6 h	2	74	0.16	0.110029	0	0	1	1	0	-666	-666	-0.6413	1.6574	-1.6913
416819	CPC007_HCC515_6H:BRD-K25662647-001-05-1:10	BRD-K25662647	FU-JMBII105B	HCC515	trt_cp	10 uM	6 h	2	176	0.08	0.119986	1	1	1	1	0	-666	-666	-0.6413	1.6577	-1.6913
416822	PAC025_U2OS_6H:BRD-K83815065-001-01-6:10.0564	BRD-K83815065	BRD-K83815065	U2OS	trt_cp	10 uM	6 h	3	101	0.39	0.200689	1	1	1	1	0	-666	-666	-0.6413	1.6579	-1.6914
416824	CPC017_ASC_24H:BRD-K50422030-003-01-8:10	BRD-K50422030	clomethiazole	ASC	trt_cp	10 uM	24 h	4	222	0.07	0.126054	1	0	1	1	0	GABA receptor antagonist|GABA receptor modulator	GABRA1	-0.6413	1.6584	-1.6914
416827	MUC.CP001_NKDBA_24H:BRD-K61880255-001-01-6:3.3684	BRD-K61880255	SA-1939064	NKDBA	trt_cp	3.33 uM	24 h	3	92	0.15	0.118787	1	0	1	1	0	-666	-666	-0.6414	1.6584	-1.6914
416828	CPC008_MCF7_24H:BRD-K28362289-001-06-6:10	BRD-K28362289	BRD-K28362289	MCF7	trt_cp	10 uM	24 h	2	42	0.15	0.0802603	1	1	1	1	0	-666	-666	-0.6414	1.6594	-1.6916
416830	CPC007_HA1E_6H:BRD-K70693222-001-08-7:10	BRD-K70693222	BRD-K70693222	HA1E	trt_cp	10 uM	6 h	3	391	0.43	0.414623	1	0	1	1	0	-666	-666	-0.6414	1.6594	-1.6916
416842	PAC001_U2OS_6H:BRD-K76927775-001-04-3:10	BRD-K76927775	nitrofurantoin	U2OS	trt_cp	10 uM	6 h	2	138	0.48	0.26025	0	0	1	1	0	DNA inhibitor	-666	-0.6415	1.6603	-1.6918
416846	DOS054_A375_24H:BRD-K46092809-001-01-9:5	BRD-K46092809	BRD-K46092809	A375	trt_cp	4 uM	24 h	3	109	0.08	0.0944254	0	0	1	1	0	-666	-666	-0.6415	1.6607	-1.6919
416848	REP.A026_HA1E_24H:K20	BRD-K92049597	triamterene	HA1E	trt_cp	3.33 uM	24 h	2	78	0.123	0.0990445	0	0	1	1	0	Sodium channel inhibitor	SCNN1A|SCNN1B|SCNN1G|SCNN1D	-0.6415	1.661	-1.6919
416852	LJP008_CD34_24H:E19	BRD-K32536677	AGK-2	CD34	trt_cp	10 uM	24 h	3	310	0.6027	0.437081	1	1	1	1	0	SIRT inhibitor	SIRT2	-0.6416	1.6614	-1.692
416854	PAC015_U2OS_6H:BRD-K76115264-001-01-9:10.0051	BRD-K76115264	BRD-K76115264	U2OS	trt_cp	10 uM	6 h	3	279	0.22	0.250521	1	0	1	1	0	-666	-666	-0.6416	1.6618	-1.6921
416861	DOS004_VCAP_6H:BRD-K29290722-001-01-4:5.05	BRD-K29290722	BRD-K29290722	VCAP	trt_cp	4 uM	6 h	3	88	0.24	0.146953	1	1	1	1	0	-666	-666	-0.6417	1.6624	-1.6923
416864	DOS054_A375_24H:BRD-K64402699-001-01-0:5	BRD-K64402699	BRD-K64402699	A375	trt_cp	4 uM	24 h	3	222	0.03	0.0825216	0	0	1	1	0	-666	-666	-0.6417	1.6628	-1.6924
416867	CPC007_HT29_24H:BRD-K27630941-001-05-9:10	BRD-K27630941	BRD-K27630941	HT29	trt_cp	10 uM	24 h	3	106	0.2	0.147231	1	1	1	1	0	-666	-666	-0.6417	1.6632	-1.6925
416869	CPC013_NPC_24H:BRD-A32161980-001-01-1:10	BRD-A32161980	carbetocin	NPC	trt_cp	10 uM	24 h	3	244	0.21	0.228894	0	0	1	1	0	-666	-666	-0.6418	1.6633	-1.6925
416874	CPC006_U937_6H:BRD-K35723520-001-01-0:10	BRD-K35723520	darinaparsin	U937	trt_cp	10 uM	6 h	2	42	0.02	0.0293069	1	0	1	1	0	Apoptosis stimulant	-666	-0.6418	1.6634	-1.6926
416881	MOAR019_A375_24H:K15	BRD-K70577657	H-9	A375	trt_cp	3.33 uM	24 h	3	55	0.3392	0.138115	1	1	1	1	0	-666	-666	-0.6418	1.6636	-1.6927
416885	PAC015_U2OS_6H:BRD-K62982533-001-01-3:9.97268	BRD-K62982533	BRD-K62982533	U2OS	trt_cp	10 uM	6 h	3	108	0.14	0.124339	1	0	1	1	0	-666	-666	-0.6419	1.664	-1.6928
416892	NMH001_FIBRNPC_6H:BRD-K35798075-001-01-1:10	BRD-K35798075	chrysamine-g	NPC	trt_cp	10 uM	6 h	2	145	0.13	0.138831	0	0	1	1	0	Beta amyloid inhibitor	-666	-0.6419	1.664	-1.6929
416893	DOS054_A549_24H:BRD-K48548528-001-01-8:5	BRD-K48548528	BRD-K48548528	A549	trt_cp	4 uM	24 h	3	182	0.21	0.197686	0	0	1	1	0	-666	-666	-0.6419	1.6641	-1.6929
416898	DOSVAL001_HA1E_24H:BRD-K12532266:10.0248	BRD-K12532266	BRD-K12532266	HA1E	trt_cp	10 uM	24 h	3	259	0.4	0.32547	1	1	1	1	0	-666	-666	-0.6419	1.6643	-1.693
416902	DOSVAL002_HA1E_24H:BRD-K97972722:20	BRD-K97972722	BRD-K97972722	HA1E	trt_cp	20 uM	24 h	3	137	0.2944	0.203077	1	1	1	1	0	-666	-666	-0.642	1.6643	-1.693
416903	REP.A019_HEK293_24H:J05	BRD-K48213016	CC-930	HEK293	trt_cp	0.125 uM	24 h	2	134	0.2293	0.177249	0	0	1	1	0	JNK inhibitor	-666	-0.642	1.6643	-1.693
416904	PAC058_U2OS_6H:BRD-K96047861-001-01-7:10.0226	BRD-K96047861	BRD-K96047861	U2OS	trt_cp	10 uM	6 h	3	137	0.43	0.245429	1	1	1	1	0	-666	-666	-0.642	1.6643	-1.6931
416916	PAC059_U2OS_6H:BRD-K79260617-001-01-4:10.0553	BRD-K79260617	BRD-K79260617	U2OS	trt_cp	10 uM	6 h	3	119	0.23	0.167289	1	0	1	1	0	-666	-666	-0.6421	1.665	-1.6934
416918	CPC012_SKB_24H:BRD-K16309743-001-01-2:10	BRD-K16309743	BRD-K16309743	SKB	trt_cp	10 uM	24 h	4	256	0.03	0.0886158	0	0	1	1	0	-666	-666	-0.6421	1.6651	-1.6935
416919	PAC002_U2OS_6H:BRD-K49481516-004-03-5:10	BRD-K49481516	galantamine	U2OS	trt_cp	10 uM	6 h	2	185	0.48	0.301326	0	0	1	1	0	Acetylcholinesterase inhibitor	ACHE|BCHE|CHRNA1|CHRNA10|CHRNA2|CHRNA3|CHRNA4|CHRNA5|CHRNA6|CHRNA7|CHRNA9|CHRNB1|CHRNB2|CHRNB3|CHRNB4|CHRND|CHRNE|CHRNG	-0.6421	1.6651	-1.6935
416924	DOS055_A549_24H:BRD-K18533094-001-01-0:5	BRD-K18533094	BRD-K18533094	A549	trt_cp	4 uM	24 h	2	114	0.04	0.0682831	0	0	1	1	0	-666	-666	-0.6422	1.6652	-1.6936
416926	LJP006_HME1_24H:K22	BRD-K19220233	JNK-9L	HME1	trt_cp	0.37 uM	24 h	2	390	0.5594	0.472307	1	1	1	1	0	JNK inhibitor	MAPK8	-0.6422	1.6652	-1.6936
416929	CPC009_VCAP_6H:BRD-K08219523-003-02-3:10	BRD-K08219523	5-nonyloxytryptamine	VCAP	trt_cp	10 uM	6 h	4	222	0.42	0.308768	1	1	1	1	0	Serotonin receptor agonist	-666	-0.6422	1.6652	-1.6936
416934	DOSVAL001_HA1E_24H:BRD-K95638669:9.99756	BRD-K95638669	BRD-K95638669	HA1E	trt_cp	10 uM	24 h	3	282	0.38	0.331014	1	1	1	1	0	-666	-666	-0.6422	1.6654	-1.6938
416936	PAC014_U2OS_6H:BRD-K92889073-001-01-0:10.0351	BRD-K92889073	BRD-K92889073	U2OS	trt_cp	10 uM	6 h	2	92	0.397	0.19325	1	1	1	1	0	-666	-666	-0.6423	1.6654	-1.6938
416939	CPC007_HCC515_6H:BRD-K15640888-001-06-5:10	BRD-K15640888	BRD-K15640888	HCC515	trt_cp	10 uM	6 h	2	135	0.21	0.170258	1	1	1	1	0	-666	-666	-0.6423	1.6654	-1.6938
416956	CPC009_PC3_24H:BRD-K58674774-001-01-0:10	BRD-K58674774	BRD-K58674774	PC3	trt_cp	10 uM	24 h	5	180	0.13	0.154682	1	0	1	1	0	-666	-666	-0.6424	1.6656	-1.6941
416957	CPC020_HA1E_6H:BRD-A13946108-001-12-2:10	BRD-A13946108	sulindac	HA1E	trt_cp	10 uM	6 h	3	186	0.11	0.144638	1	0	1	1	0	Cyclooxygenase inhibitor	PTGS1|PTGS2|AKR1B1|MAPK3|PPARD|PTGDR2	-0.6424	1.6656	-1.6941
416959	CPC013_A549_6H:BRD-K84571636-001-01-4:10	BRD-K84571636	BRD-K84571636	A549	trt_cp	10 uM	6 h	2	149	0.14	0.146045	0	0	1	1	0	-666	-666	-0.6424	1.6656	-1.6942
416962	PAC047_U2OS_6H:BRD-K81582767-001-01-5:10.0723	BRD-K81582767	BRD-K81582767	U2OS	trt_cp	10 uM	6 h	3	97	0.2	0.140842	1	0	1	1	0	-666	-666	-0.6424	1.6656	-1.6942
416967	DOS012_VCAP_6H:BRD-K05032830-001-01-7:5.02	BRD-K05032830	BRD-K05032830	VCAP	trt_cp	4 uM	6 h	3	186	0.3	0.238862	1	0	1	1	0	-666	-666	-0.6424	1.6657	-1.6943
416970	DOS058_A549_24H:BRD-K99319496-019-01-2:5	BRD-K99319496	BRD-K99319496	A549	trt_cp	4 uM	24 h	2	114	0.11	0.113235	0	0	1	1	0	-666	-666	-0.6425	1.6657	-1.6944
416971	PAC027_U2OS_6H:BRD-K30065842-001-01-2:9.9888	BRD-K30065842	BRD-K30065842	U2OS	trt_cp	10 uM	6 h	3	101	0.2	0.143716	1	0	1	1	0	-666	-666	-0.6425	1.6657	-1.6944
416975	DOS041_A375_24H:BRD-K00150267-001-01-4:5.02	BRD-K00150267	BRD-K00150267	A375	trt_cp	4 uM	24 h	3	126	0.09	0.107681	0	0	1	1	0	-666	-666	-0.6425	1.6662	-1.6945
416977	LJP001_BT20_6H:BRD-K05804044-001-02-9:10	BRD-K05804044	AZ-628	BT20	trt_cp	10 uM	6 h	4	174	0.28	0.223195	1	1	1	1	0	RAF inhibitor	BRAF|RAF1	-0.6425	1.6662	-1.6946
416983	REP.B010_HA1E_24H:C10	BRD-K12609457	exalamide	HA1E	trt_cp	0.08 uM	24 h	2	64	0.1315	0.0927648	1	0	1	1	0	Membrane integrity inhibitor	-666	-0.6426	1.6663	-1.6947
416990	PAC002_U2OS_6H:BRD-K57718010-001-06-9:14.4749	BRD-K57718010	pentylenetetrazol	U2OS	trt_cp	15 uM	6 h	2	26	0.11	0.0540771	0	0	1	1	0	GABA receptor antagonist	-666	-0.6427	1.6665	-1.6949
416993	REP.A004_HA1E_24H:M19	BRD-K25630527	LY-2784544	HA1E	trt_cp	10 uM	24 h	3	685	0.7338	0.71691	0	0	1	1	0	JAK inhibitor	JAK2|JAK3	-0.6427	1.6665	-1.6949
416994	CPD003_PC3_24H:BRD-K75868704-001-04-6:10	BRD-K75868704	iopamidol	PC3	trt_cp	10 uM	24 h	2	61	0.1	0.0789761	1	0	1	1	0	Radiopaque medium	-666	-0.6427	1.6665	-1.6949
416995	PAC043_U2OS_6H:BRD-K40300525-001-01-5:10.2423	BRD-K40300525	BRD-K40300525	U2OS	trt_cp	10 uM	6 h	3	62	0.23	0.120751	0	0	1	1	0	-666	-666	-0.6427	1.6665	-1.6949
417002	CPC009_A375_6H:BRD-K66908362-001-07-7:10	BRD-K66908362	BRD-K66908362	A375	trt_cp	10 uM	6 h	4	66	0.11	0.0861586	1	0	1	1	0	-666	-666	-0.6427	1.6665	-1.695
417010	DOSVAL001_HA1E_24H:BRD-K40749452:9.99613	BRD-K40749452	BRD-K40749452	HA1E	trt_cp	10 uM	24 h	3	380	0.6	0.482834	1	1	1	1	0	-666	-666	-0.6428	1.6666	-1.6952
417020	CPC005_HA1E_24H:BRD-K51223576-001-01-3:10	BRD-K51223576	AG-99	HA1E	trt_cp	10 uM	24 h	3	142	0.34	0.222185	1	1	1	1	0	Tyrosine kinase inhibitor	-666	-0.6429	1.6672	-1.6955
417023	CPC004_HA1E_6H:BRD-K62792802-001-02-8:10	BRD-K62792802	LY-83583	HA1E	trt_cp	10 uM	6 h	3	64	0.1	0.0808948	1	0	1	1	0	Guanylyl cyclase inhibitor	GUCY1A2	-0.6429	1.6674	-1.6955
417025	PBIOA021_MCF7_24H:L11	BRD-K33218695	BRD-K33218695	MCF7	trt_cp	0.125 uM	24 h	3	97	0.27	0.163643	1	0	1	1	0	-666	-666	-0.6429	1.6674	-1.6956
417034	ERG014_PC3_24H:BRD-K60751982-001-01-0:10.0959	BRD-K60751982	BRD-K60751982	PC3	trt_cp	10 uM	24 h	3	51	0.16	0.0913431	1	0	1	1	0	-666	-666	-0.643	1.6678	-1.6958
417044	REP.B018_HA1E_24H:P03	BRD-A67097164	ifosfamide	HA1E	trt_cp	0.25 uM	24 h	2	515	0.6169	0.569956	1	1	1	1	0	DNA alkylating agent	CYP2B6|CYP3A5|CYP2A6|CYP2C18|CYP2C19|CYP2C8|CYP2C9|CYP3A4|CYP3A7|PTGS1	-0.6431	1.6682	-1.6959
417045	CPC009_HA1E_6H:BRD-K55722623-001-01-3:10	BRD-K55722623	BRD-K55722623	HA1E	trt_cp	10 uM	6 h	3	360	0.61	0.473856	1	1	1	1	0	-666	-666	-0.6431	1.6684	-1.696
417047	REP.B006_MCF7_24H:G08	BRD-K20745393	olprinone	MCF7	trt_cp	0.74 uM	24 h	2	71	0.3217	0.152822	0	0	1	1	0	Phosphodiesterase inhibitor	PDE3A|PDE4A|PDE4B|PDE4C|PDE4D	-0.6431	1.6686	-1.696
417048	CPC018_A375_6H:BRD-K01902415-001-03-4:10	BRD-K01902415	pirinixic-acid	A375	trt_cp	10 uM	6 h	5	99	0.14	0.119045	0	0	1	1	0	PPAR receptor agonist	PPARA	-0.6431	1.6686	-1.6961
417050	PAC004_U2OS_6H:BRD-K14441456-001-01-2:10	BRD-K14441456	BRD-K14441456	U2OS	trt_cp	10 uM	6 h	2	73	0.18	0.115912	1	1	1	1	0	EGFR inhibitor	EGFR	-0.6431	1.6687	-1.6961
417051	DOS058_PC3_24H:BRD-K25089649-019-01-6:5	BRD-K25089649	BRD-K25089649	PC3	trt_cp	4 uM	24 h	2	140	0.07	0.100102	0	0	1	1	0	-666	-666	-0.6431	1.6687	-1.6961
417052	CPC008_HEPG2_6H:BRD-K85670329-001-05-6:10	BRD-K85670329	BRD-K85670329	HEPG2	trt_cp	10 uM	6 h	3	182	0.18	0.183022	1	0	1	1	0	-666	-666	-0.6431	1.6687	-1.6961
417054	ERG015_VCAP_6H:BRD-K54302962-001-01-4:10.0095	BRD-K54302962	BRD-K54302962	VCAP	trt_cp	10 uM	6 h	3	102	0.27	0.167808	1	0	1	1	0	-666	-666	-0.6431	1.6688	-1.6962
417055	CPC019_A549_24H:BRD-K24861700-001-01-3:10	BRD-K24861700	BRD-K24861700	A549	trt_cp	10 uM	24 h	3	125	0.34	0.208461	0	0	1	1	0	-666	-666	-0.6432	1.6691	-1.6962
417056	DOSVAL002_MCF7_24H:BRD-K40064462:20	BRD-K40064462	BRD-K40064462	MCF7	trt_cp	20 uM	24 h	3	63	0.26	0.129416	1	0	1	1	0	-666	-666	-0.6432	1.6691	-1.6962
417060	PAC002_U2OS_6H:BRD-K59522102-001-04-7:10	BRD-K59522102	piperine	U2OS	trt_cp	10 uM	6 h	2	70	0.04	0.0535069	0	0	1	1	0	Monoamine oxidase inhibitor	MAOA|MAOB|TRPV1	-0.6432	1.6695	-1.6963
417061	CPC013_HA1E_6H:BRD-K88542532-001-01-6:10	BRD-K88542532	BRD-K88542532	HA1E	trt_cp	10 uM	6 h	3	88	0.08	0.0848432	0	0	1	1	0	-666	-666	-0.6432	1.6696	-1.6964
417062	LJP008_SKL_24H:C01	BRD-K36740062	GSK-1070916	SKL	trt_cp	10 uM	24 h	3	472	0.6937	0.578612	1	1	1	1	0	Aurora kinase inhibitor	AURKB|AURKC|AURKA|CYP2D6|CYP3A4	-0.6432	1.6696	-1.6964
417063	REP.B016_MCF7_24H:O12	BRD-K53417444	OTS-167	MCF7	trt_cp	0.01 uM	24 h	2	217	0.3762	0.288915	1	1	1	1	0	Maternal embryonic leucine zipper kinase inhibitor	MELK	-0.6432	1.6697	-1.6964
417068	CPC011_HA1E_6H:BRD-A42423104-011-04-7:10	BRD-A42423104	benproperine	HA1E	trt_cp	10 uM	6 h	2	103	0.24	0.158985	0	0	1	1	0	Antitussive	SCN5A	-0.6433	1.6702	-1.6966
417071	CVD001_HUH7_6H:BRD-K83694683-001-01-7:9.9684	BRD-K83694683	BRD-K83694683	HUH7	trt_cp	10 uM	6 h	3	349	0.63	0.474148	0	0	1	1	0	-666	-666	-0.6434	1.6704	-1.6967
417079	PAC065_U2OS_6H:BRD-A68427178-001-05-6:10	BRD-A68427178	BRD-A68427178	U2OS	trt_cp	10 uM	6 h	3	109	0.13	0.120369	1	0	1	1	0	-666	-666	-0.6434	1.6706	-1.6969
417081	CPC004_HA1E_6H:BRD-K19227686-001-12-9:10	BRD-K19227686	phenolphthalein	HA1E	trt_cp	10 uM	6 h	2	110	0.42	0.217346	1	1	1	1	0	Indicator dye	UGT1A9	-0.6435	1.671	-1.697
417083	DOSVAL002_HEPG2_24H:BRD-K29054201:20	BRD-K29054201	BRD-K29054201	HEPG2	trt_cp	20 uM	24 h	3	201	0.29	0.244134	1	0	1	1	0	-666	-666	-0.6435	1.6711	-1.697
417084	DOS054_A375_24H:BRD-K72713245-001-01-9:5	BRD-K72713245	BRD-K72713245	A375	trt_cp	4 uM	24 h	3	259	0.19	0.224314	0	0	1	1	0	-666	-666	-0.6435	1.6711	-1.697
417093	DOSVAL004_HT29_24H:BRD-K90089455:20	BRD-K90089455	BRD-K90089455	HT29	trt_cp	20 uM	24 h	3	125	0.28	0.189175	1	1	1	1	0	-666	-666	-0.6436	1.6717	-1.6972
417094	PAC060_U2OS_6H:BRD-K47812430-001-01-6:10.1587	BRD-K47812430	BRD-K47812430	U2OS	trt_cp	10 uM	6 h	3	114	0.26	0.174088	1	0	1	1	0	-666	-666	-0.6436	1.6718	-1.6973
417099	LJP002_HS578T_6H:BRD-K01567962-001-15-6:10	BRD-K01567962	pyrazolanthrone	HS578T	trt_cp	10 uM	6 h	3	96	0.24	0.153487	0	0	1	1	0	JNK inhibitor	MAPK10|MAPK8|MAPK9|TTK|LRRK2|MAPK8IP1	-0.6436	1.6721	-1.6974
417100	LJP009_HME1_24H:P07	BRD-A92800748	BRD-A92800748	HME1	trt_cp	10 uM	24 h	3	299	0.3137	0.309687	1	1	1	1	0	TIE inhibitor	-666	-0.6436	1.6721	-1.6974
417105	CPC014_HA1E_6H:BRD-U44618005-000-01-5:10	BRD-U44618005	WH-4023	HA1E	trt_cp	10 uM	6 h	3	268	0.43	0.343267	1	1	1	1	0	-666	-666	-0.6437	1.6724	-1.6975
417107	DOS056_MCF7_24H:BRD-K00199388-001-01-5:5	BRD-K00199388	BRD-K00199388	MCF7	trt_cp	4 uM	24 h	2	123	0.02	0.0501531	0	0	1	1	0	-666	-666	-0.6437	1.6726	-1.6976
417116	DOS058_A549_24H:BRD-K10064333-001-01-5:5	BRD-K10064333	BRD-K10064333	A549	trt_cp	4 uM	24 h	2	217	0.25	0.235521	0	0	1	1	0	-666	-666	-0.6437	1.673	-1.6977
417121	DOS054_A375_24H:BRD-K43337737-001-01-8:5	BRD-K43337737	BRD-K43337737	A375	trt_cp	4 uM	24 h	3	116	0.09	0.103319	0	0	1	1	0	-666	-666	-0.6438	1.6732	-1.6978
417122	PAC048_U2OS_6H:BRD-K57207769-001-01-7:10.4444	BRD-K57207769	BRD-K57207769	U2OS	trt_cp	10 uM	6 h	3	92	0.14	0.114759	1	0	1	1	0	-666	-666	-0.6438	1.6732	-1.6978
417126	CPC004_HA1E_6H:BRD-A48237631-001-03-0:10	BRD-A48237631	mitomycin-c	HA1E	trt_cp	10 uM	6 h	3	344	0.57	0.447762	1	1	1	1	0	DNA alkylating agent|DNA inhibitor	-666	-0.6438	1.6733	-1.6979
417127	PAC060_U2OS_6H:BRD-K13499761-001-01-1:10.1211	BRD-K13499761	BRD-K13499761	U2OS	trt_cp	10 uM	6 h	3	78	0.14	0.105668	1	0	1	1	0	-666	-666	-0.6438	1.6736	-1.698
417131	CPC003_HA1E_24H:BRD-K59331372-001-01-2:10	BRD-K59331372	SB-366791	HA1E	trt_cp	10 uM	24 h	3	223	0.21	0.218823	1	0	1	1	0	-666	-666	-0.6439	1.6742	-1.6982
417134	POL001_HEPG2_24H:M07	BRD-K88677950	PD-198306	HEPG2	trt_cp	10 uM	24 h	3	513	0.79	0.643729	1	1	1	1	0	MAP kinase inhibitor|MEK inhibitor	MAPK1|MAPK3|MAP2K1|MAP2K2	-0.6439	1.6743	-1.6982
417137	DOSVAL003_PC3_24H:BRD-K55233780:20	BRD-K55233780	BRD-K55233780	PC3	trt_cp	20 uM	24 h	3	365	0.51	0.436277	1	1	1	1	0	-666	-666	-0.6439	1.6743	-1.6982
417142	CPC013_HEPG2_6H:BRD-K23984367-075-05-3:10	BRD-K23984367	sorafenib	HEPG2	trt_cp	10 uM	6 h	3	232	0.53	0.354579	1	1	1	1	0	RAF inhibitor|FLT3 inhibitor|KIT inhibitor|PDGFR inhibitor|RET inhibitor|VEGFR inhibitor	RET|BRAF|FLT3|KDR|RAF1|FLT1|FLT4|KIT|DDR2|PDGFRB|FGFR1|CYP2B6|CYP2C8|CYP3A5|PDGFB|SLCO1B3	-0.644	1.6743	-1.6983
417145	CPC017_MCF7_24H:BRD-K85318537-001-02-7:10	BRD-K85318537	OBAA	MCF7	trt_cp	10 uM	24 h	5	144	0.17	0.158211	1	0	1	1	0	-666	-666	-0.644	1.675	-1.6985
417147	REP.B013_HUVEC.A_24H:D01	BRD-K37846922	BRD-K37846922	HUVEC	trt_cp	0.22 uM	24 h	2	120	0.1821	0.149478	0	0	1	1	0	CHK inhibitor|Cytochrome P450 activator|Indoleamine 2,3-dioxygenase inhibitor	-666	-0.6441	1.675	-1.6986
417148	LJP009_HELA_24H:J01	BRD-K67578145	GDC-0879	HELA	trt_cp	10 uM	24 h	3	146	0.2101	0.177101	1	0	1	1	0	RAF inhibitor	BRAF	-0.6441	1.6751	-1.6986
417156	NMH001_FIBRNPC_6H:BRD-K20985754-001-01-9:10	BRD-K20985754	BRD-K20985754	NPC	trt_cp	10 uM	6 h	2	140	0.03	0.0655323	0	0	1	1	0	-666	-666	-0.6441	1.6753	-1.6987
417160	REP.A010_HA1E_24H:E01	BRD-K12885236	dapivirine	HA1E	trt_cp	10 uM	24 h	3	230	0.4226	0.315253	0	0	1	1	0	Non-nucleoside reverse transcriptase inhibitor	CYP3A5|CYP2B6|CYP2C19|CYP2C8|CYP3A4	-0.6442	1.6756	-1.6988
417165	CPC014_A549_24H:BRD-K65411918-001-01-5:10	BRD-K65411918	BRD-K65411918	A549	trt_cp	10 uM	24 h	3	69	0.41	0.170078	0	0	1	1	0	-666	-666	-0.6442	1.6759	-1.6989
417170	CPC013_HA1E_6H:BRD-A09984573-001-01-8:10	BRD-A09984573	BRD-A09984573	HA1E	trt_cp	10 uM	6 h	3	185	0.31	0.242157	0	0	1	1	0	-666	-666	-0.6443	1.6763	-1.6992
417173	DOSVAL004_HA1E_24H:BRD-K88903268:10	BRD-K88903268	BRD-K88903268	HA1E	trt_cp	10 uM	24 h	3	106	0.11	0.109189	1	0	1	1	0	-666	-666	-0.6443	1.6765	-1.6992
417175	CPC013_MCF7_24H:BRD-A96272097-001-01-9:10	BRD-A96272097	BRD-A96272097	MCF7	trt_cp	10 uM	24 h	4	115	0.22	0.160839	0	0	1	1	0	-666	-666	-0.6444	1.677	-1.6994
417176	LJP005_BT20_24H:H07	BRD-K03449891	foretinib	BT20	trt_cp	10 uM	24 h	3	231	0.46	0.329621	1	1	1	1	0	VEGFR inhibitor	KDR|MET|AXL|FLT3|KIT|MST1R|TEK|FLT1|FLT4	-0.6444	1.6771	-1.6994
417178	CPC011_HA1E_6H:BRD-K02227374-003-04-8:10	BRD-K02227374	milnacipran	HA1E	trt_cp	10 uM	6 h	2	87	0.02	0.0421799	0	0	1	1	0	Serotonin receptor antagonist	SLC6A2|SLC6A4|GRIN1|GRIN2A|GRIN2B|GRIN2C|GRIN2D|GRIN3A|GRIN3B	-0.6444	1.6773	-1.6995
417182	PAC050_U2OS_6H:BRD-K36515664-001-01-5:10.0703	BRD-K36515664	BRD-K36515664	U2OS	trt_cp	10 uM	6 h	3	63	0.15	0.0982984	1	0	1	1	0	-666	-666	-0.6444	1.6773	-1.6995
417190	PAC021_U2OS_6H:BRD-K85722065-001-01-2:9.79476	BRD-K85722065	BRD-K85722065	U2OS	trt_cp	10 uM	6 h	3	203	0.4	0.288143	1	0	1	1	0	-666	-666	-0.6445	1.678	-1.6998
417192	PAC036_U2OS_6H:BRD-K44547539-001-01-1:10.0634	BRD-K44547539	BRD-K44547539	U2OS	trt_cp	10 uM	6 h	3	38	0.21	0.09033	1	0	1	1	0	-666	-666	-0.6446	1.6782	-1.6999
417193	CPC016_ASC_24H:BRD-K82731415-001-05-4:10	BRD-K82731415	olomoucine	ASC	trt_cp	10 uM	24 h	2	149	0.2	0.174558	0	0	1	1	0	CDK inhibitor	CDK1|CDK2|CDK5|MAPK1	-0.6446	1.6784	-1.7
417194	PAC038_U2OS_6H:BRD-K86995890-001-01-4:10.0828	BRD-K86995890	BRD-K86995890	U2OS	trt_cp	10 uM	6 h	3	118	0.28	0.183802	1	0	1	1	0	-666	-666	-0.6446	1.6784	-1.7
417197	DOS049_MCF7_24H:BRD-K66253082-001-01-0:5	BRD-K66253082	BRD-K66253082	MCF7	trt_cp	4 uM	24 h	2	107	0.07	0.0875128	0	0	1	1	0	-666	-666	-0.6446	1.6786	-1.7001
417198	DOSVAL006_HA1E_24H:BRD-K93112400:20	BRD-K93112400	BRD-K93112400	HA1E	trt_cp	20 uM	24 h	2	315	0.51	0.405295	1	1	1	1	0	-666	-666	-0.6446	1.6786	-1.7001
417205	PCLB002_HA1E_24H:BRD-K83694683:10	BRD-K83694683	BRD-K83694683	HA1E	trt_cp	10 uM	24 h	3	362	0.64	0.486715	0	0	1	1	0	-666	-666	-0.6447	1.6792	-1.7003
417210	LTC001_HME1_24H:BRD-K52911425:20	BRD-K52911425	GDC-0941	HME1	trt_cp	20 uM	24 h	2	186	0.62	0.343386	0	0	1	1	0	PI3K inhibitor	PIK3CG|PIK3CA|PIK3CB|PIK3CD	-0.6448	1.6794	-1.7004
417213	DOSVAL002_HCC515_24H:BRD-K43570134:5	BRD-K43570134	BRD-K43570134	HCC515	trt_cp	4 uM	24 h	2	145	0.33	0.221193	1	1	1	1	0	-666	-666	-0.6448	1.6795	-1.7005
417215	DOS045_A549_24H:G12	BRD-K99644669	BRD-K99644669	A549	trt_cp	4 uM	24 h	2	105	0.1639	0.132652	0	0	1	1	0	-666	-666	-0.6448	1.6795	-1.7005
417220	LJP008_NEU_24H:H09	BRD-K53328210	JW-55	NEU	trt_cp	1.11 uM	24 h	2	78	0.3243	0.160824	0	0	1	1	0	Tankyrase inhibitor	TNKS|TNKS2	-0.6448	1.6799	-1.7006
417221	REP.A017_A375_24H:D13	BRD-A48430263	pioglitazone	A375	trt_cp	10 uM	24 h	3	238	0.4533	0.332133	1	1	1	1	0	PPAR receptor agonist|Insulin sensitizer	PPARG|INS|TRPM3	-0.6448	1.6799	-1.7006
417233	ABY001_NCIH2073_XH:BRD-K70511574:10:24	BRD-K70511574	HMN-214	NCIH2073	trt_cp	10 uM	24 h	3	162	0.34	0.237316	1	1	1	1	0	PLK inhibitor	FLT3|KDR|KIT|FLT4|PDGFRB|CSF1R|FLT1|RET|FGFR1|PDGFRA	-0.645	1.6802	-1.7009
417241	DOS054_A375_24H:BRD-K43624963-001-01-4:5	BRD-K43624963	BRD-K43624963	A375	trt_cp	4 uM	24 h	3	198	0.12	0.155867	0	0	1	1	0	-666	-666	-0.645	1.6804	-1.701
417243	CPC019_VCAP_24H:BRD-K22931010-001-02-9:10	BRD-K22931010	KM-00519SC	VCAP	trt_cp	10 uM	24 h	5	147	0.11	0.128584	1	0	1	1	0	-666	-666	-0.645	1.6804	-1.7011
417246	REP.A028_HA1E_24H:F19	BRD-K93754473	tamoxifen	HA1E	trt_cp	10 uM	24 h	3	179	0.2915	0.230981	0	0	1	1	0	Estrogen receptor antagonist|Selective estrogen receptor modulator (SERM)	ESR1|ESR2|CYP3A5|ESRRG|PLD1|PRKCD|PRKCE|PRKCQ|PRKCZ|EBP|GPER1|PRKCA|PRKCB|PRKCG|PRKCI	-0.645	1.6805	-1.7011
417247	PAC009_U2OS_6H:BRD-K86027709-001-01-7:10.1221	BRD-K86027709	BRD-K86027709	U2OS	trt_cp	10 uM	6 h	2	86	0.454	0.199806	0	0	1	1	0	-666	-666	-0.645	1.6805	-1.7011
417248	DOS010_VCAP_24H:BRD-K45115014-001-01-0:4.99	BRD-K45115014	BRD-K45115014	VCAP	trt_cp	4 uM	24 h	3	197	0.34	0.2617	1	0	1	1	0	-666	-666	-0.645	1.6805	-1.7011
417249	REP.A023_HA1E_24H:P03	BRD-A72711497	lasalocid	HA1E	trt_cp	1.11 uM	24 h	3	465	0.639	0.551198	1	1	1	1	0	Bacterial permeability inducer	-666	-0.645	1.6805	-1.7011
417252	PBIOA016_HA1E_24H:C13	BRD-K89085489	fenretinide	HA1E	trt_cp	10 uM	24 h	3	430	0.59	0.50932	1	1	1	1	0	Apoptosis stimulant|Retinoid receptor agonist	RARA|CYP2C8|CYP3A5|RARG	-0.6451	1.6806	-1.7012
417256	PBIOA013_HA1E_24H:P03	BRD-K64360401	BRD-K64360401	HA1E	trt_cp	1.11 uM	24 h	2	534	0.67	0.604837	0	0	1	1	0	-666	-666	-0.6451	1.6806	-1.7012
417257	LJP009_MCF7_24H:P15	BRD-A45540146	KI-20227	MCF7	trt_cp	1.11 uM	24 h	2	27	0.2428	0.0818723	0	0	1	1	0	-666	-666	-0.6451	1.6807	-1.7013
417264	CPC013_HA1E_6H:BRD-K65342895-001-02-7:10	BRD-K65342895	BRD-K65342895	HA1E	trt_cp	10 uM	6 h	3	179	0.16	0.171126	0	0	1	1	0	-666	-666	-0.6452	1.681	-1.7015
417268	REP.B011_HT29_24H:I18	BRD-K06674495	nafamostat	HT29	trt_cp	0.01 uM	24 h	2	66	0.2487	0.129551	1	1	1	1	0	Serine protease inhibitor	ASIC1|ASIC2|ASIC3|C1R|PRSS1|TPSAB1|TRPM7	-0.6452	1.681	-1.7015
417274	PAC055_U2OS_6H:BRD-K81608755-001-01-2:10.0688	BRD-K81608755	BRD-K81608755	U2OS	trt_cp	10 uM	6 h	3	32	0.11	0.0599932	1	0	1	1	0	-666	-666	-0.6452	1.6812	-1.7017
417278	PAC065_U2OS_6H:BRD-K02719847-001-06-2:10	BRD-K02719847	BRD-K02719847	U2OS	trt_cp	10 uM	6 h	3	53	0.21	0.106679	1	0	1	1	0	-666	-666	-0.6453	1.6815	-1.7018
417279	PAC032_U2OS_6H:BRD-K85398599-001-01-6:10.0627	BRD-K85398599	BRD-K85398599	U2OS	trt_cp	10 uM	6 h	3	125	0.27	0.185767	1	1	1	1	0	-666	-666	-0.6453	1.6815	-1.7018
417281	LUNG001_A549_24H:BRD-A80574334:10	BRD-A80574334	oxalomalic-acid	A549	trt_cp	10 uM	24 h	2	89	0.2034	0.136051	1	0	1	1	0	Isocitrate dehydrogenase inhibitor	ACO1|IDH1	-0.6453	1.6815	-1.7019
417282	PBIOA013_HA1E_24H:P23	BRD-K12901964	BRD-K12901964	HA1E	trt_cp	0.12 uM	24 h	3	209	0.16	0.184911	1	1	1	1	0	-666	-666	-0.6454	1.6819	-1.702
417286	PAC023_U2OS_6H:BRD-K66363099-001-01-8:10.2545	BRD-K66363099	BRD-K66363099	U2OS	trt_cp	10 uM	6 h	3	66	0.22	0.121847	0	0	1	1	0	-666	-666	-0.6454	1.6822	-1.7021
417289	LKCP002_U2OS_48H:B07	BRD-K82746043	navitoclax	U2OS	trt_cp	10 uM	48 h	4	440	0.6866	0.555788	0	0	1	1	0	BCL inhibitor	BCL2|BCL2L1|BCL2L2	-0.6454	1.6825	-1.7022
417291	CPC013_ASC_24H:BRD-K19166598-001-01-9:10	BRD-K19166598	BRD-K19166598	ASC	trt_cp	10 uM	24 h	4	461	0.36	0.411938	0	0	1	1	0	-666	-666	-0.6455	1.6825	-1.7023
417295	PAC063_U2OS_6H:BRD-K13091682-001-06-1:10	BRD-K13091682	BRD-K13091682	U2OS	trt_cp	10 uM	6 h	3	67	0.23	0.125525	1	0	1	1	0	-666	-666	-0.6455	1.6826	-1.7024
417296	NMH001_FIBRNPC_24H:BRD-K18722736-001-01-3:10	BRD-K18722736	BRD-K18722736	NPC	trt_cp	10 uM	24 h	2	400	0.25	0.319765	0	0	1	1	0	Opioid receptor antagonist	OPRD1|OPRK1|OPRM1	-0.6455	1.6828	-1.7025
417297	REP.B020_HA1E_24H:P04	BRD-K48812570	macitentan	HA1E	trt_cp	0.08 uM	24 h	2	253	0.45	0.341191	1	1	1	1	0	Endothelin receptor antagonist	EDNRA|EDNRB	-0.6456	1.6829	-1.7025
417298	PAC010_U2OS_6H:BRD-K81586131-001-01-5:9.5356	BRD-K81586131	BRD-K81586131	U2OS	trt_cp	10 uM	6 h	2	142	0.18	0.161663	1	0	1	1	0	-666	-666	-0.6456	1.6829	-1.7025
417312	DOSVAL001_MCF7_24H:BRD-K18978393:5.01033	BRD-K18978393	BRD-K18978393	MCF7	trt_cp	4 uM	24 h	3	104	0.31	0.181563	1	1	1	1	0	-666	-666	-0.6457	1.6833	-1.7028
417313	CPC013_HEPG2_6H:BRD-K66866270-001-01-1:10	BRD-K66866270	BRD-K66866270	HEPG2	trt_cp	10 uM	6 h	3	65	0.12	0.0893054	1	0	1	1	0	-666	-666	-0.6457	1.6833	-1.7028
417316	CPC014_SKB_24H:BRD-K79437791-001-03-2:10	BRD-K79437791	BRD-K79437791	SKB	trt_cp	10 uM	24 h	3	265	0.19	0.226898	0	0	1	1	0	Inhibitor of methylation of endogenous isoprenylated proteins	PPARG	-0.6457	1.6835	-1.7028
417318	CPC013_SKB_24H:BRD-K95673870-004-01-4:10	BRD-K95673870	ST-4034917	SKB	trt_cp	10 uM	24 h	3	557	0.06	0.184856	0	0	1	1	0	-666	-666	-0.6457	1.6835	-1.7029
417323	PAC045_U2OS_6H:BRD-K28968484-001-01-4:10.1029	BRD-K28968484	BRD-K28968484	U2OS	trt_cp	10 uM	6 h	3	39	0.14	0.0747183	1	0	1	1	0	-666	-666	-0.6457	1.6837	-1.703
417331	CPC012_NEU_24H:BRD-K56653679-001-01-2:10	BRD-K56653679	MD-041	NEU	trt_cp	10 uM	24 h	3	70	0.07	0.0707829	0	0	1	1	0	-666	-666	-0.6459	1.6842	-1.7033
417333	NMH002_FIBRNPC_24H:BRD-K64606589-001-02-7:10	BRD-K64606589	apicidin	NPC	trt_cp	10 uM	24 h	3	555	0.76	0.656725	0	0	1	1	0	HDAC inhibitor	HDAC1|HDAC2|HDAC3|HDAC8|HDAC10|HDAC11|HDAC4|HDAC5|HDAC6|HDAC7|HDAC9	-0.6459	1.6842	-1.7034
417343	LJP006_HA1E_24H:N01	BRD-K42918627	GSK-2126458	HA1E	trt_cp	10 uM	24 h	2	584	0.8	0.691165	0	0	1	1	0	-666	-666	-0.646	1.6848	-1.7037
417344	PAC065_U2OS_6H:BRD-K32021110-001-04-2:10	BRD-K32021110	BRD-K32021110	U2OS	trt_cp	10 uM	6 h	2	107	0.09	0.0992302	0	0	1	1	0	-666	-666	-0.646	1.6848	-1.7038
417346	CPC013_NPC_24H:BRD-K53592093-001-01-3:10	BRD-K53592093	BRD-K53592093	NPC	trt_cp	10 uM	24 h	3	161	0.09	0.121721	0	0	1	1	0	-666	-666	-0.6461	1.685	-1.7039
417353	LJP005_HS578T_3H:D02	BRD-K49328571	dasatinib	HS578T	trt_cp	3.33 uM	3 h	2	167	0.3954	0.259841	0	0	1	1	0	KIT inhibitor|Bcr-Abl inhibitor|Ephrin inhibitor|PDGFR inhibitor|Src inhibitor|Tyrosine kinase inhibitor	ABL1|FYN|LCK|SRC|KIT|YES1|EPHA2|LYN|PDGFRB|BCR|BTK|DDR1|DDR2|PDGFRA|ABL2|BLK|FGR|FRK|HCK|SRMS|STAT5B	-0.6461	1.6851	-1.704
417364	REP.A004_HA1E_24H:D02	BRD-K19388745	colforsin-daproate	HA1E	trt_cp	3.33 uM	24 h	3	206	0.4386	0.303947	1	1	1	1	0	Adenylyl cyclase activator	-666	-0.6463	1.6855	-1.7044
417365	PCL001_A549_24H:BRD-K30842649:10	BRD-K30842649	BRD-K30842649	A549	trt_cp	10 uM	24 h	3	332	0.5	0.411988	1	1	1	1	0	-666	-666	-0.6463	1.6855	-1.7044
417378	PAC040_U2OS_6H:BRD-K51743001-001-01-5:10.0056	BRD-K51743001	BRD-K51743001	U2OS	trt_cp	10 uM	6 h	3	21	0.05	0.0327661	1	0	1	1	0	-666	-666	-0.6464	1.6861	-1.7047
417382	DOS053_A375_24H:BRD-K00422823-001-01-4:5.05	BRD-K00422823	BRD-K00422823	A375	trt_cp	4 uM	24 h	2	242	0.09	0.149231	0	0	1	1	0	-666	-666	-0.6464	1.6861	-1.7047
417386	CPC015_ASC_24H:BRD-A83326220-001-04-2:10	BRD-A83326220	brazilin	ASC	trt_cp	10 uM	24 h	4	187	0.19	0.190602	0	0	1	1	0	Nitric oxide production inhibitor	-666	-0.6464	1.6863	-1.7048
417388	MUC.CP003_NKDBA_24H:BRD-K43713542-001-01-5:3.3529	BRD-K43713542	SA-1922261	NKDBA	trt_cp	3.33 uM	24 h	2	99	0.36	0.190897	0	0	1	1	0	-666	-666	-0.6465	1.6866	-1.705
417390	CPC013_NPC_24H:BRD-K11795542-001-01-0:10	BRD-K11795542	BRD-K11795542	NPC	trt_cp	10 uM	24 h	3	266	0.36	0.312912	0	0	1	1	0	-666	-666	-0.6465	1.6868	-1.705
417391	DOS039_A549_24H:BRD-K49723782-001-01-7:5	BRD-K49723782	BRD-K49723782	A549	trt_cp	4 uM	24 h	2	108	0.29	0.178954	0	0	1	1	0	-666	-666	-0.6465	1.6868	-1.7051
417393	DOSBIO001_A549_24H:BRD-K33452357:10.0522	BRD-K33452357	BRD-K33452357	A549	trt_cp	10 uM	24 h	3	94	0.2	0.138647	1	0	1	1	0	-666	-666	-0.6465	1.6868	-1.7051
417394	PAC003_U2OS_6H:BRD-K37447567-001-01-8:10	BRD-K37447567	hydrocotarnine	U2OS	trt_cp	10 uM	6 h	2	59	0.18	0.104206	0	0	1	1	0	Opioid receptor antagonist	-666	-0.6465	1.6869	-1.7051
417403	CPC007_A549_6H:BRD-K71746704-001-05-5:10	BRD-K71746704	BRD-K71746704	A549	trt_cp	10 uM	6 h	3	106	0.1	0.104108	1	0	1	1	0	-666	-666	-0.6467	1.6876	-1.7055
417405	PAC046_U2OS_6H:BRD-K31556224-001-01-7:10.1017	BRD-K31556224	BRD-K31556224	U2OS	trt_cp	10 uM	6 h	3	97	0.06	0.0771422	1	0	1	1	0	-666	-666	-0.6467	1.6876	-1.7055
417407	CPC009_VCAP_24H:BRD-K60729220-001-04-2:10	BRD-K60729220	BRD-K60729220	VCAP	trt_cp	10 uM	24 h	4	237	0.21	0.225587	1	0	1	1	0	-666	-666	-0.6467	1.6876	-1.7056
417417	PAC032_U2OS_6H:BRD-K80895505-001-01-9:10.0401	BRD-K80895505	BRD-K80895505	U2OS	trt_cp	10 uM	6 h	3	28	0.15	0.0655323	1	0	1	1	0	-666	-666	-0.6468	1.6877	-1.7058
417418	CPC013_A549_6H:BRD-K37932103-001-01-0:10	BRD-K37932103	BRD-K37932103	A549	trt_cp	10 uM	6 h	2	60	0.19	0.107965	0	0	1	1	0	-666	-666	-0.6468	1.6877	-1.7058
417422	CPC013_HA1E_6H:BRD-K82685933-001-02-2:10	BRD-K82685933	BRD-K82685933	HA1E	trt_cp	10 uM	6 h	3	229	0.47	0.33174	0	0	1	1	0	-666	-666	-0.6468	1.6877	-1.7059
417426	LKCP002_A549_48H:E19	BRD-K92042497	mestranol	A549	trt_cp	10 uM	48 h	5	102	0.2136	0.149256	0	0	1	1	0	-666	-666	-0.6469	1.6881	-1.7061
417427	DOSVAL004_MCF7_24H:BRD-K76457661:5	BRD-K76457661	BRD-K76457661	MCF7	trt_cp	4 uM	24 h	3	246	0.42	0.325029	1	1	1	1	0	-666	-666	-0.6469	1.6881	-1.7061
417430	REP.A022_MCF7_24H:F17	BRD-A69636825	diltiazem	MCF7	trt_cp	0.125 uM	24 h	3	158	0.3949	0.252582	1	1	1	1	0	Calcium channel blocker	CACNA1C|CYP3A5|CYP3A7|CACNA1S|CACNA2D1|CACNG1|HTR3A|KCNA5	-0.6469	1.6881	-1.7062
417433	CPC013_ASC_24H:BRD-K07881437-001-01-2:10	BRD-K07881437	danusertib	ASC	trt_cp	10 uM	24 h	4	235	0.4	0.310023	0	0	1	1	0	Aurora kinase inhibitor|FGFR inhibitor	AURKA|AURKB|AURKC|FGFR1|NTRK1|RET|BCR|SLK	-0.647	1.6881	-1.7062
417436	ABY001_NCIH2073_XH:BRD-K66175015:10:24	BRD-K66175015	afatinib	NCIH2073	trt_cp	10 uM	24 h	3	319	0.59	0.438684	1	1	1	1	0	EGFR inhibitor	EGFR|ERBB2|ERBB4	-0.647	1.6882	-1.7062
417438	DOSBIO001_NEU_24H:BRD-K72343629:10.1316	BRD-K72343629	BRD-K72343629	NEU	trt_cp	10 uM	24 h	2	69	0.31	0.147889	0	0	1	1	0	-666	-666	-0.647	1.6883	-1.7063
417446	MOA001_U2OS_24H:D12	BRD-K91041732	BRD-K91041732	U2OS	trt_cp	0.37 uM	24 h	3	494	0.76	0.619585	1	1	1	1	0	-666	-666	-0.6471	1.6884	-1.7065
417447	PAC026_U2OS_6H:BRD-K83801418-001-01-0:10.0353	BRD-K83801418	BRD-K83801418	U2OS	trt_cp	10 uM	6 h	3	124	0.3	0.19503	1	1	1	1	0	-666	-666	-0.6471	1.6884	-1.7065
417455	PAC017_U2OS_6H:BRD-K28184331-001-01-3:10.0369	BRD-K28184331	BRD-K28184331	U2OS	trt_cp	10 uM	6 h	3	153	0.26	0.20168	0	0	1	1	0	-666	-666	-0.6471	1.6885	-1.7066
417459	CPC013_A375_6H:BRD-K55536701-001-01-2:10	BRD-K55536701	BRD-K55536701	A375	trt_cp	10 uM	6 h	3	409	0.12	0.224018	1	0	1	1	0	-666	-666	-0.6472	1.6886	-1.7068
417470	PBIOA017_HEPG2_24H:M01	BRD-K67578145	GDC-0879	HEPG2	trt_cp	10 uM	24 h	3	487	0.56	0.528067	1	1	1	1	0	RAF inhibitor	BRAF	-0.6473	1.6887	-1.707
417472	CPC006_HCT116_6H:BRD-K11853856-003-01-3:10	BRD-K11853856	PJ-34	HCT116	trt_cp	10 uM	6 h	2	119	0.11	0.115691	1	1	1	1	0	PARP inhibitor	EEF2|PARP1|PARP15|PARP3	-0.6473	1.6887	-1.7071
417480	CPC017_HEPG2_6H:BRD-K62609077-001-02-2:10	BRD-K62609077	scoulerine	HEPG2	trt_cp	10 uM	6 h	3	122	0.2	0.157952	1	0	1	1	0	Adrenergic receptor antagonist|GABA receptor antagonist|Serotonin receptor antagonist	ADRA1D|ADRA2A|GABRA1	-0.6473	1.6887	-1.7072
417488	DOS053_MCF7_24H:BRD-K71718338-001-01-7:5.04	BRD-K71718338	BRD-K71718338	MCF7	trt_cp	4 uM	24 h	2	91	0.14	0.114134	0	0	1	1	0	-666	-666	-0.6474	1.6889	-1.7074
417490	PAC049_U2OS_6H:BRD-K49203165-001-01-7:10.0945	BRD-K49203165	BRD-K49203165	U2OS	trt_cp	10 uM	6 h	3	65	0.28	0.136416	1	0	1	1	0	-666	-666	-0.6474	1.6889	-1.7074
417492	PAC061_U2OS_6H:BRD-K31610599-001-01-9:10.1062	BRD-K31610599	BRD-K31610599	U2OS	trt_cp	10 uM	6 h	3	64	0.12	0.0886158	0	0	1	1	0	-666	-666	-0.6475	1.6891	-1.7076
417494	DOSVAL006_A549_24H:BRD-K04465546:10	BRD-K04465546	BRD-K04465546	A549	trt_cp	10 uM	24 h	3	126	0.18	0.152283	1	0	1	1	0	-666	-666	-0.6475	1.6891	-1.7076
417496	CPC017_SKB_24H:BRD-K12184470-300-01-8:10	BRD-K12184470	flunarizine	SKB	trt_cp	10 uM	24 h	2	268	0.36	0.314086	0	0	1	1	0	-666	-666	-0.6475	1.6891	-1.7077
417497	DOS058_A549_24H:BRD-K49961249-001-01-0:5	BRD-K49961249	BRD-K49961249	A549	trt_cp	4 uM	24 h	2	83	0.04	0.0582639	0	0	1	1	0	-666	-666	-0.6475	1.6891	-1.7077
417499	DOS059_MCF7_24H:BRD-K91035379-001-01-2:5	BRD-K91035379	BRD-K91035379	MCF7	trt_cp	4 uM	24 h	2	124	0.04	0.071215	0	0	1	1	0	-666	-666	-0.6475	1.6891	-1.7077
417503	CPC008_A375_24H:BRD-K44640865-019-01-0:10	BRD-K44640865	VU-0365121-1	A375	trt_cp	10 uM	24 h	2	213	0.47	0.319941	0	0	1	1	0	-666	-666	-0.6476	1.6892	-1.7078
417504	CPC018_HEPG2_6H:BRD-K12932420-001-01-5:10	BRD-K12932420	YM-976	HEPG2	trt_cp	10 uM	6 h	3	158	0.13	0.144921	1	0	1	1	0	Phosphodiesterase inhibitor	PDE4A|PDE4B|PDE4C|PDE4D|TNF	-0.6476	1.6892	-1.7078
417505	DOS024_VCAP_6H:BRD-K57759735-001-01-8:5.02	BRD-K57759735	BRD-K57759735	VCAP	trt_cp	4 uM	6 h	2	155	0.22	0.186727	0	0	1	1	0	-666	-666	-0.6476	1.6892	-1.7078
417518	REP.B003_HA1E_24H:O16	BRD-K36467523	bindarit	HA1E	trt_cp	0.08 uM	24 h	2	608	0.7359	0.676382	0	0	1	1	0	NFKB inhibitor	CCL2|CCL7|CCL8	-0.6478	1.6895	-1.7083
417519	DOS046_A375_24H:BRD-K45038844-001-01-0:5	BRD-K45038844	BRD-K45038844	A375	trt_cp	4 uM	24 h	3	102	0.04	0.0645893	0	0	1	1	0	-666	-666	-0.6478	1.6895	-1.7084
417531	DOS057_A375_24H:BRD-K27398156-001-01-2:5	BRD-K27398156	BRD-K27398156	A375	trt_cp	4 uM	24 h	2	97	0.05	0.0704209	0	0	1	1	0	-666	-666	-0.6479	1.6898	-1.7088
417539	LJP009_SKL_24H:O07	BRD-A29901043	KIN001-127	SKL	trt_cp	10 uM	24 h	3	284	0.4067	0.343658	1	1	1	1	0	ITK inhibitor	ITK	-0.648	1.6899	-1.7091
417540	MOAR005_PC3_24H:O13	BRD-K91900765	VX-745	PC3	trt_cp	10 uM	24 h	3	117	0.35	0.204624	1	1	1	1	0	P38 MAPK inhibitor	MAPK14|MAPK11|MAPK12	-0.6481	1.6899	-1.7091
417543	PBIOA020_HCC515_24H:M13	BRD-K81491172	BRD-K81491172	HCC515	trt_cp	10 uM	24 h	3	362	0.5	0.430199	1	1	1	1	0	-666	-666	-0.6481	1.6899	-1.7092
417545	DOSVAL002_A375_24H:BRD-K07431800:10	BRD-K07431800	BRD-K07431800	A375	trt_cp	10 uM	24 h	3	167	0.2734	0.216067	1	1	1	1	0	-666	-666	-0.6481	1.69	-1.7092
417547	PAC038_U2OS_6H:BRD-K38752276-001-01-2:10.0614	BRD-K38752276	BRD-K38752276	U2OS	trt_cp	10 uM	6 h	3	351	0.47	0.410708	0	0	1	1	0	-666	-666	-0.6481	1.69	-1.7093
417552	CPC018_SKB_24H:BRD-K03816923-001-06-2:10	BRD-K03816923	rottlerin	SKB	trt_cp	10 uM	24 h	3	242	0.54	0.36554	0	0	1	1	0	MAP kinase inhibitor|Protein kinase inhibitor	-666	-0.6482	1.6902	-1.7095
417554	REP.A010_HA1E_24H:P06	BRD-K15179879	carfilzomib	HA1E	trt_cp	0.04 uM	24 h	3	426	0.6558	0.534467	0	0	1	1	0	Proteasome inhibitor	PSMB1|PSMB10|PSMB2|PSMB5|PSMB8|PSMB9|PSMA1|PSMA2|PSMA3|PSMA4|PSMA5|PSMA6|PSMA7|PSMA8|PSMB11|PSMB3|PSMB4|PSMB6|PSMB7	-0.6483	1.6903	-1.7096
417555	DOS052_A375_24H:BRD-K58493165-001-01-2:5.04	BRD-K58493165	BRD-K58493165	A375	trt_cp	4 uM	24 h	2	118	0.07	0.0919011	0	0	1	1	0	-666	-666	-0.6483	1.6903	-1.7096
417558	CPC015_HT29_6H:BRD-A13650332-236-03-9:10	BRD-A13650332	flucloxacillin	HT29	trt_cp	10 uM	6 h	3	103	0.15	0.125688	1	0	1	1	0	-666	-666	-0.6483	1.6903	-1.7098
417560	CPC012_SKB_24H:BRD-K28610502-001-01-0:10	BRD-K28610502	RAN-05	SKB	trt_cp	10 uM	24 h	4	92	0.19	0.133691	0	0	1	1	0	-666	-666	-0.6483	1.6903	-1.7098
417564	DOS036_A549_24H:BRD-K47380281-001-02-2:5.02	BRD-K47380281	BRD-K47380281	A549	trt_cp	4 uM	24 h	2	111	0.15	0.130478	0	0	1	1	0	-666	-666	-0.6484	1.6903	-1.7099
417566	DOS028_VCAP_6H:BRD-K85689251-001-01-7:5.03	BRD-K85689251	BRD-K85689251	VCAP	trt_cp	4 uM	6 h	3	125	0.3	0.195815	1	0	1	1	0	-666	-666	-0.6484	1.6903	-1.71
417574	CPC016_A549_6H:BRD-A64227845-004-02-8:10	BRD-A64227845	SKF-77434	A549	trt_cp	10 uM	6 h	2	55	0.02	0.0335372	0	0	1	1	0	Dopamine receptor agonist	DRD1	-0.6484	1.6904	-1.7101
417575	CPC016_ASC_24H:BRD-K20714604-003-01-1:10	BRD-K20714604	RS-56812	ASC	trt_cp	10 uM	24 h	3	400	0.16	0.255812	0	0	1	1	0	Serotonin receptor agonist	HTR3A	-0.6484	1.6904	-1.7101
417579	PAC051_U2OS_6H:BRD-K62189562-001-03-5:10.0227	BRD-K62189562	BRD-K62189562	U2OS	trt_cp	10 uM	6 h	3	86	0.3	0.16242	1	1	1	1	0	-666	-666	-0.6485	1.6904	-1.7103
417581	DOSBIO002_PC3_24H:BRD-K31830150:10.0084	BRD-K31830150	SA-1460224	PC3	trt_cp	10 uM	24 h	3	105	0.11	0.108673	1	0	1	1	0	-666	-666	-0.6485	1.6904	-1.7103
417582	CPC012_SKB_24H:BRD-K03568209-001-07-2:10	BRD-K03568209	MW-STK33-4C	SKB	trt_cp	10 uM	24 h	4	173	0.15	0.162892	0	0	1	1	0	-666	-666	-0.6485	1.6904	-1.7103
417583	PAC014_U2OS_6H:BRD-K45699165-001-01-0:10.0541	BRD-K45699165	BRD-K45699165	U2OS	trt_cp	10 uM	6 h	2	30	0.1644	0.0710137	1	0	1	1	0	-666	-666	-0.6485	1.6904	-1.7104
417588	CPC018_A549_24H:BRD-A56012032-001-05-6:10	BRD-A56012032	thiorphan	A549	trt_cp	10 uM	24 h	2	82	0.16	0.115824	0	0	1	1	0	Membrane integrity inhibitor	MME	-0.6486	1.6904	-1.7104
417596	CPC001_VCAP_24H:L08	BRD-K05433219	sericetin	VCAP	trt_cp	10 uM	24 h	5	168	0.2574	0.210276	0	0	1	1	0	-666	-666	-0.6486	1.6904	-1.7106
417612	PAC055_U2OS_6H:BRD-K88836117-001-01-5:10.1009	BRD-K88836117	BRD-K88836117	U2OS	trt_cp	10 uM	6 h	3	110	0.32	0.189715	1	0	1	1	0	-666	-666	-0.6488	1.6904	-1.711
417616	CPC006_AGS_6H:BRD-K95606637-001-04-8:10	BRD-K95606637	BRD-K95606637	AGS	trt_cp	10 uM	6 h	2	172	0.41	0.268526	1	1	1	1	0	-666	-666	-0.6488	1.6904	-1.7112
417630	CPC015_ASC_24H:BRD-K25650355-059-12-2:10	BRD-K25650355	physostigmine	ASC	trt_cp	10 uM	24 h	4	281	0.21	0.245637	0	0	1	1	0	Cholinesterase inhibitor|Acetylcholinesterase inhibitor	ACHE|BCHE	-0.649	1.6904	-1.7116
417631	CPC009_HEPG2_6H:BRD-K63239300-001-01-8:10	BRD-K63239300	BRD-K63239300	HEPG2	trt_cp	10 uM	6 h	3	430	0.5	0.468867	0	0	1	1	0	-666	-666	-0.649	1.6904	-1.7117
417640	PAC055_U2OS_6H:BRD-K08406395-001-01-7:10.0314	BRD-K08406395	BRD-K08406395	U2OS	trt_cp	10 uM	6 h	3	37	0.12	0.0673786	1	0	1	1	0	-666	-666	-0.6491	1.6904	-1.7118
417641	CPC015_ASC_24H:BRD-K29673530-001-03-9:10	BRD-K29673530	hypericin	ASC	trt_cp	10 uM	24 h	4	97	0.23	0.151036	0	0	1	1	0	Tyrosine kinase inhibitor	-666	-0.6491	1.6904	-1.7118
417643	CPC010_HEPG2_6H:BRD-K13604076-001-05-7:10	BRD-K13604076	BRD-K13604076	HEPG2	trt_cp	10 uM	6 h	3	81	0.08	0.0813988	1	0	1	1	0	-666	-666	-0.6491	1.6904	-1.7118
417649	REP.B024_HA1E_24H:B22	BRD-K73794685	azithromycin	HA1E	trt_cp	0.08 uM	24 h	2	448	0.7445	0.583985	1	1	1	1	0	Bacterial 50S ribosomal subunit inhibitor	MLNR	-0.6491	1.6904	-1.7119
417650	PAC013_U2OS_6H:BRD-K48733306-001-01-4:9.99681	BRD-K48733306	BRD-K48733306	U2OS	trt_cp	10 uM	6 h	3	90	0.21	0.139015	1	0	1	1	0	-666	-666	-0.6491	1.6904	-1.712
417651	DOS048_A375_24H:BRD-K15230829-001-01-8:5	BRD-K15230829	BRD-K15230829	A375	trt_cp	4 uM	24 h	2	154	0.23	0.190307	0	0	1	1	0	-666	-666	-0.6491	1.6904	-1.712
417657	PAC008_U2OS_6H:BRD-K15931098-001-01-5:10.2813	BRD-K15931098	BRD-K15931098	U2OS	trt_cp	10 uM	6 h	3	59	0.17	0.10127	1	0	1	1	0	-666	-666	-0.6493	1.6904	-1.7123
417661	CPC018_ASC_24H:BRD-A41451487-001-04-7:10	BRD-A41451487	PK-11195	ASC	trt_cp	10 uM	24 h	3	169	0.11	0.13787	1	0	1	1	0	Benzodiazepine receptor antagonist	TSPO|NR1I2|NR1I3	-0.6493	1.6904	-1.7124
417662	CPC001_HA1E_24H:BRD-K10870738-001-02-4:10	BRD-K10870738	CDC	HA1E	trt_cp	10 uM	24 h	3	198	0.33	0.258476	1	1	1	1	0	Lipoxygenase inhibitor	ALOX12	-0.6493	1.6904	-1.7124
417664	CPC015_SKB_24H:BRD-K46018455-001-17-7:10	BRD-K46018455	bezafibrate	SKB	trt_cp	10 uM	24 h	2	115	0.04	0.0685819	0	0	1	1	0	PPAR receptor agonist	PPARA|PPARD|PPARG|HSD11B1|LPL	-0.6493	1.6904	-1.7125
417666	PBIOA020_A549_24H:M13	BRD-K81491172	BRD-K81491172	A549	trt_cp	10 uM	24 h	3	300	0.55	0.410745	1	1	1	1	0	-666	-666	-0.6494	1.6904	-1.7126
417669	LJP002_SKBR3_24H:BRD-K67578145-001-04-8:0.4	BRD-K67578145	GDC-0879	SKBR3	trt_cp	0.37 uM	24 h	3	106	0.28	0.174206	0	0	1	1	0	RAF inhibitor	BRAF	-0.6494	1.6904	-1.7128
417670	PBIOA013_MCF7_24H:O13	BRD-K09366813	BRD-K09366813	MCF7	trt_cp	10 uM	24 h	3	68	0.11	0.0874543	1	0	1	1	0	-666	-666	-0.6494	1.6904	-1.7128
417672	CPC009_HEPG2_6H:BRD-K91134378-001-05-5:10	BRD-K91134378	BRD-K91134378	HEPG2	trt_cp	10 uM	6 h	3	317	0.33	0.327052	1	0	1	1	0	-666	-666	-0.6494	1.6904	-1.7128
417678	CPC019_A375_6H:BRD-K32101742-001-01-4:10	BRD-K32101742	BRD-K32101742	A375	trt_cp	10 uM	6 h	4	102	0.02	0.0456715	1	0	1	1	0	-666	-666	-0.6495	1.6904	-1.713
417679	CPC018_ASC_24H:BRD-K04046242-001-03-6:10	BRD-K04046242	equilin	ASC	trt_cp	10 uM	24 h	3	441	0.27	0.348925	1	0	1	1	0	-666	-666	-0.6495	1.6904	-1.713
417680	REP.B027_HA1E_24H:C01	BRD-K93123848	RAF-265	HA1E	trt_cp	2.22 uM	24 h	2	242	0.4681	0.340336	0	0	1	1	0	RAF inhibitor|VEGFR inhibitor	BRAF|KDR|KIT|PDGFRB|RAF1	-0.6495	1.6904	-1.713
417684	REP.A001_HA1E_24H:P03	BRD-A30051119	amikacin	HA1E	trt_cp	1.11 uM	24 h	3	448	0.6746	0.555895	1	1	1	1	0	-666	-666	-0.6496	1.6904	-1.7131
417689	CPC008_HEPG2_6H:BRD-K46872340-001-03-6:10	BRD-K46872340	KU-C103672	HEPG2	trt_cp	10 uM	6 h	3	234	0.12	0.169445	1	0	1	1	0	-666	-666	-0.6496	1.6904	-1.7132
417690	DOS005_VCAP_6H:BRD-K43690686-001-01-1:4.99	BRD-K43690686	BRD-K43690686	VCAP	trt_cp	4 uM	6 h	2	81	0.12	0.0996928	1	1	1	1	0	-666	-666	-0.6496	1.6904	-1.7133
417702	CPC006_NCIH2073_6H:BRD-K53855319-001-01-2:11.1	BRD-K53855319	SRT-1720	NCIH2073	trt_cp	12 uM	6 h	2	46	0.12	0.0751277	0	0	1	1	0	-666	-666	-0.6498	1.6904	-1.7136
417703	CPC014_SKB_24H:BRD-K02965346-001-01-8:10	BRD-K02965346	SU-11274	SKB	trt_cp	10 uM	24 h	4	150	0.23	0.187819	0	0	1	1	0	HGF receptor inhibitor|Tyrosine kinase inhibitor	MET	-0.6498	1.6904	-1.7136
417714	CPC007_HT29_6H:BRD-A25829966-001-02-8:10	BRD-A25829966	BRD-A25829966	HT29	trt_cp	10 uM	6 h	4	81	0.11	0.0954486	1	0	1	1	0	-666	-666	-0.6499	1.6904	-1.7141
417719	DOSVAL005_HCC515_24H:BRD-K44699604:5	BRD-K44699604	BRD-K44699604	HCC515	trt_cp	4 uM	24 h	2	96	0.3178	0.176621	1	1	1	1	0	-666	-666	-0.65	1.6904	-1.7143
417720	REP.A025_HA1E_24H:I07	BRD-K74717603	etravirine	HA1E	trt_cp	10 uM	24 h	3	239	0.4526	0.332573	1	1	1	1	0	Non-nucleoside reverse transcriptase inhibitor	CYP2C19|CYP3A4|CYP2C9	-0.65	1.6904	-1.7143
417722	DOSBIO001_PC3_24H:BRD-K63164430:10.0163	BRD-K63164430	BRD-K63164430	PC3	trt_cp	10 uM	24 h	3	169	0.1	0.131454	1	0	1	1	0	-666	-666	-0.65	1.6904	-1.7144
417728	DOS034_MCF7_24H:BRD-K44036769-001-01-6:5.05	BRD-K44036769	BRD-K44036769	MCF7	trt_cp	4 uM	24 h	3	167	0.1	0.130674	0	0	1	1	0	-666	-666	-0.6501	1.6904	-1.7145
417730	CPC009_HA1E_6H:BRD-K88832793-001-03-1:10	BRD-K88832793	KU-C104133	HA1E	trt_cp	10 uM	6 h	3	256	0.32	0.289418	1	0	1	1	0	-666	-666	-0.6501	1.6904	-1.7145
417731	CPD002_PC3_6H:BRD-M02190957-065-04-0:10	BRD-M02190957	orciprenaline	PC3	trt_cp	10 uM	6 h	3	223	0.31	0.265867	0	0	1	1	0	-666	-666	-0.6501	1.6904	-1.7146
417734	MUC.CP001_NKDBA_24H:BRD-K49587132-001-01-3:10.2174	BRD-K49587132	SA-427604	NKDBA	trt_cp	10 uM	24 h	3	165	0.07	0.108673	1	0	1	1	0	-666	-666	-0.6502	1.6904	-1.7147
417737	PAC047_U2OS_6H:BRD-K13131627-001-01-4:10.1525	BRD-K13131627	BRD-K13131627	U2OS	trt_cp	10 uM	6 h	3	58	0.07	0.0644308	1	0	1	1	0	-666	-666	-0.6502	1.6904	-1.7147
417739	REP.A020_HUVEC.A_24H:P19	BRD-A50033377	rivaroxaban	HUVEC	trt_cp	10 uM	24 h	3	317	0.3619	0.342495	1	0	1	1	0	Coagulation factor inhibitor	F10|CYP2J2|CYP3A5	-0.6502	1.6904	-1.7147
417743	DOSVAL001_HCC515_24H:BRD-K18978393:10.0207	BRD-K18978393	BRD-K18978393	HCC515	trt_cp	10 uM	24 h	3	508	0.78	0.636517	1	1	1	1	0	-666	-666	-0.6502	1.6904	-1.7148
417748	DOS033_A375_24H:BRD-K38373457-001-01-8:4.97	BRD-K38373457	BRD-K38373457	A375	trt_cp	4 uM	24 h	3	110	0.05	0.0749915	0	0	1	1	0	-666	-666	-0.6503	1.6904	-1.715
417757	PAC025_U2OS_6H:BRD-K53192330-001-01-5:10.0097	BRD-K53192330	BRD-K53192330	U2OS	trt_cp	10 uM	6 h	3	163	0.23	0.195789	1	0	1	1	0	-666	-666	-0.6504	1.6904	-1.7154
417760	DOSVAL005_HEPG2_24H:BRD-K34981405:20	BRD-K34981405	BRD-K34981405	HEPG2	trt_cp	20 uM	24 h	3	204	0.28	0.241671	1	1	1	1	0	-666	-666	-0.6505	1.6904	-1.7155
417763	REP.B017_HA1E_24H:J10	BRD-K64931368	aminocaproic-acid	HA1E	trt_cp	0.08 uM	24 h	2	70	0.1649	0.10864	1	1	1	1	0	Plasminogen activator inhibitor	PLG|PLAT|LPA	-0.6505	1.6904	-1.7156
417765	REP.B013_MDAMB231_24H:A19	BRD-K37561857	zardaverine	MDAMB231	trt_cp	2.22 uM	24 h	2	151	0.3417	0.22969	1	1	1	1	0	Phosphodiesterase inhibitor	PDE4D|PDE3A|PDE4A|PDE4B|PDE4C	-0.6506	1.6904	-1.7157
417766	CPC012_PHH_24H:BRD-K69888333-001-01-7:10	BRD-K69888333	BRD-K69888333	PHH	trt_cp	10 uM	24 h	3	142	0.29	0.205198	0	0	1	1	0	-666	-666	-0.6506	1.6904	-1.7158
417768	DOS033_A375_24H:BRD-K03725349-001-01-2:5.05	BRD-K03725349	BRD-K03725349	A375	trt_cp	4 uM	24 h	3	113	0.06	0.0832617	0	0	1	1	0	-666	-666	-0.6506	1.6904	-1.7158
417769	CPC018_A375_6H:BRD-K18316707-001-01-9:10	BRD-K18316707	O-1918	A375	trt_cp	10 uM	6 h	5	72	0.2	0.121342	0	0	1	1	0	Cannabinoid receptor antagonist	-666	-0.6506	1.6904	-1.7158
417771	DOS054_A375_24H:BRD-K04288183-001-01-9:5	BRD-K04288183	BRD-K04288183	A375	trt_cp	4 uM	24 h	3	222	0.14	0.178267	0	0	1	1	0	-666	-666	-0.6506	1.6904	-1.7159
417775	MOAR002_PC3_24H:P01	BRD-K87718015	dynasore	PC3	trt_cp	10 uM	24 h	3	294	0.35	0.324368	1	1	1	1	0	Dynamin inhibitor	DNM1|DNM1L|DNM2	-0.6506	1.6904	-1.7159
417780	REP.A001_A375_24H:L01	BRD-K28984613	dutasteride	A375	trt_cp	10 uM	24 h	3	259	0.3382	0.299273	1	1	1	1	0	5-alpha reductase inhibitor	SRD5A1|SRD5A2|CYP3A5	-0.6507	1.6904	-1.716
417785	PAC015_U2OS_6H:BRD-K68298468-001-01-7:10.0566	BRD-K68298468	BRD-K68298468	U2OS	trt_cp	10 uM	6 h	3	80	0.26	0.145835	1	1	1	1	0	-666	-666	-0.6507	1.6904	-1.7161
417790	CPC014_HA1E_6H:BRD-K07736136-001-01-2:10	BRD-K07736136	VX-702	HA1E	trt_cp	10 uM	6 h	3	84	0.12	0.101522	1	0	1	1	0	P38 MAPK inhibitor	MAPK14|MAPK11|MAPK12	-0.6508	1.6904	-1.7163
417794	CPC016_NPC_24H:BRD-K88871508-001-01-9:10	BRD-K88871508	lisuride	NPC	trt_cp	10 uM	24 h	4	181	0.18	0.182518	0	0	1	1	0	-666	-666	-0.6508	1.6904	-1.7163
417800	LJP005_BT20_24H:O09	BRD-U60236422	WH-4-025	BT20	trt_cp	1.11 uM	24 h	3	123	0.4	0.224292	1	1	1	1	0	-666	-666	-0.6508	1.6904	-1.7164
417806	PAC025_U2OS_6H:BRD-K51697562-001-01-4:10.0531	BRD-K51697562	BRD-K51697562	U2OS	trt_cp	10 uM	6 h	3	133	0.21	0.168992	1	0	1	1	0	-666	-666	-0.6509	1.6904	-1.7166
417809	PCL001_MCF7_24H:BRD-K71855865:1.11	BRD-K71855865	BRD-K71855865	MCF7	trt_cp	1.11 uM	24 h	3	153	0.37	0.24059	1	1	1	1	0	-666	-666	-0.6509	1.6904	-1.7167
417810	REP.B017_MCF10A_24H:F03	BRD-K62363391	dapsone	MCF10A	trt_cp	0.25 uM	24 h	2	80	0.1018	0.0912535	1	1	1	1	0	Bacterial antifolate	DHFR	-0.651	1.6904	-1.7167
417811	LJP007_ASC_24H:N07	BRD-K29415052	BGT-226	ASC	trt_cp	10 uM	24 h	3	371	0.671	0.50452	0	0	1	1	0	PI3K inhibitor	MTOR|PIK3CG|PIK3CA|PIK3CB	-0.651	1.6904	-1.7168
417813	PAC012_U2OS_6H:BRD-K74885091-001-01-8:10.0349	BRD-K74885091	BRD-K74885091	U2OS	trt_cp	10 uM	6 h	3	54	0.22	0.110215	1	1	1	1	0	-666	-666	-0.651	1.6904	-1.7168
417814	PAC010_U2OS_6H:BRD-K85162396-001-01-1:9.91739	BRD-K85162396	BRD-K85162396	U2OS	trt_cp	10 uM	6 h	2	17	0.05	0.0294809	1	0	1	1	0	-666	-666	-0.651	1.6904	-1.7168
417817	CPC014_ASC_24H:BRD-K19499941-001-05-9:10	BRD-K19499941	BRD-K19499941	ASC	trt_cp	10 uM	24 h	3	355	0.38	0.371395	0	0	1	1	0	-666	-666	-0.651	1.6904	-1.7169
417819	PAC008_U2OS_6H:BRD-K85532500-001-01-8:10.2843	BRD-K85532500	BRD-K85532500	U2OS	trt_cp	10 uM	6 h	3	83	0.09	0.0873959	1	0	1	1	0	-666	-666	-0.651	1.6904	-1.7169
417820	CPC004_HA1E_6H:BRD-K98490050-001-01-8:10	BRD-K98490050	amsacrine	HA1E	trt_cp	10 uM	6 h	3	502	0.77	0.628677	1	1	1	1	0	-666	-666	-0.651	1.6904	-1.7169
417822	DOS053_MCF7_24H:BRD-K03845749-001-01-4:5.05	BRD-K03845749	BRD-K03845749	MCF7	trt_cp	4 uM	24 h	2	114	0.11	0.113235	0	0	1	1	0	-666	-666	-0.651	1.6904	-1.7169
417826	CPC013_ASC_24H:BRD-K35687265-236-01-8:10	BRD-K35687265	ON-01910	ASC	trt_cp	10 uM	24 h	3	291	0.27	0.283439	1	0	1	1	0	PLK inhibitor	PLK1|CDK1|FLT1|FYN|PDGFRA|PLK2|SRC	-0.651	1.6904	-1.717
417828	PBIOA013_HEPG2_24H:H13	BRD-K02137331	BRD-K02137331	HEPG2	trt_cp	10 uM	24 h	3	71	0.13	0.0971475	1	0	1	1	0	-666	-666	-0.6511	1.6904	-1.717
417830	PAC030_U2OS_6H:BRD-K94913575-001-01-9:10.013	BRD-K94913575	BRD-K94913575	U2OS	trt_cp	10 uM	6 h	3	135	0.45	0.249232	1	1	1	1	0	-666	-666	-0.6511	1.6904	-1.7171
417834	DOS044_A375_24H:BRD-K10923439-001-01-5:5.06	BRD-K10923439	BRD-K10923439	A375	trt_cp	4 uM	24 h	2	90	0.09	0.0910066	0	0	1	1	0	-666	-666	-0.6511	1.6904	-1.7172
417837	PAC015_U2OS_6H:BRD-K74712962-001-01-0:9.83715	BRD-K74712962	BRD-K74712962	U2OS	trt_cp	10 uM	6 h	3	29	0.03	0.0298257	1	0	1	1	0	-666	-666	-0.6512	1.6904	-1.7173
417844	DOSVAL004_HT29_24H:BRD-K14091022:20	BRD-K14091022	SA-1472702	HT29	trt_cp	20 uM	24 h	3	282	0.44	0.35619	1	0	1	1	0	-666	-666	-0.6513	1.6904	-1.7175
417859	PAC060_U2OS_6H:BRD-K27049144-001-01-6:9.63336	BRD-K27049144	BRD-K27049144	U2OS	trt_cp	10 uM	6 h	3	99	0.34	0.185519	1	1	1	1	0	-666	-666	-0.6513	1.6904	-1.7178
417863	PAC009_U2OS_6H:BRD-K79299080-001-01-0:10.1688	BRD-K79299080	BRD-K79299080	U2OS	trt_cp	10 uM	6 h	2	70	0.2684	0.138602	0	0	1	1	0	-666	-666	-0.6514	1.6904	-1.7179
417868	DOS050_MCF7_24H:BRD-K62436804-001-01-2:5	BRD-K62436804	BRD-K62436804	MCF7	trt_cp	4 uM	24 h	2	106	0.16	0.131687	0	0	1	1	0	-666	-666	-0.6514	1.6904	-1.7181
417869	DOS016_VCAP_24H:BRD-K45098285-001-01-0:4.99	BRD-K45098285	BRD-K45098285	VCAP	trt_cp	4 uM	24 h	3	162	0.18	0.172673	1	0	1	1	0	-666	-666	-0.6515	1.6904	-1.7181
417876	DOSVAL001_HA1E_24H:BRD-K87724051:10.2691	BRD-K87724051	BRD-K87724051	HA1E	trt_cp	10 uM	24 h	3	188	0.34	0.255652	1	1	1	1	0	-666	-666	-0.6515	1.6904	-1.7183
417884	REP.A018_MCF7_24H:G01	BRD-K63736853	acipimox	MCF7	trt_cp	10 uM	24 h	2	172	0.2281	0.200289	0	0	1	1	0	Cholesterol inhibitor	HCAR2	-0.6516	1.6904	-1.7184
417885	REP.B028_HA1E_24H:P17	BRD-K97472745	gestrinone	HA1E	trt_cp	0.03 uM	24 h	2	80	0.1283	0.102445	1	1	1	1	0	Progesterone receptor antagonist	PGR|AR|ESR1	-0.6516	1.6904	-1.7184
417887	DOS042_A549_24H:BRD-K64147688-001-01-4:5.23	BRD-K64147688	BRD-K64147688	A549	trt_cp	4 uM	24 h	2	90	0.1	0.0959294	0	0	1	1	0	-666	-666	-0.6516	1.6904	-1.7185
417889	CPC018_ASC_24H:BRD-K31792052-004-01-9:10	BRD-K31792052	pifithrin	ASC	trt_cp	10 uM	24 h	3	118	0.11	0.115204	1	0	1	1	0	p53 inhibitor	-666	-0.6516	1.6904	-1.7185
417897	CPD003_PC3_24H:BRD-K13994703-003-12-5:10	BRD-K13994703	BRD-K13994703	PC3	trt_cp	10 uM	24 h	2	67	0.07	0.0692496	1	0	1	1	0	Adrenergic receptor antagonist	ADRB1|HTR1A|CYP2C19|ADRB2|ADRB3|HTR1B|HTR5A|SLC10A1	-0.6518	1.6904	-1.7189
417898	CPC014_PC3_6H:BRD-K00184207-001-03-2:10	BRD-K00184207	GR-206	PC3	trt_cp	10 uM	6 h	4	118	0.16	0.138941	1	0	1	1	0	Aryl hydrocarbon receptor ligand	-666	-0.6518	1.6904	-1.7189
417902	CPC006_A375_24H:BRD-K08316444-001-04-3:0.63	BRD-K08316444	rotenone	A375	trt_cp	0.66 uM	24 h	5	309	0.47	0.385353	1	1	1	1	0	Mitochondrial inhibitor	MT-ND1	-0.6518	1.6904	-1.719
417904	DOS043_A549_24H:BRD-K30214283-001-01-2:5.02	BRD-K30214283	BRD-K30214283	A549	trt_cp	4 uM	24 h	2	201	0.11	0.150357	0	0	1	1	0	-666	-666	-0.6518	1.6904	-1.719
417907	PAC013_U2OS_6H:BRD-K86524553-001-01-0:9.96953	BRD-K86524553	BRD-K86524553	U2OS	trt_cp	10 uM	6 h	3	60	0.21	0.113505	1	0	1	1	0	-666	-666	-0.6518	1.6904	-1.719
417909	LJP009_ASC.C_24H:N07	BRD-K16730910	regorafenib	ASC	trt_cp	10 uM	24 h	2	480	0.7564	0.609294	1	1	1	1	0	FGFR inhibitor|KIT inhibitor|PDGFR inhibitor|RAF inhibitor|RET inhibitor|VEGFR inhibitor	KDR|KIT|RET|FLT1|FLT4|PDGFRA|TEK|BRAF|ABL1|DDR2|FGFR1|FGFR2|FRK|MAPK11|PDGFRB|RAF1|CYP2B6|CYP2C19|CYP2C8|FGF2|EPHA2|NTRK1	-0.6518	1.6904	-1.7191
417910	CPC014_ASC_24H:BRD-K88551539-001-01-0:10	BRD-K88551539	CAY-10585	ASC	trt_cp	10 uM	24 h	3	66	0.04	0.0519556	1	0	1	1	0	HIF modulator	HIF1A	-0.6518	1.6904	-1.7191
417921	CPC013_NEU_24H:BRD-K03122949-001-01-6:10	BRD-K03122949	BRD-K03122949	NEU	trt_cp	10 uM	24 h	2	160	0.1	0.127906	0	0	1	1	0	-666	-666	-0.6519	1.6904	-1.7193
417923	DOS052_A549_24H:BRD-K71943487-001-01-0:4.94	BRD-K71943487	BRD-K71943487	A549	trt_cp	4 uM	24 h	2	137	0.14	0.140041	0	0	1	1	0	-666	-666	-0.652	1.6904	-1.7194
417930	PAC008_U2OS_6H:BRD-K12077693-001-01-9:10.027	BRD-K12077693	BRD-K12077693	U2OS	trt_cp	10 uM	6 h	3	78	0.19	0.123099	1	0	1	1	0	-666	-666	-0.652	1.6904	-1.7195
417931	CPC006_SW480_6H:BRD-K02950022-001-01-1:10	BRD-K02950022	BMS-299897	SW480	trt_cp	10 uM	6 h	2	80	0.05	0.0639529	0	0	1	1	0	Gamma secretase inhibitor	-666	-0.652	1.6904	-1.7195
417932	LJP005_A375_24H:K10	BRD-A39996500	radicicol	A375	trt_cp	0.37 uM	24 h	2	208	0.5654	0.346769	1	1	1	1	0	-666	-666	-0.652	1.6904	-1.7196
417941	CPC011_VCAP_6H:BRD-A16444946-001-05-5:10	BRD-A16444946	acarbose	VCAP	trt_cp	10 uM	6 h	5	131	0.06	0.0896483	0	0	1	1	0	-666	-666	-0.6521	1.6904	-1.7197
417944	CPC018_ASC_24H:BRD-K59256312-066-04-1:10	BRD-K59256312	gabexate	ASC	trt_cp	10 uM	24 h	3	433	0.37	0.404739	0	0	1	1	0	Serine protease inhibitor	PRSS1|TPSAB1	-0.6521	1.6904	-1.7197
417950	PAC050_U2OS_6H:BRD-K96491664-001-01-6:9.92458	BRD-K96491664	BRD-K96491664	U2OS	trt_cp	10 uM	6 h	3	232	0.22	0.228447	1	0	1	1	0	-666	-666	-0.6521	1.6904	-1.7199
417958	LJP008_PC3_24H:D16	BRD-K98251413	IOX2	PC3	trt_cp	0.37 uM	24 h	2	46	0.2401	0.106269	1	1	1	1	0	HIF Inhibitor	EGLN1|KDM2A|KDM5C	-0.6522	1.6904	-1.7201
417960	REP.A002_HA1E_24H:P03	BRD-K18157228	fdcyd	HA1E	trt_cp	1.11 uM	24 h	2	548	0.584	0.572041	0	0	1	1	0	DNA inhibitor	-666	-0.6522	1.6904	-1.7202
417967	CPC013_SKB_24H:BRD-K19166598-001-01-9:10	BRD-K19166598	BRD-K19166598	SKB	trt_cp	10 uM	24 h	2	310	0.64	0.450403	0	0	1	1	0	-666	-666	-0.6523	1.6904	-1.7203
417969	DOSVAL002_A375_24H:BRD-K98645985:20	BRD-K98645985	BRD-K98645985	A375	trt_cp	20 uM	24 h	3	406	0.5231	0.466	1	1	1	1	0	-666	-666	-0.6523	1.6904	-1.7203
417970	CPC018_A549_6H:BRD-K90259198-003-07-1:10	BRD-K90259198	W-7	A549	trt_cp	10 uM	6 h	2	196	0.35	0.264846	0	0	1	1	0	Calmodulin inhibitor|Potassium channel blocker	-666	-0.6523	1.6904	-1.7204
417974	PAC032_U2OS_6H:BRD-K85901675-001-01-4:9.75098	BRD-K85901675	BRD-K85901675	U2OS	trt_cp	10 uM	6 h	3	139	0.3	0.20649	1	0	1	1	0	-666	-666	-0.6524	1.6904	-1.7205
417984	CPC011_A549_24H:BRD-K06388322-001-05-8:10	BRD-K06388322	pramipexole	A549	trt_cp	10 uM	24 h	2	107	0.44	0.219406	1	1	1	1	0	Dopamine receptor agonist	DRD3|DRD2|ADRA2A|ADRA2B|ADRA2C|DRD1|DRD4|DRD5|HTR1A|HTR1B|HTR1D|HTR2A|HTR2B|HTR2C	-0.6525	1.6904	-1.7207
417989	CPC006_NCIH2073_6H:BRD-K11853856-003-01-3:10	BRD-K11853856	PJ-34	NCIH2073	trt_cp	10 uM	6 h	2	163	0.12	0.141421	0	0	1	1	0	PARP inhibitor	EEF2|PARP1|PARP15|PARP3	-0.6525	1.6904	-1.7208
417993	REP.A020_HELA_24H:L07	BRD-K45924332	amrinone	HELA	trt_cp	10 uM	24 h	3	440	0.6288	0.531879	0	0	1	1	0	Phosphodiesterase inhibitor	PDE3A|PDE3B|PDE4B|TNF	-0.6525	1.6904	-1.7209
417994	PAC049_U2OS_6H:BRD-K12986105-001-01-3:9.98911	BRD-K12986105	BRD-K12986105	U2OS	trt_cp	10 uM	6 h	3	97	0.11	0.104451	1	0	1	1	0	-666	-666	-0.6526	1.6904	-1.721
418000	REP.B009_THP1_24H:I04	BRD-K28115081	apafant	THP1	trt_cp	0.08 uM	24 h	2	75	0.1188	0.0954486	0	0	1	1	0	Platelet activating factor receptor antagonist	PTAFR	-0.6526	1.6904	-1.7212
418006	CPC017_SKB_24H:BRD-K26134695-001-02-8:10	BRD-K26134695	calpeptin	SKB	trt_cp	10 uM	24 h	2	217	0.24	0.230763	0	0	1	1	0	Calpain inhibitor	-666	-0.6527	1.6904	-1.7213
418008	DOS054_A375_24H:BRD-K34811324-001-01-2:5	BRD-K34811324	BRD-K34811324	A375	trt_cp	4 uM	24 h	3	120	0.06	0.0858019	0	0	1	1	0	-666	-666	-0.6527	1.6904	-1.7213
418011	CPC010_HA1E_6H:BRD-K23217072-001-02-7:10	BRD-K23217072	BRD-K23217072	HA1E	trt_cp	10 uM	6 h	3	376	0.05	0.138647	1	0	1	1	0	-666	-666	-0.6527	1.6904	-1.7214
418016	REP.B008_THP1_24H:O07	BRD-A49838158	phenprocoumon	THP1	trt_cp	2.22 uM	24 h	2	40	0.0197	0.0283853	1	0	1	1	0	Vitamin K antagonist	VKORC1	-0.6527	1.6904	-1.7214
418019	CPC001_HCC515_6H:BRD-K16277217-001-03-4:10	BRD-K16277217	piperacetazine	HCC515	trt_cp	10 uM	6 h	2	69	0.12	0.0920123	1	0	1	1	0	Dopamine receptor antagonist	-666	-0.6527	1.6904	-1.7214
418021	DOSVAL005_A549_24H:BRD-K26631510:5	BRD-K26631510	BRD-K26631510	A549	trt_cp	4 uM	24 h	3	130	0.22	0.171007	1	0	1	1	0	-666	-666	-0.6527	1.6904	-1.7215
418022	PAC048_U2OS_6H:BRD-K97630236-001-01-7:10.2211	BRD-K97630236	BRD-K97630236	U2OS	trt_cp	10 uM	6 h	3	108	0.36	0.199386	1	1	1	1	0	-666	-666	-0.6528	1.6904	-1.7215
418023	PAC027_U2OS_6H:BRD-K81660107-001-01-8:9.72347	BRD-K81660107	BRD-K81660107	U2OS	trt_cp	10 uM	6 h	3	139	0.33	0.216568	1	1	1	1	0	-666	-666	-0.6528	1.6904	-1.7216
418026	PAC059_U2OS_6H:BRD-K64285892-001-01-4:9.94476	BRD-K64285892	BRD-K64285892	U2OS	trt_cp	10 uM	6 h	3	50	0.25	0.113054	1	0	1	1	0	-666	-666	-0.6528	1.6904	-1.7216
418029	DOSVAL001_HCC515_24H:BRD-K66214645:10	BRD-K66214645	BRD-K66214645	HCC515	trt_cp	10 uM	24 h	3	557	0.8	0.674999	1	1	1	1	0	-666	-666	-0.6528	1.6904	-1.7217
418038	CPC005_VCAP_24H:BRD-K39520573-001-01-2:10	BRD-K39520573	GW-5074	VCAP	trt_cp	10 uM	24 h	5	128	0.15	0.140114	0	0	1	1	0	RAF inhibitor|LRRK inhibitor	RAF1|LRRK1|LRRK2|NTRK1	-0.6529	1.6904	-1.7218
418047	CPC013_SKB_24H:BRD-K17743125-001-03-5:10	BRD-K17743125	belinostat	SKB	trt_cp	10 uM	24 h	4	403	0.65	0.517535	0	0	1	1	0	HDAC inhibitor	HDAC1|HDAC2|HDAC3|HDAC4|HDAC5|HDAC6|HDAC7|HDAC8|HDAC9|HDAC10|HDAC11	-0.653	1.6904	-1.7222
418052	CPC012_HA1E_6H:BRD-K14316227-001-01-4:10	BRD-K14316227	BRD-K14316227	HA1E	trt_cp	10 uM	6 h	3	69	0.12	0.0920123	1	0	1	1	0	-666	-666	-0.653	1.6904	-1.7222
418055	CPC015_MCF7_24H:BRD-A06726973-001-02-0:10	BRD-A06726973	dibutyrylcyclic-gmp	MCF7	trt_cp	10 uM	24 h	5	166	0.18	0.174792	1	0	1	1	0	CGMP analog	-666	-0.6531	1.6904	-1.7223
418057	CPC016_HT29_6H:BRD-K60487568-001-01-3:10	BRD-K60487568	SU-4312	HT29	trt_cp	10 uM	6 h	5	100	0.13	0.115293	1	0	1	1	0	-666	-666	-0.6531	1.6904	-1.7223
418058	CPC014_HA1E_6H:BRD-A75931230-001-01-3:10	BRD-A75931230	F-1061-0166	HA1E	trt_cp	10 uM	6 h	3	90	0.3	0.166155	1	1	1	1	0	-666	-666	-0.6531	1.6904	-1.7223
418059	DOS034_A549_24H:BRD-K53315742-001-01-4:5	BRD-K53315742	BRD-K53315742	A549	trt_cp	4 uM	24 h	3	165	0.04	0.082149	0	0	1	1	0	-666	-666	-0.6531	1.6904	-1.7224
418060	MOA001_A549_24H:A09	BRD-K19875720	BRD-K19875720	A549	trt_cp	10 uM	24 h	3	117	0.28	0.183022	1	1	1	1	0	-666	-666	-0.6531	1.6904	-1.7224
418062	CPC014_SKB_24H:BRD-U86922168-000-01-3:10	BRD-U86922168	QL-XII-47	SKB	trt_cp	10 uM	24 h	4	451	0.66	0.551685	0	0	1	1	0	BTK inhibitor|Cytoplasmic tyrosine protein kinase BMX inhibitor	BTK|BMX	-0.6531	1.6904	-1.7224
418064	REP.A019_HT29_24H:B09	BRD-A44863528	proglumide	HT29	trt_cp	1.11 uM	24 h	3	135	0.2931	0.201143	0	0	1	1	0	CCK receptor antagonist	CCKBR|CCKAR	-0.6531	1.6904	-1.7224
418070	CPC016_ASC_24H:BRD-K54330070-001-07-1:10	BRD-K54330070	SB-202190	ASC	trt_cp	10 uM	24 h	3	176	0.28	0.224474	0	0	1	1	0	P38 MAPK inhibitor	MAPK14|AKT1|ALOX5|CHEK1|GSK3B|LCK|MAPK1|MAPK11|MAPK12|MAPK8|PRKCA|ROCK1|RPS6KB1|SGK1	-0.6532	1.6904	-1.7226
418074	DOS014_VCAP_24H:BRD-K42478399-001-01-0:5.03	BRD-K42478399	BRD-K42478399	VCAP	trt_cp	4 uM	24 h	3	90	0.23	0.145484	1	0	1	1	0	-666	-666	-0.6532	1.6904	-1.7228
418075	LJP008_SKL_24H:E13	BRD-K54606188	BRD-K54606188	SKL	trt_cp	10 uM	24 h	3	565	0.7412	0.654369	1	1	1	1	0	Bromodomain inhibitor	-666	-0.6532	1.6904	-1.7228
418077	DOSVAL002_HA1E_24H:BRD-K18667663:5	BRD-K18667663	BRD-K18667663	HA1E	trt_cp	4 uM	24 h	3	97	0.0983	0.09874	1	0	1	1	0	-666	-666	-0.6532	1.6904	-1.7228
418082	CPC018_ASC_24H:BRD-K69763916-001-01-7:10	BRD-K69763916	LY-341495	ASC	trt_cp	10 uM	24 h	3	91	0.04	0.0610072	1	0	1	1	0	Glutamate receptor antagonist	GRM2|GRM3	-0.6533	1.6904	-1.7229
418087	LJP009_SKL_24H:B14	BRD-U07805514	saracatinib	SKL	trt_cp	3.33 uM	24 h	3	310	0.4561	0.380226	1	1	1	1	0	-666	-666	-0.6534	1.6904	-1.7231
418092	CPC009_A549_24H:BRD-K10806285-001-05-8:10	BRD-K10806285	BRD-K10806285	A549	trt_cp	10 uM	24 h	2	48	0.37	0.134757	0	0	1	1	0	-666	-666	-0.6534	1.6904	-1.7232
418095	PAC025_U2OS_6H:BRD-K46445956-001-01-0:10.0116	BRD-K46445956	BRD-K46445956	U2OS	trt_cp	10 uM	6 h	3	161	0.36	0.243442	1	0	1	1	0	-666	-666	-0.6534	1.6908	-1.7233
418101	PAC055_U2OS_6H:BRD-K23556321-001-01-9:10.0252	BRD-K23556321	BRD-K23556321	U2OS	trt_cp	10 uM	6 h	3	38	0.14	0.0737541	1	0	1	1	0	-666	-666	-0.6535	1.6911	-1.7234
418102	REP.B026_HA1E_24H:C13	BRD-K88506063	KD-025	HA1E	trt_cp	2.22 uM	24 h	2	656	0.8375	0.749506	0	0	1	1	0	Rho associated kinase inhibitor	ROCK2	-0.6535	1.6912	-1.7235
418115	HDAC002_PC3_6H:BRD-K61894884-001-01-6:10	BRD-K61894884	BRD-K61894884	PC3	trt_cp	10 uM	6 h	6	223	0.3	0.261543	1	1	1	1	0	-666	-666	-0.6537	1.6932	-1.724
418116	CPC004_PC3_6H:BRD-K98490050-001-01-8:10	BRD-K98490050	amsacrine	PC3	trt_cp	10 uM	6 h	5	386	0.39	0.392335	1	1	1	1	0	-666	-666	-0.6537	1.6932	-1.724
418117	CPC014_ASC_24H:BRD-U08759356-000-01-6:10	BRD-U08759356	BRD-U08759356	ASC	trt_cp	10 uM	24 h	3	410	0.68	0.533921	0	0	1	1	0	EGFR inhibitor	-666	-0.6537	1.6932	-1.724
418120	DOS034_MCF7_24H:BRD-K11483659-001-02-0:4.29	BRD-K11483659	BRD-K11483659	MCF7	trt_cp	4 uM	24 h	3	177	0.14	0.159177	0	0	1	1	0	-666	-666	-0.6537	1.6933	-1.724
418121	LJP005_A375_24H:I07	BRD-K15592317	CP-466722	A375	trt_cp	10 uM	24 h	2	225	0.4131	0.308283	1	1	1	1	0	ATM kinase inhibitor	ATM	-0.6537	1.6934	-1.724
418129	CPC018_HEPG2_6H:BRD-A92651262-003-03-9:10	BRD-A92651262	nalbuphine	HEPG2	trt_cp	10 uM	6 h	3	178	0.11	0.141494	1	0	1	1	0	-666	-666	-0.6538	1.6943	-1.7243
418133	PBIOA013_HEPG2_24H:C11	BRD-K23682005	BRD-K23682005	HEPG2	trt_cp	0.125 uM	24 h	3	101	0.22	0.150731	1	0	1	1	0	-666	-666	-0.6539	1.6947	-1.7244
418135	CPC011_A549_6H:BRD-K96740444-003-07-6:10	BRD-K96740444	itopride	A549	trt_cp	10 uM	6 h	3	83	0.17	0.120114	1	0	1	1	0	Dopamine receptor antagonist	DRD2|ACHE|CHRM3	-0.6539	1.6948	-1.7244
418140	CRCGN004_HA1E_6H:BRD-K47323024-003-21-0:19.9	BRD-K47323024	methapyrilene	HA1E	trt_cp	20 uM	6 h	3	109	0.08	0.0944254	1	0	1	1	0	Histamine receptor antagonist	HRH1	-0.6539	1.6953	-1.7245
418142	REP.B008_THP1_24H:A10	BRD-A68009927	daunorubicin	THP1	trt_cp	0.08 uM	24 h	2	165	0.5017	0.290934	1	1	1	1	0	RNA synthesis inhibitor|Topoisomerase inhibitor	TOP2A|TOP2B	-0.6539	1.6956	-1.7246
418143	CPC009_PC3_6H:J06	BRD-K39823328	VU-0366037-2	PC3	trt_cp	10 uM	6 h	5	120	0.1271	0.12488	0	0	1	1	0	Glutamate receptor antagonist	GRM4	-0.6539	1.6956	-1.7246
418154	CPC020_HA1E_6H:BRD-K85660637-001-02-1:10	BRD-K85660637	BRD-K85660637	HA1E	trt_cp	10 uM	6 h	3	213	0.17	0.192418	1	0	1	1	0	-666	-666	-0.6541	1.6996	-1.725
418162	DOS012_VCAP_6H:BRD-K39412479-001-01-7:4.92	BRD-K39412479	BRD-K39412479	VCAP	trt_cp	4 uM	6 h	3	89	0.1	0.095395	1	0	1	1	0	-666	-666	-0.6543	1.7065	-1.7255
418168	CPC015_ASC_24H:BRD-A90131694-001-02-8:10	BRD-A90131694	alclometasone	ASC	trt_cp	10 uM	24 h	4	324	0.3	0.315256	0	0	1	1	0	Glucocorticoid receptor agonist	NR3C1|CYP3A4|SERPINA6	-0.6544	1.7109	-1.7257
418172	DOS044_A375_24H:BRD-K59207957-001-02-5:5.01	BRD-K59207957	BRD-K59207957	A375	trt_cp	4 uM	24 h	2	90	0.1	0.0959294	0	0	1	1	0	-666	-666	-0.6544	1.7115	-1.7258
418178	REP.A010_HELA_24H:P13	BRD-K15409150	penfluridol	HELA	trt_cp	10 uM	24 h	2	712	0.8368	0.780515	0	0	1	1	0	Calcium channel blocker	DRD1|DRD2|CACNA1G	-0.6544	1.7136	-1.7259
418194	LJP008_THP1_24H:G24	BRD-K03406345	azacitidine	THP1	trt_cp	0.04 uM	24 h	3	134	0.3915	0.231605	1	1	1	1	0	DNA inhibitor	DNMT1|DNMT3A	-0.6546	1.721	-1.7263
418205	NMH001_NEU_24H:BRD-K08713111-001-01-9:10	BRD-K08713111	BRD-K08713111	NEU	trt_cp	10 uM	24 h	2	169	0.14	0.155539	0	0	1	1	0	-666	-666	-0.6547	1.7265	-1.7265
418212	REP.B017_HA1E_24H:A20	BRD-K50938287	sumatriptan	HA1E	trt_cp	0.74 uM	24 h	2	535	0.7932	0.658717	1	1	1	1	0	Serotonin receptor agonist	HTR1D|HTR1B|HTR1A|HTR1F|HTR1E|HTR5A|HTR6|HTR7	-0.6547	1.7288	-1.7266
418214	PAC030_U2OS_6H:BRD-K05939258-001-01-6:9.91559	BRD-K05939258	BRD-K05939258	U2OS	trt_cp	10 uM	6 h	3	78	0.23	0.135438	1	1	1	1	0	-666	-666	-0.6547	1.7301	-1.7267
418217	CPC017_SKB_24H:BRD-K08502430-001-01-0:10	BRD-K08502430	angiogenesis-inhibitor	SKB	trt_cp	10 uM	24 h	2	119	0.12	0.120836	0	0	1	1	0	Angiogenesis inhibitor	-666	-0.6547	1.731	-1.7267
418223	REP.A016_YAPC_24H:E13	BRD-A52660433	tetrindole	YAPC	trt_cp	10 uM	24 h	2	113	0.2874	0.182227	1	0	1	1	0	Monoamine oxidase inhibitor	MAOA	-0.6548	1.7329	-1.7268
418225	REP.B019_MDAMB231_24H:D19	BRD-K45746021	CC-401	MDAMB231	trt_cp	2.22 uM	24 h	2	124	0.3958	0.224016	1	1	1	1	0	JNK inhibitor	MAPK8	-0.6548	1.7351	-1.7269
418226	CPC007_HCC515_6H:BRD-K33305493-001-02-9:10	BRD-K33305493	BRD-K33305493	HCC515	trt_cp	10 uM	6 h	2	116	0.14	0.128862	1	0	1	1	0	-666	-666	-0.6548	1.7354	-1.7269
418229	PAC068_U2OS_6H:BRD-K98431828-001-05-4:10	BRD-K98431828	BRD-K98431828	U2OS	trt_cp	10 uM	6 h	3	112	0.2	0.15134	1	0	1	1	0	-666	-666	-0.6549	1.7389	-1.7271
418230	PCL001_HA1E_24H:BRD-K52163391:10	BRD-K52163391	BRD-K52163391	HA1E	trt_cp	10 uM	24 h	3	189	0.38	0.27099	1	1	1	1	0	-666	-666	-0.6549	1.7403	-1.7272
418241	CPC016_A549_24H:BRD-K14693417-001-03-2:10	BRD-K14693417	cinchonine	A549	trt_cp	10 uM	24 h	3	150	0.14	0.146535	0	0	1	1	0	P-glycoprotein inhibitor	CYP2D6	-0.655	1.7474	-1.7275
418244	DOS049_HT29_24H:BRD-K17890048-004-01-6:5	BRD-K17890048	BRD-K17890048	HT29	trt_cp	4 uM	24 h	2	176	0.22	0.198975	0	0	1	1	0	-666	-666	-0.6551	1.7491	-1.7276
418250	LCP001_MCF10A.PIK3CA.HH_24H:J18	BRD-K52233191	R-547	MCF10A	trt_cp	1.11 uM	24 h	3	378	0.52	0.44831	1	1	1	1	0	CDK inhibitor	CDK2|CDK1|CDK4|CCND1|CCNE1|CDK7	-0.6551	1.7517	-1.7278
418252	CRCGN004_HA1E_6H:BRD-A09722536-002-14-9:20.2	BRD-A09722536	cyclophosphamide	HA1E	trt_cp	20 uM	6 h	2	107	0.13	0.11926	1	0	1	1	0	DNA alkylating agent	CYP2B6|CYP2C19|CYP3A5|BCL2|LGALS1|CYP2A6|CYP2C18|CYP2C8|CYP2C9|CYP2D6|CYP3A4|CYP3A7	-0.6552	1.7539	-1.7279
418253	DOS040_A375_24H:BRD-K43216840-001-01-8:5	BRD-K43216840	BRD-K43216840	A375	trt_cp	4 uM	24 h	2	132	0.09	0.110215	0	0	1	1	0	-666	-666	-0.6552	1.7549	-1.7279
418259	CPC010_HEPG2_6H:BRD-A24643465-001-05-3:10	BRD-A24643465	BRD-A24643465	HEPG2	trt_cp	10 uM	6 h	3	544	0.75	0.645893	1	1	1	1	0	-666	-666	-0.6553	1.7575	-1.7281
418260	DOS044_A375_24H:BRD-K60861976-001-01-5:5	BRD-K60861976	BRD-K60861976	A375	trt_cp	4 uM	24 h	2	108	0.1	0.105085	0	0	1	1	0	-666	-666	-0.6553	1.758	-1.7281
418270	PAC018_U2OS_6H:BRD-K06174863-001-01-6:10.0051	BRD-K06174863	BRD-K06174863	U2OS	trt_cp	10 uM	6 h	3	30	0.18	0.0743066	0	0	1	1	0	-666	-666	-0.6554	1.7615	-1.7284
418272	CPC014_HCC515_6H:BRD-K40255344-001-13-5:10	BRD-K40255344	tyrphostin-A9	HCC515	trt_cp	10 uM	6 h	3	225	0.47	0.328829	1	1	1	1	0	Protein tyrosine kinase inhibitor|Tyrosine kinase inhibitor	-666	-0.6554	1.7621	-1.7284
418278	PAC069_U2OS_6H:BRD-K74980345-019-02-1:20	BRD-K74980345	BRD-K74980345	U2OS	trt_cp	20 uM	6 h	3	119	0.24	0.170887	1	0	1	1	0	-666	-666	-0.6554	1.7634	-1.7285
418284	CPC006_HEPG2_6H:BRD-K41895714-001-02-2:10	BRD-K41895714	AS-605240	HEPG2	trt_cp	10 uM	6 h	3	198	0.53	0.327568	1	1	1	1	0	PI3K inhibitor	PIK3CG	-0.6555	1.7663	-1.7287
418300	CPC004_VCAP_24H:K02	BRD-K67100011	pivmecillinam	VCAP	trt_cp	10 uM	24 h	6	189	0.12	0.152283	0	0	1	1	0	Bacterial cell wall synthesis inhibitor	-666	-0.6557	1.7742	-1.7292
418312	DOSVAL005_A549_24H:BRD-K83845975:10	BRD-K83845975	BRD-K83845975	A549	trt_cp	10 uM	24 h	3	94	0.12	0.107395	1	0	1	1	0	-666	-666	-0.6558	1.7787	-1.7295
418315	LPROT003_A549_6H:BRD-K92960067:10	BRD-K92960067	SMER-3	A549	trt_cp	10 uM	6 h	3	297	0.58	0.419684	1	1	1	1	0	-666	-666	-0.6558	1.7799	-1.7295
418317	DOS034_HT29_24H:BRD-K49923618-001-01-3:5.22	BRD-K49923618	BRD-K49923618	HT29	trt_cp	4 uM	24 h	2	87	0.07	0.0789113	0	0	1	1	0	-666	-666	-0.6558	1.7804	-1.7296
418319	CPC015_A549_6H:BRD-A41301928-001-02-5:10	BRD-A41301928	bongkrek-acid	A549	trt_cp	10 uM	6 h	2	67	0.34	0.152619	0	0	1	1	0	Mitochondrial inhibitor	SLC25A4	-0.6559	1.7822	-1.7297
418324	CPC014_ASC_24H:BRD-U31801276-000-01-4:10	BRD-U31801276	BRD-U31801276	ASC	trt_cp	10 uM	24 h	2	149	0.05	0.0872788	1	0	1	1	0	-666	-666	-0.6559	1.7833	-1.7298
418328	PCL001_A549_24H:BRD-K11413513:10	BRD-K11413513	BRD-K11413513	A549	trt_cp	10 uM	24 h	3	319	0.51	0.40786	1	1	1	1	0	-666	-666	-0.6559	1.7846	-1.7298
418332	CPC013_ASC_24H:BRD-K57019930-001-01-0:10	BRD-K57019930	BRD-K57019930	ASC	trt_cp	10 uM	24 h	4	217	0.23	0.225904	0	0	1	1	0	-666	-666	-0.656	1.7865	-1.73
418338	LJP006_A375_24H:C09	BRD-K44100512	KIN001-043	A375	trt_cp	1.11 uM	24 h	2	165	0.5895	0.315366	1	1	1	1	0	-666	-666	-0.656	1.7892	-1.7302
418350	PAC051_U2OS_6H:BRD-K69649444-001-02-7:10.22	BRD-K69649444	BRD-K69649444	U2OS	trt_cp	10 uM	6 h	3	48	0.12	0.0767435	1	0	1	1	0	-666	-666	-0.6561	1.7925	-1.7304
418353	CPC003_HA1E_24H:BRD-K10207760-236-03-0:10	BRD-K10207760	lasalocid	HA1E	trt_cp	10 uM	24 h	3	459	0.78	0.60504	1	1	1	1	0	Bacterial permeability inducer	-666	-0.6561	1.7936	-1.7305
418354	CPC019_HT29_6H:BRD-K43682718-001-01-0:10	BRD-K43682718	SA-424589	HT29	trt_cp	10 uM	6 h	5	368	0.05	0.137164	1	0	1	1	0	-666	-666	-0.6562	1.7942	-1.7305
418357	DOSVAL003_HA1E_24H:BRD-K88114291:10	BRD-K88114291	BRD-K88114291	HA1E	trt_cp	10 uM	24 h	3	563	0.76	0.661442	1	1	1	1	0	-666	-666	-0.6562	1.7957	-1.7306
418358	CPC014_ASC_24H:BRD-K22631935-001-01-9:10	BRD-K22631935	neurodazine	ASC	trt_cp	10 uM	24 h	3	270	0.1	0.166155	1	0	1	1	0	Neurogenesis of non-pluripotent C2C12 myoblast inducer	-666	-0.6562	1.7957	-1.7306
418367	PAC022_U2OS_6H:BRD-K56349799-001-02-0:10.0235	BRD-K56349799	BRD-K56349799	U2OS	trt_cp	10 uM	6 h	2	90	0.45	0.203497	0	0	1	1	0	-666	-666	-0.6563	1.7988	-1.7308
418369	PAC015_U2OS_6H:BRD-K65291993-001-01-9:9.96074	BRD-K65291993	BRD-K65291993	U2OS	trt_cp	10 uM	6 h	3	58	0.19	0.10615	1	0	1	1	0	-666	-666	-0.6563	1.8001	-1.7309
418379	CPC002_VCAP_24H:BRD-K54704028-001-01-3:10	BRD-K54704028	BAY-36-7620	VCAP	trt_cp	10 uM	24 h	3	132	0.21	0.168355	1	0	1	1	0	Glutamate receptor antagonist	GRM1	-0.6564	1.8043	-1.7312
418380	DOS017_VCAP_24H:BRD-K16149503-001-01-2:5	BRD-K16149503	BRD-K16149503	VCAP	trt_cp	4 uM	24 h	3	96	0.13	0.112963	1	0	1	1	0	-666	-666	-0.6564	1.8047	-1.7312
418385	CPC015_SKB_24H:BRD-K98490050-001-01-8:10	BRD-K98490050	amsacrine	SKB	trt_cp	10 uM	24 h	2	179	0.33	0.245762	0	0	1	1	0	-666	-666	-0.6564	1.8055	-1.7312
418390	CPC006_HCT116_6H:BRD-K16701932-001-01-1:80	BRD-K16701932	Gly-Gly-PALO	HCT116	trt_cp	80 uM	6 h	2	38	0.38	0.121511	1	0	1	1	0	-666	-666	-0.6565	1.8062	-1.7313
418395	CPC003_HA1E_6H:BRD-K03440695-001-02-6:10	BRD-K03440695	boldine	HA1E	trt_cp	10 uM	6 h	2	33	0.11	0.0609234	1	0	1	1	0	Acetylcholine receptor antagonist|Dopamine receptor antagonist	-666	-0.6565	1.8078	-1.7314
418396	REP.A003_A375_24H:K19	BRD-K34776109	glimepiride	A375	trt_cp	10 uM	24 h	3	203	0.3207	0.258005	1	1	1	1	0	Insulin secretagogue	ABCC8|KCNJ11|KCNJ1	-0.6565	1.8083	-1.7314
418400	CPC014_ASC_24H:BRD-A26595446-001-08-1:10	BRD-A26595446	BRD-A26595446	ASC	trt_cp	10 uM	24 h	6	543	0.11	0.247131	0	0	1	1	0	-666	-666	-0.6566	1.8108	-1.7316
418403	CPC015_ASC_24H:BRD-K37991163-003-06-8:10	BRD-K37991163	paroxetine	ASC	trt_cp	10 uM	24 h	4	226	0.27	0.249785	0	0	1	1	0	Selective serotonin reuptake inhibitor (SSRI)	SLC6A4|CHRM1|CHRM2|CHRM3|CHRM4|CHRM5|HTR2A|SLC6A2	-0.6566	1.8112	-1.7316
418404	LKCP001_U2OS_48H:H19	BRD-K93754473	tamoxifen	U2OS	trt_cp	10 uM	48 h	5	503	0.5511	0.53239	1	1	1	1	0	Estrogen receptor antagonist|Selective estrogen receptor modulator (SERM)	ESR1|ESR2|CYP3A5|ESRRG|PLD1|PRKCD|PRKCE|PRKCQ|PRKCZ|EBP|GPER1|PRKCA|PRKCB|PRKCG|PRKCI	-0.6566	1.8112	-1.7316
418409	DOSVAL003_HT29_24H:BRD-K94067270:20	BRD-K94067270	BRD-K94067270	HT29	trt_cp	20 uM	24 h	3	132	0.12	0.127265	1	0	1	1	0	-666	-666	-0.6566	1.813	-1.7318
418416	DOS048_A375_24H:BRD-K76665741-001-01-6:5.03	BRD-K76665741	BRD-K76665741	A375	trt_cp	4 uM	24 h	2	94	0.06	0.0759399	0	0	1	1	0	-666	-666	-0.6567	1.8149	-1.7319
418417	CPC018_ASC_24H:BRD-A18917088-001-03-1:10	BRD-A18917088	estradiol	ASC	trt_cp	10 uM	24 h	3	367	0.12	0.212204	1	0	1	1	0	Estrogen receptor agonist	ESR1|ESR2|NR1I2|CYP2B6|CYP2C19|CYP2C8|CYP2E1|CYP3A5|CYP3A7|GPER1|KCNMA1	-0.6567	1.815	-1.7319
418421	LJP005_HS578T_3H:A09	BRD-K76908866	CP-724714	HS578T	trt_cp	1.11 uM	3 h	2	302	0.1746	0.232197	1	1	1	1	0	Tyrosine kinase inhibitor|EGFR inhibitor	ERBB2	-0.6567	1.8159	-1.732
418423	CPC012_SKB_24H:BRD-K15402119-001-01-2:10	BRD-K15402119	huperzine-a	SKB	trt_cp	10 uM	24 h	4	248	0.15	0.19503	0	0	1	1	0	-666	-666	-0.6567	1.8162	-1.732
418428	REP.A023_MCF7_24H:N15	BRD-A72066420	mifobate	MCF7	trt_cp	1.11 uM	24 h	3	59	0.2236	0.116143	1	1	1	1	0	PPAR receptor antagonist	PPARG|REN	-0.6568	1.8177	-1.7321
418429	DOS055_A375_24H:BRD-K95270854-001-01-5:5	BRD-K95270854	BRD-K95270854	A375	trt_cp	4 uM	24 h	2	78	0.05	0.0631485	0	0	1	1	0	-666	-666	-0.6568	1.8179	-1.7321
418445	PBIOA020_HEPG2_24H:B13	BRD-K61314889	endo-IWR-1	HEPG2	trt_cp	10 uM	24 h	3	143	0.25	0.191192	1	1	1	1	0	PARP inhibitor	TNKS|TNKS2	-0.657	1.8247	-1.7326
418446	CPC003_HA1E_24H:BRD-K17415526-001-02-7:10	BRD-K17415526	BRD-K17415526	HA1E	trt_cp	10 uM	24 h	3	228	0.54	0.354809	1	1	1	1	0	Protein tyrosine kinase inhibitor	EGFR	-0.657	1.8253	-1.7327
418452	CPC012_VCAP_6H:BRD-K63245238-001-01-2:10	BRD-K63245238	BRD-K63245238	VCAP	trt_cp	10 uM	6 h	5	123	0.05	0.0792991	0	0	1	1	0	-666	-666	-0.657	1.8267	-1.7328
418456	LKCP001_U2OS_48H:O17	BRD-A36331462	oprozomib	U2OS	trt_cp	1.11 uM	48 h	5	677	0.7293	0.710523	0	0	1	1	0	Proteasome inhibitor	-666	-0.6571	1.828	-1.7329
418457	ERG020_VCAP_24H:BRD-K52391588:10	BRD-K52391588	BRD-K52391588	VCAP	trt_cp	10 uM	24 h	3	115	0.22	0.160839	1	1	1	1	0	-666	-666	-0.6571	1.8281	-1.7329
418458	PAC010_U2OS_6H:BRD-K42976515-001-01-2:9.46692	BRD-K42976515	BRD-K42976515	U2OS	trt_cp	10 uM	6 h	2	81	0.03	0.0498464	1	0	1	1	0	-666	-666	-0.6571	1.8292	-1.7329
418459	PCL001_PC3_24H:BRD-K77620628:10	BRD-K77620628	BRD-K77620628	PC3	trt_cp	10 uM	24 h	2	325	0.38	0.355356	1	1	1	1	0	-666	-666	-0.6571	1.8294	-1.733
418469	PAC050_U2OS_6H:BRD-K91297952-001-01-3:10.3728	BRD-K91297952	BRD-K91297952	U2OS	trt_cp	10 uM	6 h	3	70	0.25	0.133767	1	0	1	1	0	-666	-666	-0.6572	1.8336	-1.7332
418474	PAC045_U2OS_6H:BRD-K71921803-001-01-3:10.058	BRD-K71921803	BRD-K71921803	U2OS	trt_cp	10 uM	6 h	3	55	0.08	0.0670744	1	0	1	1	0	-666	-666	-0.6572	1.8347	-1.7333
418476	PAC017_U2OS_6H:BRD-K37094091-001-01-3:10.1808	BRD-K37094091	BRD-K37094091	U2OS	trt_cp	10 uM	6 h	3	212	0.45	0.312324	0	0	1	1	0	-666	-666	-0.6573	1.8354	-1.7334
418483	CPC001_VCAP_24H:K02	BRD-K64236792	austricine	VCAP	trt_cp	10 uM	24 h	5	176	0.1732	0.176547	0	0	1	1	0	-666	-666	-0.6573	1.8373	-1.7335
418486	CPC013_HCC515_6H:BRD-K80786583-001-01-5:10	BRD-K80786583	BRD-K80786583	HCC515	trt_cp	10 uM	6 h	3	319	0.62	0.449699	1	1	1	1	0	-666	-666	-0.6573	1.8387	-1.7336
418490	DOS057_HT29_24H:BRD-K17996849-001-01-8:5	BRD-K17996849	SA-1939007	HT29	trt_cp	4 uM	24 h	3	270	0.15	0.203497	0	0	1	1	0	-666	-666	-0.6574	1.8396	-1.7337
418497	PAC005_U2OS_6H:BRD-A50311610-300-04-7:10	BRD-A50311610	meclizine	U2OS	trt_cp	10 uM	6 h	2	20	0.07	0.0378351	1	0	1	1	0	Constitutive androstane receptor (CAR) agonist	NR1I3|HRH1	-0.6574	1.8414	-1.7338
418501	CPC014_HA1E_6H:BRD-K46212057-001-01-2:10	BRD-K46212057	voriconazole	HA1E	trt_cp	10 uM	6 h	3	134	0.4	0.234106	1	0	1	1	0	-666	-666	-0.6575	1.8451	-1.7341
418507	REP.A004_HEK293_24H:C03	BRD-K19352500	prochlorperazine	HEK293	trt_cp	1.11 uM	24 h	3	46	0.2243	0.102713	0	0	1	1	0	Dopamine receptor antagonist	DRD2|DRD1|DRD3|DRD4	-0.6576	1.8479	-1.7343
418513	REP.A023_THP1_24H:M12	BRD-K71822263	D-serine	THP1	trt_cp	0.04 uM	24 h	2	113	0.1221	0.118776	0	0	1	1	0	Glutamate receptor agonist	GRIN1|GLRA1|GRIN2A|GRIN2B|GRIN2C|GRIN2D|SERPINB3	-0.6577	1.8517	-1.7346
418515	CPC013_SKB_24H:BRD-K83643280-001-01-1:10	BRD-K83643280	BG-FA-0953	SKB	trt_cp	10 uM	24 h	3	281	0.36	0.321614	0	0	1	1	0	-666	-666	-0.6577	1.8526	-1.7347
418517	CPC012_SKB_24H:BRD-K90446118-001-01-8:10	BRD-K90446118	BRD-K90446118	SKB	trt_cp	10 uM	24 h	4	216	0.13	0.169445	0	0	1	1	0	-666	-666	-0.6578	1.8541	-1.7348
418520	LPROT003_NPC_6H:BRD-K04701033:0.1	BRD-K04701033	VE-822	NPC	trt_cp	0.12 uM	6 h	3	70	0.16	0.107014	1	0	1	1	0	ATR kinase inhibitor	ATR|ATM|MTOR|PIK3CG	-0.6578	1.8548	-1.7348
418523	DOS039_A375_24H:BRD-K44818533-001-01-2:5.1	BRD-K44818533	BRD-K44818533	A375	trt_cp	4 uM	24 h	2	84	0.04	0.0586138	0	0	1	1	0	-666	-666	-0.6578	1.8553	-1.7349
418539	PAC031_U2OS_6H:BRD-K76403391-001-01-5:10.0555	BRD-K76403391	BRD-K76403391	U2OS	trt_cp	10 uM	6 h	3	48	0.16	0.0886158	1	0	1	1	0	-666	-666	-0.6581	1.8639	-1.7355
418543	DOS033_PC3_24H:BRD-K97860318-001-01-1:5.02	BRD-K97860318	BRD-K97860318	PC3	trt_cp	4 uM	24 h	3	136	0.16	0.149163	0	0	1	1	0	-666	-666	-0.6581	1.8644	-1.7355
418545	PAC050_U2OS_6H:BRD-K74245698-001-01-2:9.9996	BRD-K74245698	BRD-K74245698	U2OS	trt_cp	10 uM	6 h	3	86	0.15	0.114849	1	0	1	1	0	-666	-666	-0.6581	1.8654	-1.7356
418550	PAC021_U2OS_6H:BRD-K14436020-001-01-9:9.62541	BRD-K14436020	BRD-K14436020	U2OS	trt_cp	10 uM	6 h	3	139	0.45	0.252897	1	1	1	1	0	-666	-666	-0.6582	1.8673	-1.7358
418551	LJP005_HT29_24H:B07	BRD-K93747373	HG-5-113-01	HT29	trt_cp	10 uM	24 h	3	495	0.73	0.607847	1	1	1	1	0	-666	-666	-0.6582	1.8675	-1.7358
418562	DOS033_PC3_24H:BRD-K57487331-001-01-4:4.93	BRD-K57487331	BRD-K57487331	PC3	trt_cp	4 uM	24 h	3	115	0.04	0.0685819	0	0	1	1	0	-666	-666	-0.6583	1.8707	-1.736
418564	CPC018_A549_24H:BRD-K26241953-001-01-0:10	BRD-K26241953	piceatannol	A549	trt_cp	10 uM	24 h	2	100	0.24	0.156652	0	0	1	1	0	-666	-666	-0.6583	1.8718	-1.7361
418569	LJP001_MDAMB231_24H:BRD-K49327517-001-01-9:10	BRD-K49327517	THZ-2-98-01	MDAMB231	trt_cp	10 uM	24 h	3	326	0.51	0.412311	1	1	1	1	0	-666	-666	-0.6583	1.8738	-1.7362
418575	CPC014_HA1E_6H:BRD-A55756846-001-16-2:10	BRD-A55756846	H-7	HA1E	trt_cp	10 uM	6 h	3	203	0.33	0.261719	1	0	1	1	0	PKA inhibitor	-666	-0.6584	1.8773	-1.7365
418576	CPC006_THP1_6H:G19	BRD-K06593056	LE-135	THP1	trt_cp	20 uM	6 h	2	129	0.2958	0.197526	1	1	1	1	0	Retinoid receptor agonist	RARB	-0.6584	1.8774	-1.7365
418577	PAC019_U2OS_6H:BRD-K34758135-001-01-4:10.0137	BRD-K34758135	BRD-K34758135	U2OS	trt_cp	10 uM	6 h	2	35	0.07	0.0500511	0	0	1	1	0	-666	-666	-0.6584	1.8776	-1.7365
418579	PAC010_U2OS_6H:BRD-K83942575-001-01-1:9.66943	BRD-K83942575	BRD-K83942575	U2OS	trt_cp	10 uM	6 h	2	53	0.28	0.123182	1	1	1	1	0	-666	-666	-0.6585	1.8784	-1.7366
418582	CPC018_HT29_6H:BRD-K59256312-066-04-1:10	BRD-K59256312	gabexate	HT29	trt_cp	10 uM	6 h	5	374	0.16	0.247358	1	0	1	1	0	Serine protease inhibitor	PRSS1|TPSAB1	-0.6585	1.8796	-1.7366
418586	PAC066_U2OS_6H:BRD-A06327019-001-06-4:10	BRD-A06327019	BRD-A06327019	U2OS	trt_cp	10 uM	6 h	3	58	0.15	0.094317	1	0	1	1	0	-666	-666	-0.6585	1.8816	-1.7368
418587	CPC018_ASC_24H:BRD-A71459254-001-02-8:10	BRD-A71459254	cymarin	ASC	trt_cp	10 uM	24 h	3	530	0.55	0.545946	0	0	1	1	0	-666	-666	-0.6585	1.8817	-1.7368
418589	PBIOA013_A375_24H:M17	BRD-A69127847	BRD-A69127847	A375	trt_cp	0.125 uM	24 h	3	132	0.13	0.132461	1	0	1	1	0	-666	-666	-0.6586	1.8825	-1.7368
418594	LJP007_HA1E_24H:K13	BRD-K26760349	HG-9-91-01	HA1E	trt_cp	10 uM	24 h	2	268	0.4652	0.357041	0	0	1	1	0	-666	-666	-0.6586	1.8842	-1.737
418596	ERG015_VCAP_24H:BRD-K45845536-001-01-1:10.0535	BRD-K45845536	BRD-K45845536	VCAP	trt_cp	10 uM	24 h	3	78	0.26	0.144001	1	0	1	1	0	-666	-666	-0.6586	1.8847	-1.737
418600	CPC012_PHH_24H:BRD-K40087974-001-05-5:10	BRD-K40087974	BRD-K40087974	PHH	trt_cp	10 uM	24 h	3	73	0.03	0.0473209	0	0	1	1	0	-666	-666	-0.6587	1.8856	-1.7371
418602	CPC019_HCC515_6H:BRD-K70714754-001-01-2:10	BRD-K70714754	BRD-K70714754	HCC515	trt_cp	10 uM	6 h	3	230	0.19	0.211384	1	0	1	1	0	-666	-666	-0.6587	1.8882	-1.7372
418603	DOS033_HT29_24H:BRD-K41520544-001-01-4:5.02	BRD-K41520544	BRD-K41520544	HT29	trt_cp	4 uM	24 h	3	127	0.09	0.108107	0	0	1	1	0	-666	-666	-0.6587	1.889	-1.7373
418614	PAC018_U2OS_6H:BRD-K16136897-001-01-3:9.7355	BRD-K16136897	BRD-K16136897	U2OS	trt_cp	10 uM	6 h	3	76	0.11	0.0924557	0	0	1	1	0	-666	-666	-0.6589	1.8937	-1.7376
418618	PAC023_U2OS_6H:BRD-K73532097-001-02-9:10.0189	BRD-K73532097	BRD-K73532097	U2OS	trt_cp	10 uM	6 h	3	339	0.32	0.333047	0	0	1	1	0	-666	-666	-0.6589	1.895	-1.7377
418620	CPC018_ASC_24H:BRD-K03642198-300-01-7:10	BRD-K03642198	AY-9944	ASC	trt_cp	10 uM	24 h	3	112	0.17	0.139529	1	0	1	1	0	-666	-666	-0.6589	1.8963	-1.7378
418630	PAC012_U2OS_6H:BRD-K53914976-001-01-1:10.0518	BRD-K53914976	BRD-K53914976	U2OS	trt_cp	10 uM	6 h	3	116	0.25	0.172199	0	0	1	1	0	-666	-666	-0.659	1.8991	-1.738
418634	CPC014_ASC_24H:BRD-K02965346-001-01-8:10	BRD-K02965346	SU-11274	ASC	trt_cp	10 uM	24 h	3	213	0.35	0.276092	1	0	1	1	0	HGF receptor inhibitor|Tyrosine kinase inhibitor	MET	-0.6591	1.9012	-1.7381
418635	CPC016_A375_6H:BRD-K87696786-003-01-0:10	BRD-K87696786	LY-456236	A375	trt_cp	10 uM	6 h	5	147	0.16	0.155078	1	0	1	1	0	Glutamate receptor antagonist	GRM1	-0.6591	1.9013	-1.7381
418644	DOS047_HT29_24H:BRD-K52577250-001-01-4:4.99	BRD-K52577250	SA-1459291	HT29	trt_cp	4 uM	24 h	3	120	0.13	0.126297	0	0	1	1	0	-666	-666	-0.6592	1.9052	-1.7384
418647	PAC008_U2OS_6H:BRD-K21789048-001-01-0:10.2192	BRD-K21789048	BRD-K21789048	U2OS	trt_cp	10 uM	6 h	3	70	0.15	0.103616	1	0	1	1	0	-666	-666	-0.6592	1.9073	-1.7385
418648	CPC018_HEPG2_6H:BRD-K07117950-001-02-6:10	BRD-K07117950	imperatorin	HEPG2	trt_cp	10 uM	6 h	3	172	0.24	0.205447	1	0	1	1	0	CDK inhibitor	-666	-0.6592	1.9077	-1.7386
418649	PAC068_U2OS_6H:BRD-K98451611-001-06-1:10	BRD-K98451611	BRD-K98451611	U2OS	trt_cp	10 uM	6 h	3	129	0.27	0.188715	1	0	1	1	0	-666	-666	-0.6592	1.9078	-1.7386
418651	REP.B015_HA1E_24H:B22	BRD-K55930204	phenytoin	HA1E	trt_cp	0.08 uM	24 h	2	489	0.8011	0.63289	0	0	1	1	0	Hydantoin antiepileptic	SCN1A|SCN2A|SCN5A|ABCB1|CYP2B6|CYP2C19|CYP3A4|SCN10A|SCN11A|SCN3A|SCN4A|SCN7A|SCN8A|SCN9A	-0.6592	1.9085	-1.7386
418652	PAC032_U2OS_6H:BRD-K82814367-001-01-5:9.97116	BRD-K82814367	BRD-K82814367	U2OS	trt_cp	10 uM	6 h	3	111	0.2	0.150663	1	0	1	1	0	-666	-666	-0.6593	1.9096	-1.7387
418653	PAC025_U2OS_6H:BRD-K93785828-001-01-7:10.0144	BRD-K93785828	BRD-K93785828	U2OS	trt_cp	10 uM	6 h	3	138	0.42	0.243442	1	0	1	1	0	-666	-666	-0.6593	1.91	-1.7387
418655	CPC015_SKB_24H:BRD-K72726508-001-01-3:10	BRD-K72726508	arcyriaflavin-a	SKB	trt_cp	10 uM	24 h	2	89	0.04	0.0603331	0	0	1	1	0	CDK inhibitor	CCND1|CDK4|CCNE1|CDK2	-0.6593	1.912	-1.7388
418656	PAC027_U2OS_6H:BRD-K03116744-001-01-5:10.012	BRD-K03116744	BRD-K03116744	U2OS	trt_cp	10 uM	6 h	3	152	0.14	0.147508	1	0	1	1	0	-666	-666	-0.6593	1.912	-1.7388
418658	DOS051_MCF7_24H:BRD-K52719892-001-01-6:5.06	BRD-K52719892	BRD-K52719892	MCF7	trt_cp	4 uM	24 h	2	112	0.14	0.12662	0	0	1	1	0	-666	-666	-0.6593	1.9122	-1.7388
418664	REP.A013_MCF10A_24H:K02	BRD-K41783120	STA-5326	MCF10A	trt_cp	3.33 uM	24 h	3	195	0.3586	0.267395	1	1	1	1	0	Interleukin inhibitor	IL12A|IL12B|IL12RB1|IL12RB2|IL23A	-0.6594	1.9138	-1.7389
418666	REP.A022_A375_24H:H07	BRD-A70858459	estramustine	A375	trt_cp	10 uM	24 h	3	374	0.6724	0.507084	1	1	1	1	0	DNA inhibitor	ESR1|ESR2|MAP1A|MAP2	-0.6594	1.9148	-1.739
418670	CPC008_HT29_6H:BRD-K18453942-001-01-5:10	BRD-K18453942	VU-0414833-2	HT29	trt_cp	10 uM	6 h	5	80	0.1	0.0904431	0	0	1	1	0	-666	-666	-0.6595	1.9186	-1.7392
418671	DOS056_A549_24H:BRD-K97095445-001-01-0:5	BRD-K97095445	BRD-K97095445	A549	trt_cp	4 uM	24 h	2	91	0.13	0.109982	0	0	1	1	0	-666	-666	-0.6595	1.9206	-1.7393
418675	CPC017_ASC_24H:BRD-K04546108-066-01-5:10	BRD-K04546108	BRD-K04546108	ASC	trt_cp	10 uM	24 h	4	329	0.37	0.352801	0	0	1	1	0	JAK inhibitor	JAK3	-0.6596	1.9234	-1.7395
418676	PAC052_U2OS_6H:BRD-K98303739-001-01-2:9.38577	BRD-K98303739	BRD-K98303739	U2OS	trt_cp	10 uM	6 h	3	117	0.33	0.198692	1	0	1	1	0	-666	-666	-0.6596	1.9236	-1.7395
418677	CPC018_PHH_24H:BRD-A84205515-001-02-5:10	BRD-A84205515	estriol	PHH	trt_cp	10 uM	24 h	3	89	0.16	0.120666	0	0	1	1	0	-666	-666	-0.6596	1.9237	-1.7395
418682	PAC021_U2OS_6H:BRD-K27612721-001-02-0:10.0495	BRD-K27612721	BRD-K27612721	U2OS	trt_cp	10 uM	6 h	3	25	0.12	0.0553849	0	0	1	1	0	-666	-666	-0.6596	1.9247	-1.7396
418685	CPC005_HA1E_24H:BRD-A63998256-001-02-3:10	BRD-A63998256	helveticoside	HA1E	trt_cp	10 uM	24 h	3	532	0.73	0.630156	1	1	1	1	0	Na/K-ATPase inhibitor	-666	-0.6596	1.9266	-1.7397
418688	PAC052_U2OS_6H:BRD-K82993704-001-01-9:10.047	BRD-K82993704	BRD-K82993704	U2OS	trt_cp	10 uM	6 h	3	273	0.48	0.366043	1	1	1	1	0	-666	-666	-0.6597	1.929	-1.7398
418689	REP.A026_HUVEC.A_24H:P24	BRD-A15931911	bucladesine	HUVEC	trt_cp	0.04 uM	24 h	3	181	0.1207	0.149459	0	0	1	1	0	Adenosine receptor agonist|CAMP stimulant	PRKACA	-0.6597	1.9295	-1.7398
418692	PAC056_U2OS_6H:BRD-K66602457-001-01-5:10.0896	BRD-K66602457	BRD-K66602457	U2OS	trt_cp	10 uM	6 h	3	31	0.04	0.0356075	0	0	1	1	0	-666	-666	-0.6598	1.9338	-1.74
418697	CPC014_ASC_24H:BRD-K56957086-001-04-8:10	BRD-K56957086	dacinostat	ASC	trt_cp	10 uM	24 h	3	489	0.71	0.595819	1	1	1	1	0	HDAC inhibitor	HDAC1|HDAC2|HDAC3|HDAC4|HDAC5|HDAC6|HDAC7|HDAC8|HDAC9	-0.6598	1.9362	-1.7402
418700	DOS025_VCAP_6H:BRD-K95487462-001-01-9:5.03	BRD-K95487462	BRD-K95487462	VCAP	trt_cp	4 uM	6 h	2	140	0.26	0.192922	1	1	1	1	0	-666	-666	-0.6599	1.9384	-1.7403
418701	CPC012_HA1E_6H:BRD-K11987803-001-01-7:10	BRD-K11987803	BRD-K11987803	HA1E	trt_cp	10 uM	6 h	3	43	0.02	0.0296538	1	0	1	1	0	-666	-666	-0.6599	1.9384	-1.7403
418705	CPC017_HEPG2_6H:BRD-K37694030-003-05-1:10	BRD-K37694030	doxepin	HEPG2	trt_cp	10 uM	6 h	3	148	0.25	0.194505	1	0	1	1	0	Histamine receptor antagonist	HRH1|HRH2|SLC6A2|SLC6A4|CYP2C19|SLC6A3|ADRA1A|ADRA1B|ADRA1D|ADRA2A|ADRA2B|ADRA2C|CHRM1|CHRM2|CHRM3|CHRM4|CHRM5|DRD2|HRH4|HTR1A|HTR2A|HTR2B|HTR2C|HTR6|KCNH2	-0.6599	1.9408	-1.7404
418709	REP.B020_HA1E_24H:K01	BRD-K45875383	XBD-173	HA1E	trt_cp	2.22 uM	24 h	2	399	0.6456	0.513214	1	1	1	1	0	Benzodiazepine receptor agonist	-666	-0.66	1.9451	-1.7406
418713	CPC004_HA1E_6H:BRD-A25687296-300-03-5:10	BRD-A25687296	emetine	HA1E	trt_cp	10 uM	6 h	3	537	0.81	0.666899	1	1	1	1	0	Protein synthesis inhibitor	RPS2	-0.66	1.9459	-1.7407
418719	DOS050_PC3_24H:BRD-K80991460-001-01-9:5	BRD-K80991460	BRD-K80991460	PC3	trt_cp	4 uM	24 h	2	107	0.07	0.0875128	0	0	1	1	0	-666	-666	-0.6601	1.9487	-1.7408
418721	DOS052_HT29_24H:BRD-K07660364-001-01-7:4.91	BRD-K07660364	BRD-K07660364	HT29	trt_cp	4 uM	24 h	2	92	0.02	0.043375	0	0	1	1	0	-666	-666	-0.6601	1.9499	-1.7409
418723	CPC007_MCF7_24H:BRD-K16947188-001-05-2:10	BRD-K16947188	BRD-K16947188	MCF7	trt_cp	10 uM	24 h	5	109	0.09	0.100153	1	0	1	1	0	-666	-666	-0.6601	1.9508	-1.7409
418724	PAC013_U2OS_6H:BRD-K84447176-001-01-3:10.0895	BRD-K84447176	BRD-K84447176	U2OS	trt_cp	10 uM	6 h	3	62	0.2	0.112601	1	0	1	1	0	-666	-666	-0.6602	1.9534	-1.7411
418736	CPC014_ASC_24H:BRD-K99291625-001-06-4:10	BRD-K99291625	SB-203580	ASC	trt_cp	10 uM	24 h	3	123	0.2	0.158598	1	0	1	1	0	-666	-666	-0.6602	1.9557	-1.7412
418746	CPC012_SKB_24H:BRD-A82913781-001-01-5:10	BRD-A82913781	BRD-A82913781	SKB	trt_cp	10 uM	24 h	4	547	0.31	0.416395	0	0	1	1	0	-666	-666	-0.6604	1.9643	-1.7417
418751	PAC058_U2OS_6H:BRD-K58439833-001-01-7:9.91166	BRD-K58439833	BRD-K58439833	U2OS	trt_cp	10 uM	6 h	3	114	0.24	0.167259	0	0	1	1	0	-666	-666	-0.6605	1.9688	-1.7419
418752	PAC049_U2OS_6H:BRD-K35472285-001-01-9:9.81381	BRD-K35472285	BRD-K35472285	U2OS	trt_cp	10 uM	6 h	3	18	0.03	0.0234978	1	0	1	1	0	-666	-666	-0.6605	1.9697	-1.7419
418754	DOS048_A549_24H:BRD-K32882027-001-01-5:4.98	BRD-K32882027	BRD-K32882027	A549	trt_cp	4 uM	24 h	3	210	0.22	0.217346	0	0	1	1	0	-666	-666	-0.6605	1.9703	-1.742
418756	CPC014_VCAP_24H:BRD-K42419294-001-01-0:10	BRD-K42419294	BRD-K42419294	VCAP	trt_cp	10 uM	24 h	5	155	0.19	0.173529	0	0	1	1	0	-666	-666	-0.6605	1.9714	-1.7421
418761	PBIOA021_HEPG2_24H:F19	BRD-K22024824	RG-4733	HEPG2	trt_cp	10 uM	24 h	3	156	0.3	0.218753	1	1	1	1	0	Gamma secretase inhibitor	NOTCH1|PSEN1	-0.6606	1.9733	-1.7422
418766	LJP006_HME1_24H:E20	BRD-K64800655	PHA-793887	HME1	trt_cp	3.33 uM	24 h	2	271	0.5012	0.372667	1	1	1	1	0	CDK inhibitor	CDK1|CDK2|CDK4|CDK5|CCND1|CCNE1|CDK7|CDK9	-0.6607	1.9767	-1.7424
418769	REP.B020_MCF7_24H:D19	BRD-K84996356	AZD-3514	MCF7	trt_cp	2.22 uM	24 h	2	139	0.3712	0.22969	1	1	1	1	0	Drugs Acting on Androgen Receptor	AR	-0.6607	1.9776	-1.7424
418772	DOS004_VCAP_6H:BRD-K30079954-001-01-7:5.01	BRD-K30079954	BRD-K30079954	VCAP	trt_cp	4 uM	6 h	3	128	0.11	0.119986	1	0	1	1	0	-666	-666	-0.6607	1.9794	-1.7425
418778	MOAR006_PC3_24H:O04	BRD-K53734668	PRT-062607	PC3	trt_cp	10 uM	24 h	3	426	0.62	0.519674	1	1	1	1	0	Syk inhibitor	SYK|FGR|MAP3K9	-0.6608	1.9819	-1.7427
418779	CPC019_VCAP_6H:BRD-K03814443-001-01-9:10	BRD-K03814443	SA-423131	VCAP	trt_cp	10 uM	6 h	5	263	0.2	0.231912	1	0	1	1	0	-666	-666	-0.6608	1.9821	-1.7427
418796	PAC056_U2OS_6H:BRD-K90004145-001-01-2:9.9708	BRD-K90004145	BRD-K90004145	U2OS	trt_cp	10 uM	6 h	3	81	0.23	0.138018	0	0	1	1	0	-666	-666	-0.661	1.9897	-1.7432
418800	PAC008_U2OS_6H:BRD-K34024207-001-01-4:9.99626	BRD-K34024207	BRD-K34024207	U2OS	trt_cp	10 uM	6 h	3	87	0.07	0.0789113	1	0	1	1	0	-666	-666	-0.661	1.9918	-1.7433
418807	PAC042_U2OS_6H:BRD-K39412479-001-01-7:9.84287	BRD-K39412479	BRD-K39412479	U2OS	trt_cp	10 uM	6 h	3	60	0.09	0.0743066	1	0	1	1	0	-666	-666	-0.6611	1.9937	-1.7435
418808	CPC018_MCF7_6H:BRD-K24240364-003-02-1:10	BRD-K24240364	GYKI-52466	MCF7	trt_cp	10 uM	6 h	3	87	0.04	0.0596513	1	0	1	1	0	Glutamate receptor antagonist|Kainate receptor antagonist	GRIA1|GRIA2|GRIA3|GRIA4	-0.6611	1.9946	-1.7436
418812	REP.A014_MCF7_24H:E17	BRD-K58501140	TAK-875	MCF7	trt_cp	0.125 uM	24 h	3	99	0.2137	0.147079	1	1	1	1	0	Insulin secretagogue	FFAR1|INS	-0.6612	1.9962	-1.7437
418816	CPC007_HCC515_6H:BRD-K79342257-001-04-9:10	BRD-K79342257	BRD-K79342257	HCC515	trt_cp	10 uM	6 h	2	64	0.07	0.0676814	1	0	1	1	0	-666	-666	-0.6612	1.9976	-1.7438
418820	PAC064_U2OS_6H:BRD-K91094364-001-08-1:10	BRD-K91094364	BRD-K91094364	U2OS	trt_cp	10 uM	6 h	3	107	0.06	0.0810211	1	0	1	1	0	-666	-666	-0.6613	1.9996	-1.7439
418831	CPC018_SKB_24H:BRD-K06895174-001-01-0:10	BRD-K06895174	cisapride	SKB	trt_cp	10 uM	24 h	3	342	0.61	0.461858	0	0	1	1	0	Serotonin receptor agonist	HTR4|KCNH2|CYP2B6|CYP2C8|CYP3A5|CYP3A7|HTR2A|HTR3A	-0.6614	2.0032	-1.7442
418833	LJP008_HA1E_24H:E14	BRD-K54606188	BRD-K54606188	HA1E	trt_cp	3.33 uM	24 h	2	441	0.7579	0.584596	1	1	1	1	0	Bromodomain inhibitor	-666	-0.6614	2.0034	-1.7443
418840	PAC042_U2OS_6H:BRD-K94161851-001-01-0:9.79256	BRD-K94161851	BRD-K94161851	U2OS	trt_cp	10 uM	6 h	3	72	0.13	0.0978292	1	0	1	1	0	-666	-666	-0.6615	2.0062	-1.7446
418856	REP.A025_JURKAT_24H:N04	BRD-K78118466	LY-2157299	JURKAT	trt_cp	0.37 uM	24 h	2	75	0.042	0.0567526	1	0	1	1	0	TGF-beta receptor inhibitor	TGFBR1	-0.6617	2.0105	-1.745
418864	CPC014_HA1E_6H:BRD-K24994810-001-01-9:10	BRD-K24994810	androstenol	HA1E	trt_cp	10 uM	6 h	3	71	0.03	0.0466681	1	0	1	1	0	GABA receptor antagonist	NR1I3	-0.6618	2.0132	-1.7453
418866	REP.A021_HA1E_24H:P03	BRD-A86248581	tetrahydrouridine	HA1E	trt_cp	1.11 uM	24 h	3	461	0.6593	0.557471	1	1	1	1	0	Cytidine deaminase inhibitor	CDA	-0.6618	2.0135	-1.7453
418871	CPC015_PHH_24H:BRD-K68558722-001-03-2:10	BRD-K68558722	deracoxib	PHH	trt_cp	10 uM	24 h	2	119	0.06	0.0854436	0	0	1	1	0	Cyclooxygenase inhibitor	PTGS2	-0.6619	2.0155	-1.7455
418887	MUC.CP001_NKDBA_24H:BRD-K60528884-001-01-1:0.3731	BRD-K60528884	SA-1938740	NKDBA	trt_cp	0.37 uM	24 h	2	125	0.38	0.220383	0	0	1	1	0	-666	-666	-0.6621	2.0199	-1.7461
418888	CPC019_HEPG2_6H:BRD-K63368502-001-01-1:10	BRD-K63368502	BRD-K63368502	HEPG2	trt_cp	10 uM	6 h	3	124	0.19	0.155209	0	0	1	1	0	-666	-666	-0.6621	2.02	-1.7461
418891	DOS057_A375_24H:BRD-K84276102-001-01-5:5	BRD-K84276102	BRD-K84276102	A375	trt_cp	4 uM	24 h	2	104	0.06	0.0798772	0	0	1	1	0	-666	-666	-0.6621	2.02	-1.7461
418893	DOS039_A549_24H:BRD-K86219348-001-01-7:4.57	BRD-K86219348	BRD-K86219348	A549	trt_cp	4 uM	24 h	2	85	0.14	0.110307	0	0	1	1	0	-666	-666	-0.6621	2.0205	-1.7462
418897	PBIOA013_HEPG2_24H:D09	BRD-K23047495	BRD-K23047495	HEPG2	trt_cp	1.11 uM	24 h	3	82	0.22	0.135815	1	0	1	1	0	-666	-666	-0.6621	2.0216	-1.7463
418900	DOSVAL006_HA1E_24H:BRD-K71672862:5	BRD-K71672862	BRD-K71672862	HA1E	trt_cp	4 uM	24 h	2	86	0.12	0.102724	1	0	1	1	0	-666	-666	-0.6622	2.0228	-1.7464
418902	CPC009_HEPG2_6H:BRD-K39823328-001-01-8:10	BRD-K39823328	VU-0366037-2	HEPG2	trt_cp	10 uM	6 h	3	224	0.42	0.310155	1	0	1	1	0	Glutamate receptor antagonist	GRM4	-0.6622	2.0232	-1.7464
418903	DOS009_VCAP_24H:BRD-K68921379-001-01-2:4.99	BRD-K68921379	BRD-K68921379	VCAP	trt_cp	4 uM	24 h	3	279	0.3	0.292545	1	1	1	1	0	-666	-666	-0.6622	2.0236	-1.7465
418909	CPC016_SKB_24H:BRD-K70281171-103-01-1:10	BRD-K70281171	U-99194	SKB	trt_cp	10 uM	24 h	3	112	0.15	0.131065	1	0	1	1	0	Dopamine receptor antagonist	DRD3	-0.6623	2.0252	-1.7467
418916	CPC013_A375_6H:BRD-K68437527-001-02-8:10	BRD-K68437527	EMF-BCA1-60	A375	trt_cp	10 uM	6 h	3	143	0.44	0.253644	1	1	1	1	0	Caspase inhibitor	-666	-0.6624	2.0278	-1.747
418918	CPC016_MCF7_6H:BRD-A35623999-001-04-0:10	BRD-A35623999	CGP-37157	MCF7	trt_cp	10 uM	6 h	3	69	0.27	0.138018	1	0	1	1	0	Calcium channel blocker|Mitochondrial Na+/Ca2+ exchanger antagonist|Sodium/calcium exchange inhibitor	SLC8A1	-0.6624	2.0282	-1.747
418921	CPC016_MCF7_24H:BRD-K25741894-001-03-8:10	BRD-K25741894	skimmianine	MCF7	trt_cp	10 uM	24 h	4	132	0.13	0.132461	1	0	1	1	0	Acetylcholinesterase inhibitor|Furoquinoline alkaloid	-666	-0.6625	2.0293	-1.7472
418922	PAC017_U2OS_6H:BRD-K38165718-001-01-3:10.038	BRD-K38165718	BRD-K38165718	U2OS	trt_cp	10 uM	6 h	3	37	0.14	0.0727772	0	0	1	1	0	-666	-666	-0.6625	2.0297	-1.7472
418926	DOS057_A549_24H:BRD-K21483310-001-01-1:5	BRD-K21483310	BRD-K21483310	A549	trt_cp	4 uM	24 h	2	332	0.37	0.354406	0	0	1	1	0	-666	-666	-0.6625	2.0305	-1.7473
418939	PAC021_U2OS_6H:BRD-K58743752-001-01-9:9.88539	BRD-K58743752	BRD-K58743752	U2OS	trt_cp	10 uM	6 h	3	167	0.4	0.261348	1	1	1	1	0	-666	-666	-0.6627	2.0335	-1.7477
418940	CPC015_ASC_24H:BRD-K85119730-001-17-2:10	BRD-K85119730	tolbutamide	ASC	trt_cp	10 uM	24 h	4	153	0.25	0.197764	0	0	1	1	0	ATP channel blocker	ABCC8|KCNJ11|CYP2B6|CYP2C19|CYP2C8|KCNJ1|KCNJ8	-0.6627	2.0348	-1.7479
418941	CPC016_NPC_24H:BRD-K88677950-001-01-3:10	BRD-K88677950	PD-198306	NPC	trt_cp	10 uM	24 h	4	459	0.53	0.498741	0	0	1	1	0	MAP kinase inhibitor|MEK inhibitor	MAPK1|MAPK3|MAP2K1|MAP2K2	-0.6628	2.0348	-1.7479
418943	PAC023_U2OS_6H:BRD-K55775078-001-02-9:10.0506	BRD-K55775078	BRD-K55775078	U2OS	trt_cp	10 uM	6 h	3	136	0.35	0.220614	0	0	1	1	0	-666	-666	-0.6628	2.0351	-1.7479
418951	CPC017_PHH_24H:BRD-K50422030-003-01-8:10	BRD-K50422030	clomethiazole	PHH	trt_cp	10 uM	24 h	3	196	0.15	0.173382	0	0	1	1	0	GABA receptor antagonist|GABA receptor modulator	GABRA1	-0.6629	2.0377	-1.7482
418957	DOS034_MCF7_24H:BRD-K22450189-001-01-7:5.04	BRD-K22450189	BRD-K22450189	MCF7	trt_cp	4 uM	24 h	3	154	0.19	0.172969	0	0	1	1	0	-666	-666	-0.663	2.04	-1.7485
418958	NMH002_NEU_24H:BRD-K31342827-001-12-0:10	BRD-K31342827	BRD-K31342827	NEU	trt_cp	10 uM	24 h	3	251	0.49	0.354622	0	0	1	1	0	CDK inhibitor|PKC inhibitor	-666	-0.663	2.0403	-1.7486
418964	PAC021_U2OS_6H:BRD-K19662956-001-02-1:10.0349	BRD-K19662956	BRD-K19662956	U2OS	trt_cp	10 uM	6 h	3	24	0.04	0.0313304	0	0	1	1	0	-666	-666	-0.6631	2.0426	-1.7489
418967	CPC006_U937_6H:BRD-A98248982-001-05-6:10	BRD-A98248982	BRD-A98248982	U937	trt_cp	10 uM	6 h	2	87	0.17	0.122974	0	0	1	1	0	-666	-666	-0.6632	2.0428	-1.7489
418977	CPC012_SKB_24H:BRD-A19248578-001-02-9:10	BRD-A19248578	latrunculin-b	SKB	trt_cp	10 uM	24 h	4	339	0.44	0.390532	0	0	1	1	0	-666	-666	-0.6632	2.0443	-1.7492
418979	DOS034_MCF7_24H:BRD-K56904155-001-01-2:5.07	BRD-K56904155	BRD-K56904155	MCF7	trt_cp	4 uM	24 h	3	133	0.05	0.0824596	0	0	1	1	0	-666	-666	-0.6633	2.0446	-1.7492
418982	PAC001_U2OS_6H:BRD-K61951118-001-01-2:10	BRD-K61951118	FG-7142	U2OS	trt_cp	10 uM	6 h	2	74	0.26	0.14026	0	0	1	1	0	GABA receptor agonist	-666	-0.6633	2.0455	-1.7493
418985	LJP009_HEK293_24H:J01	BRD-K67578145	GDC-0879	HEK293	trt_cp	10 uM	24 h	3	119	0.2191	0.163277	1	0	1	1	0	RAF inhibitor	BRAF	-0.6634	2.0469	-1.7496
418986	DOS042_A549_24H:BRD-K22676415-001-01-3:5.03	BRD-K22676415	BRD-K22676415	A549	trt_cp	4 uM	24 h	2	90	0.03	0.0525427	0	0	1	1	0	-666	-666	-0.6634	2.0472	-1.7496
418993	REP.B023_HELA_24H:L07	BRD-K71058253	luliconazole	HELA	trt_cp	2.22 uM	24 h	2	159	0.2197	0.188992	1	1	1	1	0	Sterol demethylase inhibitor	-666	-0.6635	2.0487	-1.7498
419004	DOS057_A375_24H:BRD-K22264435-001-01-4:5	BRD-K22264435	BRD-K22264435	A375	trt_cp	4 uM	24 h	2	74	0.14	0.102923	0	0	1	1	0	-666	-666	-0.6637	2.0519	-1.7503
419005	CPC014_A375_6H:D13	BRD-K76723084	isotretinoin	A375	trt_cp	10 uM	6 h	2	64	0.1905	0.111652	1	1	1	1	0	Retinoid receptor agonist	CYP2B6|CYP2C19|CYP2C8|CYP3A5|CYP3A7|RARA|RARB|RARG	-0.6637	2.052	-1.7503
419016	REP.B010_A549_24H:A13	BRD-A12077521	cefepime	A549	trt_cp	2.22 uM	24 h	2	156	0.0972	0.124516	1	0	1	1	0	Bacterial cell wall synthesis inhibitor	-666	-0.6638	2.0531	-1.7505
419031	LJP001_BT20_24H:BRD-K50199947-001-01-8:10	BRD-K50199947	WH-4023	BT20	trt_cp	10 uM	24 h	4	336	0.57	0.442525	1	1	1	1	0	Src inhibitor	LCK|SRC|ABL1	-0.6639	2.0558	-1.751
419038	CPC008_MCF7_24H:BRD-K67550673-001-06-2:10	BRD-K67550673	BRD-K67550673	MCF7	trt_cp	10 uM	24 h	2	73	0.17	0.112646	1	0	1	1	0	-666	-666	-0.664	2.0562	-1.7511
419039	PAC009_U2OS_6H:BRD-K18515345-001-01-4:10.1376	BRD-K18515345	BRD-K18515345	U2OS	trt_cp	10 uM	6 h	2	34	0.2877	0.100009	0	0	1	1	0	-666	-666	-0.664	2.0567	-1.7512
419047	CPC018_SKB_24H:BRD-K37392901-003-01-7:10	BRD-K37392901	NSC-632839	SKB	trt_cp	10 uM	24 h	3	495	0.74	0.611997	0	0	1	1	0	-666	-666	-0.6641	2.0581	-1.7515
419048	CPC016_SKB_24H:BRD-K28115081-001-01-9:10	BRD-K28115081	apafant	SKB	trt_cp	10 uM	24 h	3	56	0.27	0.124339	0	0	1	1	0	Platelet activating factor receptor antagonist	PTAFR	-0.6641	2.0582	-1.7515
419050	DOS036_A549_24H:BRD-K66809950-001-01-8:4.92	BRD-K66809950	BRD-K66809950	A549	trt_cp	4 uM	24 h	2	163	0.16	0.163299	0	0	1	1	0	-666	-666	-0.6641	2.0582	-1.7515
419053	CPC016_HT29_6H:BRD-K84266862-001-01-6:10	BRD-K84266862	BRL-50481	HT29	trt_cp	10 uM	6 h	5	167	0.23	0.198177	1	0	1	1	0	Phosphodiesterase inhibitor	PDE7A|PDE7B	-0.6642	2.0592	-1.7517
419055	CPC016_ASC_24H:BRD-A70268693-103-01-9:10	BRD-A70268693	PG-9	ASC	trt_cp	10 uM	24 h	3	122	0.21	0.161853	0	0	1	1	0	Acetylcholine receptor agonist	-666	-0.6642	2.0593	-1.7517
419060	DOS047_PC3_24H:BRD-K58033375-001-01-2:4.96	BRD-K58033375	BRD-K58033375	PC3	trt_cp	4 uM	24 h	3	119	0.05	0.077999	0	0	1	1	0	-666	-666	-0.6643	2.0601	-1.7519
419061	LKCP002_A549_48H:L21	BRD-A64808605	AH-11110	A549	trt_cp	0.12 uM	48 h	5	80	0.1519	0.111469	1	0	1	1	0	Adrenergic receptor antagonist	ADRA1B	-0.6643	2.0602	-1.7519
419063	MOAR018_HAP1.SRC_24H:K19	BRD-K47598052	PP-1	HAP1	trt_cp	3.33 uM	24 h	3	90	0.2518	0.152223	1	1	1	1	0	Src inhibitor|Abl inhibitor	SRC|HCK|RET	-0.6643	2.0605	-1.752
419073	LJP007_HUVEC_24H:A04	BRD-A61304759	tanespimycin	HUVEC	trt_cp	10 uM	24 h	3	568	0.7037	0.639291	1	1	1	1	0	-666	-666	-0.6645	2.063	-1.7524
419077	CPC004_VCAP_6H:BRD-A00993607-003-15-4:10	BRD-A00993607	alprenolol	VCAP	trt_cp	10 uM	6 h	4	156	0.09	0.119816	1	0	1	1	0	Adrenergic receptor antagonist	ADRB1|ADRB2|HTR1A	-0.6645	2.0634	-1.7525
419086	DOSVAL001_HA1E_24H:BRD-K97194822:10.0244	BRD-K97194822	BRD-K97194822	HA1E	trt_cp	10 uM	24 h	3	365	0.5	0.431978	1	1	1	1	0	-666	-666	-0.6646	2.0649	-1.7528
419090	REP.A004_YAPC_24H:M19	BRD-K25630527	LY-2784544	YAPC	trt_cp	10 uM	24 h	3	240	0.314	0.277588	0	0	1	1	0	JAK inhibitor	JAK2|JAK3	-0.6647	2.0654	-1.7529
419096	REP.A020_HA1E_24H:C07	BRD-K84564571	telatinib	HA1E	trt_cp	10 uM	24 h	3	485	0.6624	0.573141	0	0	1	1	0	KIT inhibitor|PDGFR inhibitor|VEGFR inhibitor	KDR|FLT4|KIT|PDGFRB	-0.6647	2.0663	-1.753
419099	AICHI001_NALM6_24H:E09	BRD-K08565465	BRD-K08565465	NALM6	trt_cp	0.66 uM	24 h	3	63	0.21	0.116308	1	1	1	1	0	-666	-666	-0.6647	2.0668	-1.7531
419100	CPC018_A375_6H:BRD-K46419649-001-01-8:10	BRD-K46419649	U-0126	A375	trt_cp	10 uM	6 h	3	339	0.42	0.381553	0	0	1	1	0	-666	-666	-0.6647	2.0668	-1.7531
419106	CPC005_HA1E_24H:BRD-K13571841-001-04-5:10	BRD-K13571841	pepstatin	HA1E	trt_cp	10 uM	24 h	3	469	0.62	0.545272	0	0	1	1	0	Aspartic protease inhibitor	CTSB|CTSD|CTSL|REN	-0.6648	2.0672	-1.7532
419109	LJP007_HA1E_24H:H19	BRD-K49468759	KIN001-266	HA1E	trt_cp	10 uM	24 h	2	129	0.4123	0.233202	1	1	1	1	0	MAP kinase inhibitor	-666	-0.6648	2.0673	-1.7533
419110	PAC041_U2OS_6H:BRD-K01289045-001-01-8:10.0441	BRD-K01289045	BRD-K01289045	U2OS	trt_cp	10 uM	6 h	3	47	0.2	0.098038	1	0	1	1	0	-666	-666	-0.6648	2.0681	-1.7534
419111	AML001_HL60_6H:BRD-K63513868:10	BRD-K63513868	BRD-K63513868	HL60	trt_cp	10 uM	6 h	6	241	0.29	0.267324	1	1	1	1	0	-666	-666	-0.6649	2.0686	-1.7535
419114	DOS055_HT29_24H:BRD-K65655554-001-01-6:5	BRD-K65655554	BRD-K65655554	HT29	trt_cp	4 uM	24 h	3	210	0.19	0.201984	0	0	1	1	0	-666	-666	-0.6649	2.0692	-1.7536
419118	PAC022_U2OS_6H:BRD-K61984373-001-02-1:10.0201	BRD-K61984373	BRD-K61984373	U2OS	trt_cp	10 uM	6 h	2	153	0.12	0.137015	0	0	1	1	0	-666	-666	-0.665	2.07	-1.7537
419132	DOS021_VCAP_24H:BRD-K89304832-001-02-5:5	BRD-K89304832	BRD-K89304832	VCAP	trt_cp	4 uM	24 h	2	67	0.17	0.107918	1	0	1	1	0	-666	-666	-0.6651	2.0722	-1.7541
419134	CPC007_A549_6H:BRD-K99475920-001-07-3:10	BRD-K99475920	BRD-K99475920	A549	trt_cp	10 uM	6 h	3	104	0.25	0.163049	1	1	1	1	0	-666	-666	-0.6651	2.0722	-1.7541
419143	DOSVAL004_HEPG2_24H:BRD-K95779464:5	BRD-K95779464	BRD-K95779464	HEPG2	trt_cp	4 uM	24 h	2	270	0.13	0.189445	1	0	1	1	0	-666	-666	-0.6653	2.0741	-1.7545
419145	ERG014_PC3_6H:BRD-K12345237-001-01-3:10.0234	BRD-K12345237	BRD-K12345237	PC3	trt_cp	10 uM	6 h	2	95	0.02	0.0440765	1	0	1	1	0	-666	-666	-0.6653	2.0741	-1.7546
419153	REP.A002_YAPC_24H:H13	BRD-K16803204	filgotinib	YAPC	trt_cp	10 uM	24 h	2	117	0.1661	0.140964	0	0	1	1	0	JAK inhibitor	JAK1|JAK2|JAK3|TYK2	-0.6654	2.0749	-1.7548
419160	CPC002_HA1E_24H:BRD-K07762753-001-02-8:10	BRD-K07762753	aminopurvalanol-a	HA1E	trt_cp	10 uM	24 h	3	496	0.75	0.61674	1	1	1	1	0	Tyrosine kinase inhibitor|CDK inhibitor	CDK2|CDK1|CDK5|CDK6	-0.6654	2.076	-1.755
419163	AICHI001_NALM6_24H:O11	BRD-K00258161	LJH-685	NALM6	trt_cp	0.04 uM	24 h	3	55	0.26	0.12092	1	1	1	1	0	-666	-666	-0.6655	2.0763	-1.7551
419170	PAC059_U2OS_6H:BRD-K68614469-001-01-4:10.0238	BRD-K68614469	BRD-K68614469	U2OS	trt_cp	10 uM	6 h	3	193	0.43	0.291302	0	0	1	1	0	-666	-666	-0.6656	2.0781	-1.7554
419177	DOSBIO001_A549_24H:BRD-K96041907:10.2154	BRD-K96041907	BRD-K96041907	A549	trt_cp	10 uM	24 h	3	514	0.72	0.615146	1	1	1	1	0	-666	-666	-0.6657	2.0788	-1.7556
419179	CPC003_HA1E_24H:BRD-K13169950-001-04-5:10	BRD-K13169950	NSC-3852	HA1E	trt_cp	10 uM	24 h	3	732	0.85	0.797619	0	0	1	1	0	HDAC inhibitor	HDAC1	-0.6657	2.0793	-1.7557
419181	MOAR003_PC3_24H:J05	BRD-K66898851	sanguinarium-chloride	PC3	trt_cp	3.33 uM	24 h	2	134	0.3029	0.20372	1	1	1	1	0	Acetylcholinesterase inhibitor|Apoptosis stimulant|Caspase activator|FtsZ inhibitor|Rho associated kinase inhibitor	-666	-0.6657	2.0796	-1.7557
419188	DOS028_VCAP_24H:BRD-M80240720-001-01-5:5	BRD-M80240720	BRD-M80240720	VCAP	trt_cp	4 uM	24 h	2	92	0.16	0.122683	1	0	1	1	0	-666	-666	-0.6658	2.0808	-1.7559
419194	PAC005_U2OS_6H:BRD-A84867566-001-02-0:10	BRD-A84867566	BRD-A84867566	U2OS	trt_cp	10 uM	6 h	2	129	0.45	0.243631	0	0	1	1	0	-666	-666	-0.6659	2.0821	-1.7562
419202	CPC015_SKB_24H:BRD-A26095496-001-03-2:10	BRD-A26095496	clobetasol	SKB	trt_cp	10 uM	24 h	2	128	0.16	0.144709	0	0	1	1	0	Glucocorticoid receptor agonist	NR3C1|PLA2G1B	-0.666	2.0842	-1.7565
419203	REP.A023_MCF10A_24H:F02	BRD-K68870568	flumatinib	MCF10A	trt_cp	3.33 uM	24 h	3	64	0.2137	0.118256	1	0	1	1	0	Bcr-Abl inhibitor	ABL1|BCR|PDGFRB	-0.666	2.0842	-1.7565
419207	DOS045_A549_24H:B22	BRD-K36065557	BRD-K36065557	A549	trt_cp	4 uM	24 h	2	81	0.0224	0.0430722	0	0	1	1	0	-666	-666	-0.6661	2.0847	-1.7566
419212	CPC014_ASC_24H:BRD-K85493820-001-01-6:10	BRD-K85493820	KM-00927	ASC	trt_cp	10 uM	24 h	3	502	0.7	0.59942	1	1	1	1	0	-666	-666	-0.6661	2.0855	-1.7568
419221	CPC008_HCC515_6H:BRD-K94304934-001-04-1:10	BRD-K94304934	BRD-K94304934	HCC515	trt_cp	10 uM	6 h	3	323	0.13	0.207207	1	0	1	1	0	-666	-666	-0.6663	2.0882	-1.7572
419228	CPC013_MCF7_6H:BRD-K51683034-001-01-4:10	BRD-K51683034	BRD-K51683034	MCF7	trt_cp	10 uM	6 h	4	196	0.31	0.249252	1	1	1	1	0	-666	-666	-0.6664	2.0889	-1.7574
419229	DOS048_A549_24H:BRD-K26862321-001-01-8:5.03	BRD-K26862321	BRD-K26862321	A549	trt_cp	4 uM	24 h	3	144	0.04	0.0767435	0	0	1	1	0	-666	-666	-0.6664	2.089	-1.7574
419234	DOS044_A375_24H:BRD-K77540020-001-01-2:5.03	BRD-K77540020	BRD-K77540020	A375	trt_cp	4 uM	24 h	2	129	0.23	0.174176	0	0	1	1	0	-666	-666	-0.6665	2.0912	-1.7577
419236	DOS047_HT29_24H:BRD-K38126560-001-01-4:5.08	BRD-K38126560	BRD-K38126560	HT29	trt_cp	4 uM	24 h	3	123	0.06	0.0868678	0	0	1	1	0	-666	-666	-0.6665	2.0919	-1.7578
419248	LJP006_BT20_24H:P01	BRD-K56751279	Y-39983	BT20	trt_cp	10 uM	24 h	2	146	0.4741	0.266037	1	1	1	1	0	Rho associated kinase inhibitor	ROCK1|ROCK2	-0.6666	2.0931	-1.7581
419250	CPC004_HA1E_6H:BRD-K33818169-003-01-2:10	BRD-K33818169	GW-3965	HA1E	trt_cp	10 uM	6 h	3	321	0.61	0.447454	1	1	1	1	0	LXR agonist|ABC transporter expression enhancer	NR1H2|NR1H3|ABCA1	-0.6666	2.0933	-1.7581
419251	LKCP002_U2OS_24H:O10	BRD-K55026842	azacitidine	U2OS	trt_cp	10 uM	24 h	5	454	0.5568	0.508403	0	0	1	1	0	DNA methyltransferase inhibitor	DNMT1|DNMT3A	-0.6666	2.0933	-1.7581
419252	CPC012_SKB_24H:BRD-K97951054-001-01-6:10	BRD-K97951054	BRD-K97951054	SKB	trt_cp	10 uM	24 h	4	198	0.02	0.0636324	0	0	1	1	0	-666	-666	-0.6667	2.0934	-1.7582
419256	PAC018_U2OS_6H:BRD-K05350978-001-01-5:9.70018	BRD-K05350978	BRD-K05350978	U2OS	trt_cp	10 uM	6 h	3	201	0.5	0.320563	0	0	1	1	0	-666	-666	-0.6667	2.0939	-1.7582
419267	CPC014_HEPG2_6H:BRD-U73238814-000-01-7:10	BRD-U73238814	QL-XI-92	HEPG2	trt_cp	10 uM	6 h	3	135	0.39	0.232022	1	1	1	1	0	DDR1 inhibitor	DDR1	-0.6668	2.0971	-1.7587
419269	CPC006_HCC515_24H:H17	BRD-K64890080	BI-2536	HCC515	trt_cp	10 uM	24 h	5	601	0.679	0.645956	1	1	1	1	0	PLK inhibitor	PLK1|BRD4|PLK2|PLK3	-0.6669	2.0975	-1.7587
419275	DOS001_VCAP_6H:BRD-K06388802-001-01-6:4.94	BRD-K06388802	BRD-K06388802	VCAP	trt_cp	4 uM	6 h	3	91	0.1	0.0964609	1	0	1	1	0	-666	-666	-0.6669	2.0977	-1.7588
419276	MUC.CP002_NKDBA_24H:C09	BRD-K89085489	fenretinide	NKDBA	trt_cp	10 uM	24 h	3	323	0.529	0.417984	1	0	1	1	0	Apoptosis stimulant|Retinoid receptor agonist	RARA|CYP2C8|CYP3A5|RARG	-0.6669	2.0977	-1.7588
419277	LJP006_HME1_24H:B07	BRD-K23984367	sorafenib	HME1	trt_cp	10 uM	24 h	2	437	0.6484	0.538261	0	0	1	1	0	RAF inhibitor|FLT3 inhibitor|KIT inhibitor|PDGFR inhibitor|RET inhibitor|VEGFR inhibitor	RET|BRAF|FLT3|KDR|RAF1|FLT1|FLT4|KIT|DDR2|PDGFRB|FGFR1|CYP2B6|CYP2C8|CYP3A5|PDGFB|SLCO1B3	-0.6669	2.0979	-1.7588
419279	DOS049_HT29_24H:BRD-K80879725-001-01-7:5	BRD-K80879725	BRD-K80879725	HT29	trt_cp	4 uM	24 h	2	98	0.12	0.109656	0	0	1	1	0	-666	-666	-0.667	2.0993	-1.759
419280	CPC015_SKB_24H:BRD-A92826379-009-03-4:10	BRD-A92826379	lupanine	SKB	trt_cp	10 uM	24 h	2	64	0.15	0.0990755	0	0	1	1	0	Sodium channel inhibitor	INS	-0.667	2.0994	-1.759
419287	CPC012_HA1E_6H:BRD-K23353440-001-01-7:10	BRD-K23353440	TMI-15	HA1E	trt_cp	10 uM	6 h	3	71	0.04	0.0538877	1	0	1	1	0	-666	-666	-0.6671	2.1016	-1.7593
419289	MUC.CP007_P1A82_24H:D13	BRD-K85339825	BRD-K85339825	P1A82	trt_cp	40 uM	24 h	3	260	0.51	0.368216	1	1	1	1	0	-666	-666	-0.6671	2.1018	-1.7593
419290	DOS021_VCAP_24H:BRD-K12251642-001-01-2:5.02	BRD-K12251642	BRD-K12251642	VCAP	trt_cp	4 uM	24 h	2	97	0.14	0.117837	1	0	1	1	0	-666	-666	-0.6671	2.1019	-1.7594
419301	KMS002_NOMO1_24H:E20	BRD-K22828899	TUL-XXI039	NOMO1	trt_cp	0.01 uM	24 h	3	108	0.4579	0.224868	1	1	1	1	0	Serine/threonine kinase inhibitor	-666	-0.6673	2.1048	-1.7597
419303	CRCGN015_HEPG2_48H:BRD-M59180619:33.8241	BRD-M59180619	BRD-M59180619	HEPG2	trt_cp	30 uM	48 h	3	286	0.53	0.393687	1	1	1	1	0	-666	-666	-0.6673	2.106	-1.7599
419306	REP.A026_HA1E_24H:A19	BRD-K87782578	AVL-292	HA1E	trt_cp	10 uM	24 h	2	535	0.5801	0.563325	0	0	1	1	0	BTK inhibitor	BTK|EGFR|ITK|JAK3|YES1	-0.6673	2.106	-1.7599
419307	REP.B015_HA1E_24H:P13	BRD-K61397605	romidepsin	HA1E	trt_cp	2.22 uM	24 h	2	687	0.8208	0.759325	1	1	1	1	0	HDAC inhibitor	HDAC1|HDAC2|CYP2B6|CYP2C19|CYP3A5|HDAC3|HDAC4|HDAC5|HDAC6|HDAC7|HDAC8|HDAC9	-0.6673	2.1063	-1.7599
419308	PAC061_U2OS_6H:BRD-K36671358-001-01-7:10.0163	BRD-K36671358	BRD-K36671358	U2OS	trt_cp	10 uM	6 h	3	97	0.1	0.0995902	0	0	1	1	0	-666	-666	-0.6673	2.1063	-1.7599
419309	REP.A016_JURKAT_24H:L20	BRD-K55191674	benzylpenicillin	JURKAT	trt_cp	3.33 uM	24 h	2	60	0.1661	0.100946	1	0	1	1	0	Penicillin binding protein inhibitor	-666	-0.6673	2.107	-1.76
419310	CPC013_SKB_24H:BRD-A90643929-001-01-1:10	BRD-A90643929	BRD-A90643929	SKB	trt_cp	10 uM	24 h	4	208	0.37	0.28052	0	0	1	1	0	-666	-666	-0.6674	2.1085	-1.7602
419314	PAC067_U2OS_6H:BRD-K72890304-001-05-4:10	BRD-K72890304	BRD-K72890304	U2OS	trt_cp	10 uM	6 h	2	85	0.18	0.125077	1	0	1	1	0	-666	-666	-0.6674	2.1088	-1.7602
419317	DOSVAL005_HA1E_24H:BRD-M54407015:5	BRD-M54407015	BRD-M54407015	HA1E	trt_cp	4 uM	24 h	3	336	0.36	0.351683	1	1	1	1	0	-666	-666	-0.6674	2.1091	-1.7603
419325	CPC007_HCC515_6H:BRD-K53142391-001-06-5:10	BRD-K53142391	BRD-K53142391	HCC515	trt_cp	10 uM	6 h	2	126	0.12	0.124339	1	0	1	1	0	-666	-666	-0.6676	2.1114	-1.7605
419329	REP.A001_HA1E_24H:G04	BRD-A27376179	lestaurtinib	HA1E	trt_cp	0.37 uM	24 h	3	230	0.4748	0.334156	1	1	1	1	0	FLT3 inhibitor|Growth factor receptor inhibitor|JAK inhibitor	FLT3|NTRK1|JAK2|NTRK2|NTRK3	-0.6676	2.1115	-1.7606
419331	MOAR016_HAP1.MAPK8_24H:D10	BRD-K84709232	caffeic-acid	HAP1	trt_cp	0.66 uM	24 h	2	66	0.196	0.115009	1	1	1	1	0	-666	-666	-0.6676	2.1122	-1.7607
419335	PAC057_U2OS_6H:BRD-K76276139-001-01-2:9.98945	BRD-K76276139	BRD-K76276139	U2OS	trt_cp	10 uM	6 h	3	87	0.22	0.139895	0	0	1	1	0	-666	-666	-0.6677	2.1136	-1.7608
419339	MUC.CP001_NKDBA_24H:BRD-K25284112-001-01-9:10.0798	BRD-K25284112	SA-1938820	NKDBA	trt_cp	10 uM	24 h	3	345	0.19	0.258891	1	0	1	1	0	-666	-666	-0.6677	2.1147	-1.7609
419340	CPC002_HA1E_24H:BRD-K91370081-001-10-3:10	BRD-K91370081	anisomycin	HA1E	trt_cp	10 uM	24 h	3	719	0.85	0.790505	1	1	1	1	0	DNA inhibitor	RPL10L|RPL11|RPL13A|RPL15|RPL19|RPL23|RPL23A|RPL26L1|RPL3|RPL37|RPL8|RSL24D1|SNU13	-0.6677	2.1149	-1.761
419349	DOS048_A375_24H:BRD-K95650611-001-01-2:5.02	BRD-K95650611	BRD-K95650611	A375	trt_cp	4 uM	24 h	2	126	0.1	0.113505	0	0	1	1	0	-666	-666	-0.6678	2.1172	-1.7612
419353	GPR001_XC_XH:LACZ_GALP:1_H	LACZ_GALP	LACZ_GALP	A549	trt_cp	4 uM	1 h	4	76	0.5797	0.212246	0	0	1	1	0	-666	-666	-0.6679	2.1192	-1.7614
419363	DOS045_A549_24H:I13	BRD-K60132930	BRD-K60132930	A549	trt_cp	4 uM	24 h	2	87	0.1371	0.110436	0	0	1	1	0	-666	-666	-0.668	2.1229	-1.7618
419365	REP.A010_THP1_24H:E01	BRD-K12885236	dapivirine	THP1	trt_cp	10 uM	24 h	3	169	0.17	0.171395	0	0	1	1	0	Non-nucleoside reverse transcriptase inhibitor	CYP3A5|CYP2B6|CYP2C19|CYP2C8|CYP3A4	-0.668	2.123	-1.7618
419366	NMH002_NEU_24H:BRD-K64606589-001-02-7:10	BRD-K64606589	apicidin	NEU	trt_cp	10 uM	24 h	3	464	0.73	0.588506	0	0	1	1	0	HDAC inhibitor	HDAC1|HDAC2|HDAC3|HDAC8|HDAC10|HDAC11|HDAC4|HDAC5|HDAC6|HDAC7|HDAC9	-0.668	2.1231	-1.7618
419368	DOSVAL006_HCC515_24H:BRD-K93112400:20	BRD-K93112400	BRD-K93112400	HCC515	trt_cp	20 uM	24 h	3	299	0.47	0.379066	1	1	1	1	0	-666	-666	-0.6681	2.1239	-1.7619
419369	CPC018_A549_24H:BRD-K39187410-001-01-7:10	BRD-K39187410	BRD-K39187410	A549	trt_cp	10 uM	24 h	2	143	0.14	0.143075	0	0	1	1	0	-666	-666	-0.6681	2.1242	-1.7619
419372	CPC016_SKB_24H:BRD-A86109770-001-01-9:10	BRD-A86109770	guggulsterone	SKB	trt_cp	10 uM	24 h	3	168	0.45	0.27803	0	0	1	1	0	-666	-666	-0.6681	2.1249	-1.762
419376	CPC013_A549_24H:BRD-K74623475-001-02-7:10	BRD-K74623475	BRD-K74623475	A549	trt_cp	10 uM	24 h	2	93	0.16	0.123348	0	0	1	1	0	-666	-666	-0.6682	2.1264	-1.7621
419377	CPC012_ASC_24H:BRD-A19248578-001-03-7:10	BRD-A19248578	latrunculin-b	ASC	trt_cp	10 uM	24 h	4	328	0.48	0.401225	1	1	1	1	0	-666	-666	-0.6682	2.1266	-1.7622
419378	PAC057_U2OS_6H:BRD-K69790925-001-01-9:9.98167	BRD-K69790925	BRD-K69790925	U2OS	trt_cp	10 uM	6 h	3	67	0.23	0.125525	0	0	1	1	0	-666	-666	-0.6682	2.1267	-1.7622
419380	PAC030_U2OS_6H:BRD-K31354456-001-01-6:10.1018	BRD-K31354456	BRD-K31354456	U2OS	trt_cp	10 uM	6 h	3	118	0.38	0.214123	0	0	1	1	0	-666	-666	-0.6682	2.1273	-1.7622
419385	ERG014_VCAP_24H:J13	BRD-K36633782	BRD-K36633782	VCAP	trt_cp	10 uM	24 h	2	73	0.3765	0.167639	1	1	1	1	0	-666	-666	-0.6683	2.129	-1.7624
419388	PAC010_U2OS_6H:BRD-K32537206-001-01-8:10.0062	BRD-K32537206	BRD-K32537206	U2OS	trt_cp	10 uM	6 h	2	13	0.11	0.0382383	1	0	1	1	0	-666	-666	-0.6683	2.1297	-1.7625
419391	DOS018_VCAP_24H:BRD-K57207769-001-01-7:5.22	BRD-K57207769	BRD-K57207769	VCAP	trt_cp	4 uM	24 h	3	44	0.04	0.0424216	1	0	1	1	0	-666	-666	-0.6683	2.1303	-1.7625
419392	DOS046_A375_24H:BRD-K68855692-001-01-2:5	BRD-K68855692	BRD-K68855692	A375	trt_cp	4 uM	24 h	3	96	0.05	0.0700569	0	0	1	1	0	-666	-666	-0.6683	2.1304	-1.7625
419395	PAC065_U2OS_6H:BRD-K71419092-001-05-9:10	BRD-K71419092	BRD-K71419092	U2OS	trt_cp	10 uM	6 h	3	51	0.03	0.0395527	1	0	1	1	0	-666	-666	-0.6684	2.1322	-1.7627
419398	DOS054_A375_24H:BRD-K19308316-001-01-8:5	BRD-K19308316	BRD-K19308316	A375	trt_cp	4 uM	24 h	3	99	0.1	0.100612	0	0	1	1	0	-666	-666	-0.6684	2.1327	-1.7627
419399	CPC013_SKB_24H:BRD-A09749088-001-01-3:10	BRD-A09749088	ST-023431	SKB	trt_cp	10 uM	24 h	4	92	0.23	0.147092	0	0	1	1	0	-666	-666	-0.6684	2.1331	-1.7628
419405	DOS021_VCAP_24H:BRD-K05377469-001-01-4:5	BRD-K05377469	BRD-K05377469	VCAP	trt_cp	4 uM	24 h	2	57	0.22	0.113235	1	0	1	1	0	-666	-666	-0.6685	2.1353	-1.763
419428	PAC069_U2OS_6H:BRD-A80386041-001-03-8:20	BRD-A80386041	KUC103423N	U2OS	trt_cp	20 uM	6 h	3	48	0.08	0.0626608	1	0	1	1	0	-666	-666	-0.6688	2.1468	-1.7638
419431	PAC031_U2OS_6H:BRD-K50408407-001-01-6:10.0085	BRD-K50408407	BRD-K50408407	U2OS	trt_cp	10 uM	6 h	3	54	0.22	0.110215	1	0	1	1	0	-666	-666	-0.6688	2.148	-1.7639
419434	AICHI001_NALM6_24H:I07	BRD-A75976779	BRD-A75976779	NALM6	trt_cp	10 uM	24 h	3	136	0.42	0.241671	1	1	1	1	0	-666	-666	-0.6689	2.1493	-1.764
419435	CPC009_HA1E_6H:BRD-K22878149-337-02-4:10	BRD-K22878149	SB-205607	HA1E	trt_cp	10 uM	6 h	3	177	0.18	0.18049	1	0	1	1	0	Delta 1 opioid receptor agonist	OPRD1	-0.6689	2.1508	-1.7641
419436	LJP009_HELA_24H:P07	BRD-A92800748	BRD-A92800748	HELA	trt_cp	10 uM	24 h	3	270	0.485	0.365918	1	1	1	1	0	TIE inhibitor	-666	-0.6689	2.1512	-1.7641
419439	PAC026_U2OS_6H:BRD-K03194507-001-01-9:10.0222	BRD-K03194507	BRD-K03194507	U2OS	trt_cp	10 uM	6 h	3	51	0.18	0.096884	1	0	1	1	0	-666	-666	-0.6689	2.1523	-1.7642
419443	PBIOA019_HEPG2_24H:D12	BRD-K57080016	selumetinib	HEPG2	trt_cp	0.04 uM	24 h	3	434	0.72	0.565251	1	1	1	1	0	MEK inhibitor	MAP2K1|MAP2K2	-0.669	2.1532	-1.7643
419447	PAC057_U2OS_6H:BRD-K28027757-001-01-9:10.1192	BRD-K28027757	BRD-K28027757	U2OS	trt_cp	10 uM	6 h	3	159	0.38	0.248554	0	0	1	1	0	-666	-666	-0.669	2.1546	-1.7644
419448	PAC066_U2OS_6H:BRD-K09878843-001-05-5:10	BRD-K09878843	BRD-K09878843	U2OS	trt_cp	10 uM	6 h	3	153	0.15	0.153187	1	0	1	1	0	-666	-666	-0.669	2.1562	-1.7645
419449	CPC014_PHH_24H:BRD-A72180425-001-06-4:10	BRD-A72180425	K784-3188	PHH	trt_cp	10 uM	24 h	4	457	0.43	0.448253	0	0	1	1	0	-666	-666	-0.6691	2.1564	-1.7645
419450	REP.B019_HA1E_24H:P03	BRD-K50398167	meclofenamic-acid	HA1E	trt_cp	0.25 uM	24 h	2	617	0.6752	0.652664	0	0	1	1	0	Cyclooxygenase inhibitor|Prostanoid receptor antagonist	PTGS1|PTGS2|ALOX5|CNR1|KCNQ2|KCNQ3	-0.6691	2.1581	-1.7646
419453	CPC002_PC3_24H:BRD-K37312348-001-06-9:10	BRD-K37312348	kenpaullone	PC3	trt_cp	10 uM	24 h	5	405	0.48	0.44584	1	1	1	1	0	CDK inhibitor|GSK inhibitor	GSK3B|CDK1|CDK5|CDK2|LCK|CCNB1	-0.6691	2.1589	-1.7646
419460	DOS022_VCAP_6H:BRD-K60703528-001-01-2:5.24	BRD-K60703528	BRD-K60703528	VCAP	trt_cp	4 uM	6 h	3	278	0.25	0.266577	1	0	1	1	0	-666	-666	-0.6692	2.1619	-1.7648
419463	CPC013_ASC_24H:BRD-K69569876-001-01-6:10	BRD-K69569876	BRD-K69569876	ASC	trt_cp	10 uM	24 h	3	657	0.59	0.629563	0	0	1	1	0	-666	-666	-0.6692	2.1632	-1.7649
419469	PBIOA013_HEPG2_24H:H09	BRD-K34485477	BRD-K34485477	HEPG2	trt_cp	1.11 uM	24 h	3	100	0.26	0.163049	1	1	1	1	0	-666	-666	-0.6693	2.1656	-1.765
419474	REP.A002_MCF7_24H:N15	BRD-K17953908	LY-2886721	MCF7	trt_cp	1.11 uM	24 h	3	118	0.0718	0.0930752	0	0	1	1	0	Beta secretase inhibitor	BACE1|BACE2	-0.6694	2.1711	-1.7653
419476	LJP008_PC3_24H:P04	BRD-K82484347	GSK-J2	PC3	trt_cp	0.37 uM	24 h	2	214	0.6068	0.364385	1	1	1	1	0	Histone demethylase inhibitor	-666	-0.6694	2.1724	-1.7654
419477	PAC048_U2OS_6H:BRD-K83301268-001-01-2:10.29	BRD-K83301268	BRD-K83301268	U2OS	trt_cp	10 uM	6 h	3	112	0.36	0.203044	1	1	1	1	0	-666	-666	-0.6694	2.1724	-1.7654
419481	CPC007_VCAP_6H:H23	BRD-A53107311	BRD-A53107311	VCAP	trt_cp	10 uM	6 h	4	143	0.0924	0.116234	1	0	1	1	0	-666	-666	-0.6695	2.1752	-1.7656
419485	DOSVAL001_HA1E_24H:BRD-K60763357:5.01798	BRD-K60763357	BRD-K60763357	HA1E	trt_cp	4 uM	24 h	3	172	0.34	0.244531	1	1	1	1	0	-666	-666	-0.6695	2.1767	-1.7657
419493	PAC045_U2OS_6H:BRD-K61255273-001-01-9:9.98887	BRD-K61255273	BRD-K61255273	U2OS	trt_cp	10 uM	6 h	3	75	0.2	0.123844	1	0	1	1	0	-666	-666	-0.6696	2.1839	-1.766
419494	CPC017_SKB_24H:BRD-K16444452-001-03-4:10	BRD-K16444452	ibudilast	SKB	trt_cp	10 uM	24 h	2	117	0.16	0.138351	0	0	1	1	0	Phosphodiesterase inhibitor|Leukotriene receptor antagonist	PDE4A|PDE4B|PDE4C|MIF|PDE10A|PDE4D|TLR4|PDE3A|CYSLTR1|PDE11A|IL1B|IL6|PDE5A	-0.6696	2.1839	-1.766
419496	LRS001_PHH.MGH_24H:F11	BRD-A80960055	celastrol	PHH	trt_cp	3.33 uM	24 h	3	333	0.66	0.474051	0	0	1	1	0	Anti-inflammatory|Antioxidant|HSP inhibitor|NFKB inhibitor|Topoisomerase inhibitor	-666	-0.6696	2.1839	-1.766
419497	REP.B022_YAPC_24H:M14	BRD-K72414522	AZD-5438	YAPC	trt_cp	0.74 uM	24 h	2	334	0.5455	0.43162	1	1	1	1	0	CDK inhibitor	CCNB1|CCNE1|CDK1|CDK2|KCNH2	-0.6697	2.1846	-1.7661
419500	DOS036_A549_24H:BRD-K25348850-001-01-8:5.13	BRD-K25348850	BRD-K25348850	A549	trt_cp	4 uM	24 h	2	123	0.25	0.177318	0	0	1	1	0	-666	-666	-0.6698	2.1897	-1.7663
419506	DOS009_VCAP_6H:BRD-K72993421-001-01-3:5.02	BRD-K72993421	BRD-K72993421	VCAP	trt_cp	4 uM	6 h	3	159	0.22	0.189121	1	0	1	1	0	-666	-666	-0.6698	2.1941	-1.7665
419509	CPC017_SKB_24H:BRD-K82823804-001-01-7:10	BRD-K82823804	PD-407824	SKB	trt_cp	10 uM	24 h	2	164	0.28	0.216686	1	1	1	1	0	PKC inhibitor	WEE1	-0.6699	2.1959	-1.7666
419511	CPC013_SKB_24H:BRD-K16798053-001-01-0:10	BRD-K16798053	ST-4029573	SKB	trt_cp	10 uM	24 h	4	438	0.45	0.448925	0	0	1	1	0	-666	-666	-0.6699	2.1959	-1.7666
419515	CPC010_VCAP_6H:BRD-K94296811-001-02-1:10	BRD-K94296811	BRD-K94296811	VCAP	trt_cp	10 uM	6 h	5	230	0.13	0.17485	0	0	1	1	0	-666	-666	-0.6699	2.1995	-1.7668
419518	CPC017_HT29_6H:BRD-A97454584-001-02-0:10	BRD-A97454584	nadolol	HT29	trt_cp	10 uM	6 h	4	197	0.29	0.241692	1	0	1	1	0	-666	-666	-0.67	2.2029	-1.767
419521	CPC012_SKB_24H:BRD-K41652870-001-01-9:10	BRD-K41652870	BRD-K41652870	SKB	trt_cp	10 uM	24 h	4	363	0.48	0.422089	0	0	1	1	0	-666	-666	-0.67	2.2039	-1.767
419532	CPC013_SKB_24H:BRD-A07614565-001-01-3:10	BRD-A07614565	BRD-A07614565	SKB	trt_cp	10 uM	24 h	4	130	0.21	0.167075	0	0	1	1	0	-666	-666	-0.6702	2.216	-1.7676
419538	PAC059_U2OS_6H:BRD-K20197338-001-01-6:10.0245	BRD-K20197338	BRD-K20197338	U2OS	trt_cp	10 uM	6 h	3	145	0.28	0.203748	1	1	1	1	0	-666	-666	-0.6703	2.2189	-1.7677
419539	PBIOA017_HEPG2_24H:P07	BRD-K65694520	BRD-K65694520	HEPG2	trt_cp	10 uM	24 h	2	255	0.35	0.302089	1	1	1	1	0	-666	-666	-0.6703	2.2193	-1.7678
419543	DOSVAL006_A375_24H:BRD-K23607904:10	BRD-K23607904	BRD-K23607904	A375	trt_cp	10 uM	24 h	3	111	0.23	0.161568	1	0	1	1	0	-666	-666	-0.6703	2.2201	-1.7678
419546	REP.B022_HA1E_24H:F19	BRD-K70358946	aripiprazole	HA1E	trt_cp	2.22 uM	24 h	2	567	0.7023	0.638092	0	0	1	1	0	Serotonin receptor agonist|Serotonin receptor antagonist	DRD2|HTR1A|HTR2A|HRH1|HTR1B|HTR1D|HTR2C|ADRA1A|ADRA1B|ADRA2A|ADRA2B|ADRA2C|CHRM1|CHRM2|CHRM3|CHRM4|CHRM5|DRD1|DRD3|DRD4|DRD5|HTR1E|HTR3A|HTR6|HTR7	-0.6704	2.2225	-1.7679
419548	DOS054_A375_24H:BRD-K58898119-001-01-9:5	BRD-K58898119	BRD-K58898119	A375	trt_cp	4 uM	24 h	3	177	0.09	0.127626	0	0	1	1	0	-666	-666	-0.6704	2.2235	-1.768
419559	PAC049_U2OS_6H:BRD-K64939364-001-01-5:10.0693	BRD-K64939364	BRD-K64939364	U2OS	trt_cp	10 uM	6 h	3	223	0.29	0.257147	1	0	1	1	0	-666	-666	-0.6706	2.2374	-1.7686
419563	CPC012_SKB_24H:BRD-K08630646-001-01-9:10	BRD-K08630646	BRD-K08630646	SKB	trt_cp	10 uM	24 h	4	212	0.07	0.123182	0	0	1	1	0	-666	-666	-0.6707	2.2417	-1.7688
419564	DOS051_MCF7_24H:BRD-K63090665-001-01-4:4.98	BRD-K63090665	BRD-K63090665	MCF7	trt_cp	4 uM	24 h	2	87	0.05	0.0666922	0	0	1	1	0	-666	-666	-0.6707	2.2419	-1.7688
419571	CPC015_ASC_24H:BRD-A77349281-001-02-2:10	BRD-A77349281	RK-682	ASC	trt_cp	10 uM	24 h	4	254	0.15	0.197375	0	0	1	1	0	Tyrosine phosphatase inhibitor	-666	-0.6708	2.2492	-1.7691
419573	REP.B001_YAPC_24H:O23	BRD-K30480208	torasemide	YAPC	trt_cp	0.03 uM	24 h	2	105	0.122	0.114447	0	0	1	1	0	Thromboxane receptor antagonist	SLC12A1|CYP2C8|SLC12A2	-0.6708	2.25	-1.7691
419581	REP.A001_A375_24H:L08	BRD-A29260609	acebutolol	A375	trt_cp	3.33 uM	24 h	3	108	0.1958	0.147045	1	1	1	1	0	Adrenergic receptor antagonist	ADRB1|ADRB2	-0.671	2.2609	-1.7696
419587	DOS052_A375_24H:BRD-K29674378-001-01-6:4.93	BRD-K29674378	BRD-K29674378	A375	trt_cp	4 uM	24 h	2	193	0.07	0.117533	0	0	1	1	0	-666	-666	-0.6711	2.2695	-1.7699
419592	CPC009_PC3_24H:BRD-K51377689-001-04-5:10	BRD-K51377689	BRD-K51377689	PC3	trt_cp	10 uM	24 h	5	242	0.3	0.272458	1	1	1	1	0	-666	-666	-0.6712	2.2727	-1.7701
419593	CPC015_ASC_24H:BRD-A55416093-001-03-1:10	BRD-A55416093	colforsin	ASC	trt_cp	10 uM	24 h	4	291	0.25	0.272739	0	0	1	1	0	Adenylyl cyclase activator	ADCY2|ADCY5	-0.6712	2.2735	-1.7701
419596	CPC003_HA1E_24H:BRD-A18932057-001-01-1:10	BRD-A18932057	haematoxylin-pentaacetate	HA1E	trt_cp	10 uM	24 h	3	126	0.07	0.0949653	1	0	1	1	0	-666	-666	-0.6712	2.2746	-1.7701
419597	PCL001_HA1E_24H:BRD-K38292946:3.33	BRD-K38292946	BRD-K38292946	HA1E	trt_cp	3.33 uM	24 h	3	454	0.72	0.578129	1	1	1	1	0	-666	-666	-0.6712	2.2765	-1.7702
419601	REP.B002_HA1E_24H:D06	BRD-K15976406	telbivudine	HA1E	trt_cp	0.01 uM	24 h	3	480	0.7567	0.609415	1	1	1	1	0	DNA inhibitor	TK2	-0.6713	2.2823	-1.7705
419605	REP.A026_YAPC_24H:A19	BRD-K87782578	AVL-292	YAPC	trt_cp	10 uM	24 h	2	301	0.4838	0.385875	0	0	1	1	0	BTK inhibitor	BTK|EGFR|ITK|JAK3|YES1	-0.6713	2.284	-1.7705
419611	CPC012_HT29_6H:BRD-A09186529-001-01-5:10	BRD-A09186529	ST-024029	HT29	trt_cp	10 uM	6 h	5	191	0.16	0.176769	0	0	1	1	0	-666	-666	-0.6715	2.2912	-1.7708
419613	CPC012_SKB_24H:BRD-K47825575-001-01-3:10	BRD-K47825575	BRD-K47825575	SKB	trt_cp	10 uM	24 h	4	284	0.07	0.142573	0	0	1	1	0	-666	-666	-0.6716	2.2975	-1.7711
419616	PAC019_U2OS_6H:BRD-K32636206-001-01-8:9.68358	BRD-K32636206	BRD-K32636206	U2OS	trt_cp	10 uM	6 h	3	43	0.09	0.0629051	1	0	1	1	0	-666	-666	-0.6716	2.3002	-1.7712
419625	PAC044_U2OS_6H:BRD-K22428007-001-01-3:9.98806	BRD-K22428007	BRD-K22428007	U2OS	trt_cp	10 uM	6 h	3	25	0.08	0.0452216	1	0	1	1	0	-666	-666	-0.6718	2.3105	-1.7716
419626	REP.B016_HA1E_24H:M07	BRD-A77216878	manumycin-a	HA1E	trt_cp	2.22 uM	24 h	2	637	0.7089	0.679505	0	0	1	1	0	-666	-666	-0.6718	2.3105	-1.7716
419628	LJP009_NEU_24H:J07	BRD-K79239947	PF-573228	NEU	trt_cp	10 uM	24 h	3	104	0.2052	0.147719	0	0	1	1	0	Focal adhesion kinase inhibitor	CDK1|CDK2|CDK7|GSK3B|IKBKB	-0.6718	2.3113	-1.7717
419629	CPC015_A549_24H:BRD-A00100033-001-04-8:10	BRD-A00100033	nifurtimox	A549	trt_cp	10 uM	24 h	3	47	0.16	0.0876879	1	0	1	1	0	DNA inhibitor	-666	-0.6718	2.3117	-1.7717
419630	DOS020_VCAP_24H:BRD-K27887926-001-01-3:5	BRD-K27887926	BRD-K27887926	VCAP	trt_cp	4 uM	24 h	3	113	0.29	0.18305	1	1	1	1	0	-666	-666	-0.6718	2.3118	-1.7717
419631	CPC018_HEPG2_6H:BRD-K08619574-334-03-9:10	BRD-K08619574	thioproperazine	HEPG2	trt_cp	10 uM	6 h	3	171	0.19	0.182266	1	0	1	1	0	Dopamine receptor antagonist	ADRA1A|ADRA1B|DRD1|DRD2|HTR1A|HTR2A	-0.6718	2.3155	-1.7718
419636	CPC002_HA1E_24H:BRD-K86727142-001-06-6:10	BRD-K86727142	embelin	HA1E	trt_cp	10 uM	24 h	3	106	0.33	0.189121	1	1	1	1	0	HCV inhibitor|XIAP inhibitor	XIAP	-0.6719	2.3174	-1.7719
419637	MOA001_U2OS_24H:G05	BRD-K82710617	BRD-K82710617	U2OS	trt_cp	10 uM	24 h	3	312	0.57	0.426428	1	1	1	1	0	-666	-666	-0.6719	2.319	-1.772
419640	CPC015_ASC_24H:BRD-K25224017-001-15-1:10	BRD-K25224017	pirenperone	ASC	trt_cp	10 uM	24 h	4	89	0.13	0.108767	0	0	1	1	0	Serotonin receptor antagonist	HTR2A|HTR7	-0.6719	2.3206	-1.7721
419647	CPC014_ASC_24H:BRD-A59808129-001-01-7:10	BRD-A59808129	guggulsterone	ASC	trt_cp	10 uM	24 h	3	205	0.19	0.199565	0	0	1	1	0	Estrogen receptor agonist|Cholesterol inhibitor|FXR antagonist|IKK inhibitor|Progesterone receptor agonist|PXR agonist	NR1H4|PGR|AR|NR3C1|NR3C2	-0.672	2.3251	-1.7723
419648	REP.A015_HELA_24H:M13	BRD-A51078674	diclofensine	HELA	trt_cp	10 uM	24 h	3	371	0.635	0.4908	1	1	1	1	0	Dopamine receptor antagonist	SLC6A3|DRD1|MAOA|MAOB	-0.672	2.3251	-1.7723
419650	DOS054_A549_24H:BRD-K37251488-001-01-0:5	BRD-K37251488	BRD-K37251488	A549	trt_cp	4 uM	24 h	3	87	0.07	0.0789113	0	0	1	1	0	-666	-666	-0.672	2.3274	-1.7724
419651	LKCP001_U2OS_24H:P01	BRD-K16803204	filgotinib	U2OS	trt_cp	10 uM	24 h	5	470	0.5467	0.512571	1	1	1	1	0	JAK inhibitor	JAK1|JAK2|JAK3|TYK2	-0.6721	2.3287	-1.7724
419654	CPC012_SKB_24H:BRD-K81813927-001-01-1:10	BRD-K81813927	BRD-K81813927	SKB	trt_cp	10 uM	24 h	4	219	0.18	0.200765	0	0	1	1	0	-666	-666	-0.6721	2.329	-1.7725
419658	LJP009_NPC_24H:L07	BRD-K93123848	RAF-265	NPC	trt_cp	10 uM	24 h	3	206	0.4784	0.317439	1	1	1	1	0	RAF inhibitor|VEGFR inhibitor	BRAF|KDR|KIT|PDGFRB|RAF1	-0.6723	2.3395	-1.7729
419660	CPC018_SKB_24H:BRD-K61250553-003-16-5:10	BRD-K61250553	loperamide	SKB	trt_cp	10 uM	24 h	3	218	0.35	0.279314	0	0	1	1	0	Opioid receptor agonist	OPRM1|OPRD1|CYP2B6|CYP2C8|NPR2|CACNA1A|CALM1|OPRK1|POMC	-0.6723	2.341	-1.773
419685	DOSVAL004_HCC515_24H:BRD-K08799867:10	BRD-K08799867	BRD-K08799867	HCC515	trt_cp	10 uM	24 h	3	91	0.12	0.105668	1	0	1	1	0	-666	-666	-0.6726	2.3553	-1.7737
419690	LJP006_HS578T_24H:H07	BRD-K50168500	canertinib	HS578T	trt_cp	10 uM	24 h	3	324	0.66	0.467601	1	1	1	1	0	EGFR inhibitor	EGFR|ERBB2|ERBB4|AKT1	-0.6726	2.3567	-1.7738
419692	DOS041_A375_24H:BRD-K14952621-001-01-8:4.99	BRD-K14952621	BRD-K14952621	A375	trt_cp	4 uM	24 h	3	159	0.04	0.0806416	0	0	1	1	0	-666	-666	-0.6726	2.358	-1.7739
419694	CRCGN004_HA1E_6H:CMAP-CRCGN-CB7993113:10	CMAP-CRCGN-CB7993113	CMAP-CRCGN-CB7993113	HA1E	trt_cp	10 uM	6 h	3	101	0.04	0.0642719	1	0	1	1	0	-666	-666	-0.6726	2.3586	-1.7739
419698	PAC009_U2OS_6H:BRD-K07486034-001-01-7:10.0392	BRD-K07486034	BRD-K07486034	U2OS	trt_cp	10 uM	6 h	2	80	0.1933	0.125745	0	0	1	1	0	-666	-666	-0.6727	2.3602	-1.774
419700	DOS054_MCF7_24H:BRD-K40494872-001-01-5:5	BRD-K40494872	BRD-K40494872	MCF7	trt_cp	4 uM	24 h	2	104	0.1	0.103121	0	0	1	1	0	-666	-666	-0.6727	2.3609	-1.7741
419707	DOSVAL001_HA1E_24H:BRD-K48853221:10	BRD-K48853221	BRD-K48853221	HA1E	trt_cp	10 uM	24 h	2	400	0.47	0.438439	1	1	1	1	0	-666	-666	-0.6728	2.3673	-1.7745
419709	CPC012_SKB_24H:BRD-K71292008-001-01-2:10	BRD-K71292008	BRD-K71292008	SKB	trt_cp	10 uM	24 h	4	236	0.05	0.109843	0	0	1	1	0	-666	-666	-0.6729	2.3681	-1.7745
419711	CPC014_SKB_24H:BRD-K85985071-001-20-7:10	BRD-K85985071	ellipticine	SKB	trt_cp	10 uM	24 h	4	409	0.56	0.483934	0	0	1	1	0	Topoisomerase inhibitor	TOP2A|TOP2B	-0.6729	2.3715	-1.7748
419717	CPC018_SKB_24H:BRD-K88329126-001-01-0:10	BRD-K88329126	BRD-K88329126	SKB	trt_cp	10 uM	24 h	2	200	0.47	0.310023	0	0	1	1	0	-666	-666	-0.673	2.3734	-1.7749
419724	CPC012_HA1E_6H:BRD-K26257340-001-02-6:10	BRD-K26257340	BRD-K26257340	HA1E	trt_cp	10 uM	6 h	3	402	0.19	0.27946	1	0	1	1	0	-666	-666	-0.6731	2.3753	-1.775
419732	REP.B023_A375_24H:I10	BRD-K70505054	ranitidine	A375	trt_cp	0.08 uM	24 h	2	58	0.0931	0.0743052	1	1	1	1	0	Histamine receptor antagonist	HRH2|SLC22A2	-0.6732	2.379	-1.7754
419735	DOS044_A375_24H:BRD-K16588281-001-01-9:5.05	BRD-K16588281	BRD-K16588281	A375	trt_cp	4 uM	24 h	2	103	0.08	0.0917897	0	0	1	1	0	-666	-666	-0.6732	2.3803	-1.7755
419739	PAC008_U2OS_6H:BRD-K53993775-001-01-8:10.1754	BRD-K53993775	BRD-K53993775	U2OS	trt_cp	10 uM	6 h	3	40	0.09	0.0606711	1	0	1	1	0	-666	-666	-0.6733	2.3823	-1.7757
419744	DOS015_VCAP_6H:BRD-K56345641-001-01-0:5	BRD-K56345641	BRD-K56345641	VCAP	trt_cp	4 uM	6 h	3	125	0.07	0.0945877	0	0	1	1	0	-666	-666	-0.6734	2.3842	-1.7759
419746	PAC063_U2OS_6H:BRD-K43352598-001-06-4:10	BRD-K43352598	BRD-K43352598	U2OS	trt_cp	10 uM	6 h	3	178	0.26	0.217534	1	0	1	1	0	-666	-666	-0.6734	2.3844	-1.776
419752	DOS055_HT29_24H:BRD-K17579844-001-01-7:5	BRD-K17579844	BRD-K17579844	HT29	trt_cp	4 uM	24 h	3	202	0.17	0.187383	0	0	1	1	0	-666	-666	-0.6735	2.3859	-1.7762
419759	CPC012_HA1E_6H:BRD-K34966483-001-06-0:10	BRD-K34966483	MW-STK33-3A	HA1E	trt_cp	10 uM	6 h	3	107	0.19	0.144178	1	0	1	1	0	-666	-666	-0.6736	2.3879	-1.7766
419763	CPC004_MCF7_6H:BRD-K47631482-003-03-9:10	BRD-K47631482	bromhexine	MCF7	trt_cp	10 uM	6 h	4	129	0.2	0.16242	0	0	1	1	0	Mucolytic	-666	-0.6737	2.3889	-1.7767
419765	CPC007_HA1E_6H:BRD-K73304092-001-05-1:10	BRD-K73304092	BRD-K73304092	HA1E	trt_cp	10 uM	6 h	3	417	0.6	0.505795	1	1	1	1	0	-666	-666	-0.6737	2.3893	-1.7768
419771	REP.A002_HA1E_24H:L19	BRD-K17743125	belinostat	HA1E	trt_cp	10 uM	24 h	3	643	0.7879	0.719733	1	1	1	1	0	HDAC inhibitor	HDAC1|HDAC2|HDAC3|HDAC4|HDAC5|HDAC6|HDAC7|HDAC8|HDAC9|HDAC10|HDAC11	-0.6738	2.3907	-1.777
419777	CPC014_PHH_24H:BRD-K73293050-001-01-5:10	BRD-K73293050	WZ-3146	PHH	trt_cp	10 uM	24 h	4	247	0.29	0.270631	0	0	1	1	0	EGFR inhibitor	EGFR	-0.6739	2.3922	-1.7773
419780	CPC013_SKB_24H:BRD-K15600710-066-01-7:10	BRD-K15600710	obatoclax	SKB	trt_cp	10 uM	24 h	4	401	0.54	0.470543	0	0	1	1	0	BCL inhibitor	BCL2|BCL2L1|MCL1	-0.674	2.3934	-1.7774
419782	PAC040_U2OS_6H:BRD-K53752646-001-01-5:10.0454	BRD-K53752646	BRD-K53752646	U2OS	trt_cp	10 uM	6 h	3	75	0.07	0.0732673	1	0	1	1	0	-666	-666	-0.674	2.3936	-1.7775
419784	CPC012_NEU_24H:BRD-K15475572-001-01-8:10	BRD-K15475572	BRD-K15475572	NEU	trt_cp	10 uM	24 h	3	342	0.05	0.13223	0	0	1	1	0	-666	-666	-0.674	2.3942	-1.7776
419785	PAC061_U2OS_6H:BRD-K96274292-001-01-6:10.1163	BRD-K96274292	BRD-K96274292	U2OS	trt_cp	10 uM	6 h	3	92	0.15	0.118787	0	0	1	1	0	-666	-666	-0.674	2.3944	-1.7776
419786	REP.B014_HA1E_24H:N19	BRD-A39935389	teroxirone	HA1E	trt_cp	2.22 uM	24 h	2	161	0.4833	0.282067	1	1	1	1	0	DNA inhibitor	-666	-0.674	2.3946	-1.7777
419793	PAC038_U2OS_6H:BRD-K20809650-001-01-6:10.0126	BRD-K20809650	BRD-K20809650	U2OS	trt_cp	10 uM	6 h	3	92	0.19	0.133691	1	0	1	1	0	-666	-666	-0.6741	2.3954	-1.7778
419798	PCLB003_HCC515_24H:BRD-K21001652-001-01-7:10	BRD-K21001652	BRD-K21001652	HCC515	trt_cp	10 uM	24 h	3	220	0.42	0.307374	1	1	1	1	0	-666	-666	-0.6741	2.3958	-1.7779
419800	MUC.CP002_NKDBA_24H:I19	BRD-A22305049	benfluorex	NKDBA	trt_cp	10 uM	24 h	6	94	0.1765	0.130247	0	0	1	1	0	Gluconeogenesis inhibitor	HMGCR	-0.6741	2.3961	-1.7779
419806	CPC014_SKB_24H:BRD-K83988098-003-01-8:10	BRD-K83988098	alvespimycin	SKB	trt_cp	10 uM	24 h	4	361	0.51	0.43388	0	0	1	1	0	HSP inhibitor	HSP90AA1	-0.6742	2.3975	-1.7782
419808	CPC001_HA1E_24H:BRD-K02283807-003-01-4:10	BRD-K02283807	GR-32191	HA1E	trt_cp	10 uM	24 h	3	81	0.13	0.103764	1	1	1	1	0	Thromboxane receptor antagonist	TBXA2R	-0.6743	2.398	-1.7783
419818	PAC021_U2OS_6H:BRD-K48050202-001-02-6:10.0701	BRD-K48050202	BRD-K48050202	U2OS	trt_cp	10 uM	6 h	3	86	0.21	0.135891	0	0	1	1	0	-666	-666	-0.6745	2.4019	-1.7789
419819	DOS005_VCAP_6H:BRD-K57272712-001-01-9:5.04	BRD-K57272712	BRD-K57272712	VCAP	trt_cp	4 uM	6 h	2	130	0.21	0.167075	1	1	1	1	0	-666	-666	-0.6745	2.4021	-1.7789
419829	MUC.CP002_NKDBA_24H:C05	BRD-K35747889	SA-1919710	NKDBA	trt_cp	10 uM	24 h	3	338	0.4689	0.402559	0	0	1	1	0	-666	-666	-0.6746	2.4034	-1.7791
419833	PAC021_U2OS_6H:BRD-K83190598-001-02-8:10.0212	BRD-K83190598	BRD-K83190598	U2OS	trt_cp	10 uM	6 h	3	131	0.27	0.190173	0	0	1	1	0	-666	-666	-0.6747	2.4047	-1.7793
419834	ASG003_U2OS_48H:O16	BRD-K32828673	chelidonine	U2OS	trt_cp	10 uM	48 h	5	426	0.6454	0.530212	1	1	1	1	0	Tubulin inhibitor	-666	-0.6747	2.4047	-1.7793
419838	CPC020_A549_6H:BRD-K85660637-001-02-1:10	BRD-K85660637	BRD-K85660637	A549	trt_cp	10 uM	6 h	2	86	0.15	0.114849	0	0	1	1	0	-666	-666	-0.6748	2.4059	-1.7795
419839	LJP008_YAPC_24H:G02	BRD-K13094524	PFI-1	YAPC	trt_cp	3.33 uM	24 h	2	214	0.6357	0.372961	1	1	1	1	0	Bromodomain inhibitor	BRD4	-0.6748	2.4059	-1.7795
419841	LJP009_SKL.C_24H:F13	BRD-K53561341	KIN-001-220	SKL	trt_cp	10 uM	24 h	3	548	0.6886	0.621161	1	1	1	1	0	Aurora kinase inhibitor	-666	-0.6748	2.4064	-1.7796
419845	LJP007_SKL.C_24H:G07	BRD-K57169635	dacomitinib	SKL	trt_cp	10 uM	24 h	3	363	0.5162	0.437716	1	1	1	1	0	EGFR inhibitor	EGFR|ERBB2|ERBB4	-0.6748	2.4068	-1.7797
419850	PAC031_U2OS_6H:BRD-K77726270-001-01-4:10.0368	BRD-K77726270	BRD-K77726270	U2OS	trt_cp	10 uM	6 h	3	12	0.09	0.0332309	1	0	1	1	0	-666	-666	-0.6749	2.4081	-1.7799
419852	PAC031_U2OS_6H:BRD-K85588347-001-01-7:10.1	BRD-K85588347	BRD-K85588347	U2OS	trt_cp	10 uM	6 h	3	86	0.29	0.15969	1	0	1	1	0	-666	-666	-0.6749	2.4084	-1.78
419853	CPC005_HA1E_24H:BRD-A52660433-066-01-3:10	BRD-A52660433	tetrindole	HA1E	trt_cp	10 uM	24 h	3	319	0.51	0.40786	1	1	1	1	0	Monoamine oxidase inhibitor	MAOA	-0.675	2.4096	-1.7801
419860	PAC001_U2OS_6H:BRD-K36377456-001-02-0:10	BRD-K36377456	marmesin	U2OS	trt_cp	10 uM	6 h	2	95	0.29	0.167838	0	0	1	1	0	Angiogenesis inhibitor	-666	-0.6751	2.4121	-1.7805
419862	CPC016_A549_6H:BRD-A86109770-001-01-9:10	BRD-A86109770	guggulsterone	A549	trt_cp	10 uM	6 h	2	60	0.24	0.121342	0	0	1	1	0	-666	-666	-0.6751	2.4121	-1.7805
419864	PAC012_U2OS_6H:BRD-K92014291-001-01-1:10.055	BRD-K92014291	BRD-K92014291	U2OS	trt_cp	10 uM	6 h	3	158	0.37	0.244489	0	0	1	1	0	-666	-666	-0.6752	2.413	-1.7806
419868	PAC025_U2OS_6H:BRD-K31801624-001-01-3:10.0243	BRD-K31801624	BRD-K31801624	U2OS	trt_cp	10 uM	6 h	3	100	0.28	0.169204	1	0	1	1	0	-666	-666	-0.6753	2.4141	-1.7808
419872	PAC058_U2OS_6H:BRD-K36424197-001-01-6:10.0738	BRD-K36424197	BRD-K36424197	U2OS	trt_cp	10 uM	6 h	3	150	0.32	0.22154	0	0	1	1	0	-666	-666	-0.6753	2.4145	-1.7809
419873	CPC013_SKB_24H:BRD-K06311439-001-01-9:10	BRD-K06311439	BRD-K06311439	SKB	trt_cp	10 uM	24 h	4	252	0.11	0.168355	0	0	1	1	0	-666	-666	-0.6753	2.415	-1.781
419874	PAC031_U2OS_6H:BRD-K28810861-001-01-1:10.0329	BRD-K28810861	BRD-K28810861	U2OS	trt_cp	10 uM	6 h	3	53	0.21	0.106679	1	0	1	1	0	-666	-666	-0.6753	2.415	-1.781
419876	DOS031_MCF7_24H:BRD-K06905668-001-01-0:4.87	BRD-K06905668	BRD-K06905668	MCF7	trt_cp	4 uM	24 h	2	86	0.02	0.0419368	0	0	1	1	0	-666	-666	-0.6753	2.4155	-1.7811
419877	DOSVAL003_A549_24H:BRD-K71650306:5	BRD-K71650306	BRD-K71650306	A549	trt_cp	4 uM	24 h	3	78	0.18	0.119816	1	1	1	1	0	-666	-666	-0.6753	2.4156	-1.7811
419892	MOA001_U2OS_24H:A20	BRD-K85339825	BRD-K85339825	U2OS	trt_cp	3.33 uM	24 h	3	62	0.28	0.133231	1	0	1	1	0	-666	-666	-0.6756	2.419	-1.7816
419898	DOS059_MCF7_24H:BRD-K53224568-001-01-9:5	BRD-K53224568	BRD-K53224568	MCF7	trt_cp	4 uM	24 h	2	98	0.18	0.134301	0	0	1	1	0	-666	-666	-0.6756	2.4204	-1.7818
419904	PAC064_U2OS_6H:BRD-K78615842-001-05-8:10	BRD-K78615842	BRD-K78615842	U2OS	trt_cp	10 uM	6 h	3	146	0.3	0.211625	1	0	1	1	0	-666	-666	-0.6757	2.4218	-1.7821
419912	CPC012_SKB_24H:BRD-K14191038-001-03-6:10	BRD-K14191038	JFD02227	SKB	trt_cp	10 uM	24 h	4	209	0.13	0.166677	0	0	1	1	0	-666	-666	-0.6758	2.4235	-1.7824
419913	PAC013_U2OS_6H:BRD-K64558129-001-01-9:10.0192	BRD-K64558129	BRD-K64558129	U2OS	trt_cp	10 uM	6 h	3	134	0.36	0.222093	1	0	1	1	0	-666	-666	-0.6758	2.4235	-1.7824
419919	DOS048_A375_24H:BRD-K60298771-001-01-7:4.93	BRD-K60298771	BRD-K60298771	A375	trt_cp	4 uM	24 h	2	167	0.2	0.184801	0	0	1	1	0	-666	-666	-0.6759	2.425	-1.7826
419930	CPC012_MCF7_6H:BRD-K89814851-001-01-1:10	BRD-K89814851	BRD-K89814851	MCF7	trt_cp	10 uM	6 h	5	115	0.17	0.141385	1	0	1	1	0	-666	-666	-0.6762	2.4304	-1.7834
419948	PAC025_U2OS_6H:BRD-K63394284-001-01-1:10.0332	BRD-K63394284	BRD-K63394284	U2OS	trt_cp	10 uM	6 h	3	126	0.43	0.235369	1	1	1	1	0	-666	-666	-0.6764	2.4336	-1.784
419953	DOS045_A549_24H:M05	BRD-K47029744	BRD-K47029744	A549	trt_cp	4 uM	24 h	2	96	0.2891	0.168457	0	0	1	1	0	-666	-666	-0.6765	2.4352	-1.7842
419960	REP.B019_YAPC_24H:H12	BRD-K47554101	eperezolid	YAPC	trt_cp	0.01 uM	24 h	2	103	0.2356	0.15752	1	1	1	1	0	Bacterial 30S ribosomal subunit inhibitor	-666	-0.6766	2.4363	-1.7844
419961	CPC006_HA1E_24H:B07	BRD-A41451487	PK-11195	HA1E	trt_cp	150 uM	24 h	2	491	0.7458	0.611903	0	0	1	1	0	Benzodiazepine receptor antagonist	TSPO|NR1I2|NR1I3	-0.6766	2.4364	-1.7844
419962	PAC008_U2OS_6H:BRD-K97138361-001-01-8:9.99805	BRD-K97138361	BRD-K97138361	U2OS	trt_cp	10 uM	6 h	3	23	0.04	0.0306708	1	0	1	1	0	-666	-666	-0.6767	2.4379	-1.7846
419965	CPC015_ASC_24H:BRD-A71816415-236-03-5:10	BRD-A71816415	pravastatin	ASC	trt_cp	10 uM	24 h	4	230	0.19	0.211384	0	0	1	1	0	-666	-666	-0.6767	2.4384	-1.7847
419966	REP.B015_HA1E_24H:H13	BRD-K58010567	vilazodone	HA1E	trt_cp	2.22 uM	24 h	2	560	0.7738	0.665639	0	0	1	1	0	Serotonin receptor antagonist	HTR1A|SLC6A4|CYP2C19|CYP2E1|DRD2|DRD3|HRH1|HTR4	-0.6767	2.4386	-1.7847
419970	CPC014_ASC_24H:BRD-A20697603-001-06-4:10	BRD-A20697603	thiostrepton	ASC	trt_cp	10 uM	24 h	3	445	0.71	0.568381	1	1	1	1	0	Protein synthesis inhibitor	FOXM1	-0.6767	2.439	-1.7848
419972	REP.A008_HA1E_24H:N07	BRD-K88025533	fingolimod	HA1E	trt_cp	10 uM	24 h	2	824	0.8488	0.845662	0	0	1	1	0	Immunosuppressant|Sphingosine 1 phosphate receptor agonist	S1PR1|S1PR5|S1PR3|S1PR4|CYP2E1|CYP4F2|SPHK1	-0.6768	2.4393	-1.7848
419975	DOS029_VCAP_24H:BRD-K55588166-001-01-1:4.98	BRD-K55588166	BRD-K55588166	VCAP	trt_cp	4 uM	24 h	3	186	0.33	0.250521	1	0	1	1	0	-666	-666	-0.6768	2.4393	-1.7848
419976	DOS044_A375_24H:BRD-K32401097-001-01-9:5.02	BRD-K32401097	BRD-K32401097	A375	trt_cp	4 uM	24 h	2	77	0.06	0.0687308	0	0	1	1	0	-666	-666	-0.6768	2.4393	-1.7848
419987	PAC018_U2OS_6H:BRD-K04399953-001-01-2:9.98278	BRD-K04399953	BRD-K04399953	U2OS	trt_cp	10 uM	6 h	3	149	0.41	0.249928	0	0	1	1	0	-666	-666	-0.6769	2.4416	-1.7852
419994	CPC014_HA1E_6H:BRD-K46062088-001-01-4:10	BRD-K46062088	ST-4062971	HA1E	trt_cp	10 uM	6 h	6	252	0.23	0.243442	0	0	1	1	0	-666	-666	-0.677	2.4432	-1.7854
420001	CPC005_VCAP_6H:BRD-A18419789-001-01-4:10	BRD-A18419789	etoposide	VCAP	trt_cp	10 uM	6 h	4	166	0.25	0.205994	0	0	1	1	0	-666	-666	-0.6771	2.4445	-1.7857
420004	PAC043_U2OS_6H:BRD-K31977946-001-01-2:10.1367	BRD-K31977946	BRD-K31977946	U2OS	trt_cp	10 uM	6 h	3	66	0.21	0.119045	1	0	1	1	0	-666	-666	-0.6772	2.4462	-1.7859
420005	DOS027_VCAP_24H:BRD-K28841686-001-01-9:5	BRD-K28841686	BRD-K28841686	VCAP	trt_cp	4 uM	24 h	3	144	0.11	0.127265	1	0	1	1	0	-666	-666	-0.6772	2.4463	-1.7859
420006	DOSVAL004_HA1E_24H:BRD-K24554242:10	BRD-K24554242	BRD-K24554242	HA1E	trt_cp	10 uM	24 h	3	110	0.18	0.142286	1	0	1	1	0	-666	-666	-0.6772	2.4467	-1.786
420016	PBIOA014_HA1E_24H:M01	BRD-K47983010	BX-795	HA1E	trt_cp	10 uM	24 h	3	432	0.5	0.469956	1	1	1	1	0	IKK inhibitor	PDPK1|IKBKE|TBK1|CDK2|CHEK1|GSK3B|KDR|PDK1	-0.6773	2.4476	-1.7862
420019	PAC018_U2OS_6H:BRD-K06790927-001-01-3:10.0384	BRD-K06790927	BRD-K06790927	U2OS	trt_cp	10 uM	6 h	3	139	0.4	0.238434	0	0	1	1	0	-666	-666	-0.6774	2.45	-1.7865
420027	CPC012_PHH_24H:BRD-K62748479-001-01-4:10	BRD-K62748479	BRD-K62748479	PHH	trt_cp	10 uM	24 h	3	92	0.09	0.0920123	0	0	1	1	0	-666	-666	-0.6775	2.4518	-1.7867
420030	CPD001_PC3_24H:BRD-K68432770-341-04-9:10	BRD-K68432770	ampicillin	PC3	trt_cp	10 uM	24 h	3	83	0.05	0.065141	1	0	1	1	0	Bacterial cell wall synthesis inhibitor	-666	-0.6775	2.4528	-1.7869
420032	CRCGN004_HA1E_6H:BRD-K77914232-001-01-3:20.8	BRD-K77914232	acetaldehyde	HA1E	trt_cp	20 uM	6 h	3	121	0.12	0.121847	1	0	1	1	0	Metabolite of ethanol with a role in ethanol addiction	-666	-0.6776	2.4539	-1.787
420033	REP.B021_HA1E_24H:F15	BRD-A82395837	ginkgolide-b	HA1E	trt_cp	0.25 uM	24 h	2	53	0.1214	0.0811106	1	1	1	1	0	Platelet activating factor receptor antagonist|GABA receptor antagonist|Glycine receptor antagonist|Immunosuppressant|Peptidase inhibitor|Protease inhibitor|Reducing agent	PTAFR|GLRA1|GLRB|GLRA2|GLRA3|HTR3A|HTR3B	-0.6776	2.454	-1.787
420037	CPC017_HT29_6H:BRD-A07029265-004-02-9:10	BRD-A07029265	ipratropium	HT29	trt_cp	10 uM	6 h	4	119	0.13	0.12577	1	0	1	1	0	-666	-666	-0.6776	2.4544	-1.7871
420041	PAC009_U2OS_6H:BRD-K64329997-001-01-4:10.2295	BRD-K64329997	BRD-K64329997	U2OS	trt_cp	10 uM	6 h	2	89	0.3384	0.175485	0	0	1	1	0	-666	-666	-0.6777	2.4563	-1.7874
420042	PAC047_U2OS_6H:BRD-K82768800-001-01-8:9.95868	BRD-K82768800	BRD-K82768800	U2OS	trt_cp	10 uM	6 h	3	46	0.19	0.0945336	1	0	1	1	0	-666	-666	-0.6777	2.4563	-1.7874
420045	LJP009_SKL.C_24H:C01	BRD-K83972459	JWE-035	SKL	trt_cp	10 uM	24 h	3	463	0.6991	0.575295	1	1	1	1	0	Aurora kinase inhibitor	AURKA	-0.6778	2.458	-1.7876
420046	PAC013_U2OS_6H:BRD-K69983865-001-01-2:10.0235	BRD-K69983865	BRD-K69983865	U2OS	trt_cp	10 uM	6 h	3	189	0.36	0.263762	1	0	1	1	0	-666	-666	-0.6778	2.4583	-1.7876
420048	REP.A001_A549_24H:B13	BRD-A25234499	aminoglutethimide	A549	trt_cp	10 uM	24 h	2	82	0.3102	0.161272	0	0	1	1	0	Glucocorticoid receptor antagonist	CYP19A1|CYP11A1|NR3C1	-0.6779	2.4591	-1.7877
420050	LJP009_HUVEC_24H:P07	BRD-A92800748	BRD-A92800748	HUVEC	trt_cp	10 uM	24 h	3	285	0.5611	0.404365	1	1	1	1	0	TIE inhibitor	-666	-0.6779	2.4591	-1.7877
420056	CPC014_HA1E_6H:BRD-K83988098-003-01-8:10	BRD-K83988098	alvespimycin	HA1E	trt_cp	10 uM	6 h	2	177	0.22	0.199539	0	0	1	1	0	HSP inhibitor	HSP90AA1	-0.678	2.4608	-1.788
420064	CPC012_SKB_24H:BRD-K98896788-001-02-3:10	BRD-K98896788	BRD-K98896788	SKB	trt_cp	10 uM	24 h	4	368	0.1	0.193979	0	0	1	1	0	-666	-666	-0.6781	2.464	-1.7885
420068	CPC012_A549_24H:BRD-K62748479-001-01-4:10	BRD-K62748479	BRD-K62748479	A549	trt_cp	10 uM	24 h	2	90	0.11	0.100612	0	0	1	1	0	-666	-666	-0.6782	2.4651	-1.7886
420069	DOS054_A375_24H:BRD-K24009388-001-01-8:5	BRD-K24009388	BRD-K24009388	A375	trt_cp	4 uM	24 h	3	113	0.04	0.0679829	0	0	1	1	0	-666	-666	-0.6782	2.4651	-1.7886
420073	CPC012_SKB_24H:BRD-K31553917-001-01-6:10	BRD-K31553917	BRD-K31553917	SKB	trt_cp	10 uM	24 h	4	290	0.09	0.163362	0	0	1	1	0	-666	-666	-0.6782	2.466	-1.7887
420076	AICHI001_NALM6_24H:N13	BRD-K07859598	GW-5074	NALM6	trt_cp	10 uM	24 h	3	93	0.28	0.163174	1	1	1	1	0	-666	-666	-0.6783	2.4673	-1.7889
420080	CPC016_SKB_24H:BRD-K37865504-001-01-7:10	BRD-K37865504	LY-2183240	SKB	trt_cp	10 uM	24 h	3	224	0.46	0.324589	1	1	1	1	0	FAAH inhibitor	FAAH	-0.6784	2.4685	-1.7891
420086	CPC005_PC3_24H:BRD-A04026261-001-01-0:10	BRD-A04026261	YO-2	PC3	trt_cp	10 uM	24 h	5	264	0.09	0.155867	1	0	1	1	0	-666	-666	-0.6785	2.4704	-1.7894
420090	MUC.CP008_HA1E_24H:E20	BRD-K35781423	SANT-2	HA1E	trt_cp	3.33 uM	24 h	3	184	0.41	0.277736	1	1	1	1	0	Smoothened receptor antagonist	SMO|DHH|IHH|PTCH1|SHH	-0.6785	2.4711	-1.7895
420093	PAC004_U2OS_6H:BRD-K10207760-236-03-0:3.25851	BRD-K10207760	lasalocid	U2OS	trt_cp	3.33 uM	6 h	2	77	0.23	0.134567	0	0	1	1	0	Bacterial permeability inducer	-666	-0.6785	2.4713	-1.7895
420097	REP.B017_HA1E_24H:H17	BRD-A63675168	brivudine	HA1E	trt_cp	0.03 uM	24 h	2	611	0.8074	0.710224	0	0	1	1	0	DNA inhibitor	-666	-0.6786	2.4721	-1.7896
420108	PAC021_U2OS_6H:BRD-K86914375-001-02-7:10.029	BRD-K86914375	BRD-K86914375	U2OS	trt_cp	10 uM	6 h	3	66	0.11	0.0861586	0	0	1	1	0	-666	-666	-0.6787	2.474	-1.7899
420111	CPC010_HT29_6H:BRD-K29160485-001-02-4:10	BRD-K29160485	BRD-K29160485	HT29	trt_cp	10 uM	6 h	5	193	0.1	0.140478	1	0	1	1	0	-666	-666	-0.6787	2.4745	-1.79
420115	PAC069_U2OS_6H:BRD-K72504866-001-06-9:20	BRD-K72504866	BRD-K72504866	U2OS	trt_cp	20 uM	6 h	3	44	0.17	0.0874543	1	0	1	1	0	-666	-666	-0.6787	2.4747	-1.7901
420117	DOSVAL005_HA1E_24H:BRD-K64645183:20	BRD-K64645183	BRD-K64645183	HA1E	trt_cp	20 uM	24 h	3	239	0.51	0.353032	1	1	1	1	0	-666	-666	-0.6788	2.4756	-1.7902
420119	CPC012_SKB_24H:BRD-K50493736-001-01-0:10	BRD-K50493736	RAN-02	SKB	trt_cp	10 uM	24 h	4	65	0.13	0.092952	0	0	1	1	0	-666	-666	-0.6788	2.4758	-1.7902
420120	CPC001_HA1E_24H:BRD-K89930444-001-01-9:10	BRD-K89930444	AG-592	HA1E	trt_cp	10 uM	24 h	3	633	0.84	0.737347	1	1	1	1	0	Tyrosine kinase inhibitor	-666	-0.6788	2.4758	-1.7902
420122	LJP009_SKL_24H:G19	BRD-K09132007	D-4476	SKL	trt_cp	10 uM	24 h	3	223	0.3648	0.28841	1	1	1	1	0	TGF-beta receptor inhibitor	CSNK1A1|CSNK1D|TGFB1	-0.6788	2.4767	-1.7903
420130	DOS034_A375_24H:BRD-K96903074-001-01-4:4.97	BRD-K96903074	BRD-K96903074	A375	trt_cp	4 uM	24 h	3	104	0.07	0.0862772	0	0	1	1	0	-666	-666	-0.679	2.4795	-1.7907
420131	DOS054_A375_24H:BRD-K19417837-001-01-7:5	BRD-K19417837	BRD-K19417837	A375	trt_cp	4 uM	24 h	3	162	0.06	0.0996928	0	0	1	1	0	-666	-666	-0.679	2.4798	-1.7908
420139	CPC012_SKB_24H:BRD-K89814851-001-01-1:10	BRD-K89814851	BRD-K89814851	SKB	trt_cp	10 uM	24 h	4	199	0.06	0.110492	0	0	1	1	0	-666	-666	-0.6792	2.4839	-1.7913
420143	PAC058_U2OS_6H:BRD-K70861166-001-01-3:10.1315	BRD-K70861166	BRD-K70861166	U2OS	trt_cp	10 uM	6 h	3	65	0.16	0.103121	1	0	1	1	0	-666	-666	-0.6793	2.4845	-1.7914
420149	PAC036_U2OS_6H:BRD-K63211622-001-01-8:10.0117	BRD-K63211622	BRD-K63211622	U2OS	trt_cp	10 uM	6 h	3	127	0.38	0.222139	1	1	1	1	0	-666	-666	-0.6793	2.4859	-1.7916
420150	DOSVAL001_HEPG2_24H:BRD-K63667213:9.90713	BRD-K63667213	SA-1919584	HEPG2	trt_cp	10 uM	24 h	3	274	0.5	0.374275	1	1	1	1	0	-666	-666	-0.6794	2.4862	-1.7917
420152	CPC019_PC3_24H:P16	BRD-K30459086	BRD-K30459086	PC3	trt_cp	10 uM	24 h	5	216	0.1328	0.17126	0	0	1	1	0	-666	-666	-0.6794	2.4865	-1.7917
420163	CPC012_ASC_24H:BRD-K85123403-001-01-4:10	BRD-K85123403	BRD-K85123403	ASC	trt_cp	10 uM	24 h	4	130	0.15	0.141204	1	0	1	1	0	-666	-666	-0.6796	2.4903	-1.7922
420164	GMB001_HT29_24H:BRD-K88186167:2	BRD-K88186167	GW-4064	HT29	trt_cp	2.22 uM	24 h	4	169	0.18	0.176364	1	0	1	1	0	FXR agonist	NR1H4	-0.6796	2.4907	-1.7923
420165	PAC027_U2OS_6H:BRD-K82681356-001-01-1:10.0332	BRD-K82681356	BRD-K82681356	U2OS	trt_cp	10 uM	6 h	3	96	0.34	0.182686	0	0	1	1	0	-666	-666	-0.6796	2.4914	-1.7924
420166	PAC046_U2OS_6H:BRD-K83920942-001-01-3:10.0339	BRD-K83920942	BRD-K83920942	U2OS	trt_cp	10 uM	6 h	3	45	0.19	0.0935004	1	0	1	1	0	-666	-666	-0.6798	2.4936	-1.7927
420169	PAC048_U2OS_6H:BRD-K28105726-001-01-1:8.98856	BRD-K28105726	BRD-K28105726	U2OS	trt_cp	8 uM	6 h	3	184	0.13	0.156391	1	0	1	1	0	-666	-666	-0.6798	2.4939	-1.7927
420171	PAC069_U2OS_6H:BRD-K47448802-003-04-9:20	BRD-K47448802	BRD-K47448802	U2OS	trt_cp	20 uM	6 h	3	33	0.18	0.0779334	1	0	1	1	0	-666	-666	-0.6798	2.4941	-1.7928
420183	CPC019_PC3_24H:O23	BRD-K08777248	BRD-K08777248	PC3	trt_cp	10 uM	24 h	5	132	0.1889	0.159674	0	0	1	1	0	-666	-666	-0.6799	2.4965	-1.7932
420189	CPC016_SKB_24H:BRD-K33396764-001-02-0:10	BRD-K33396764	BRD-K33396764	SKB	trt_cp	10 uM	24 h	3	504	0.44	0.476181	0	0	1	1	0	Omega 3 fatty acid stimulant	ELOVL4|FADS1|FADS2|FFAR1|FFAR4|PTGS2|SLC8A1|TRPV1	-0.68	2.4989	-1.7935
420191	MOA001_U2OS_24H:C18	BRD-K78599730	manumycin-a	U2OS	trt_cp	3.33 uM	24 h	3	218	0.47	0.323674	1	1	1	1	0	Farnesyltransferase inhibitor|NFKB inhibitor	FNTA|IKBKB	-0.6801	2.4994	-1.7935
420197	DOS054_MCF7_24H:BRD-K63764020-001-01-4:5	BRD-K63764020	BRD-K63764020	MCF7	trt_cp	4 uM	24 h	2	110	0.02	0.0474288	0	0	1	1	0	-666	-666	-0.6801	2.5006	-1.7937
420201	PAC038_U2OS_6H:BRD-K69879051-001-01-6:10.1209	BRD-K69879051	BRD-K69879051	U2OS	trt_cp	10 uM	6 h	3	312	0.09	0.169445	1	0	1	1	0	-666	-666	-0.6802	2.5013	-1.7938
420202	REP.A020_HUVEC.A_24H:A13	BRD-A83081521	finasteride	HUVEC	trt_cp	10 uM	24 h	3	99	0.104	0.102604	1	0	1	1	0	5-alpha reductase inhibitor	SRD5A2|SRD5A1|AR|AKR1D1	-0.6802	2.5013	-1.7938
420212	CPC004_HT29_6H:BRD-A92177080-001-01-3:10	BRD-A92177080	betamethasone-acetate	HT29	trt_cp	10 uM	6 h	5	107	0.23	0.15863	0	0	1	1	0	Glucocorticoid receptor agonist	NR3C1	-0.6804	2.505	-1.7943
420217	DOS040_A375_24H:BRD-K40383467-001-01-1:5.02	BRD-K40383467	BRD-K40383467	A375	trt_cp	4 uM	24 h	2	165	0.17	0.169355	0	0	1	1	0	-666	-666	-0.6804	2.5057	-1.7944
420220	CPC015_HEPG2_6H:BRD-A57382968-001-18-3:10	BRD-A57382968	piroxicam	HEPG2	trt_cp	10 uM	6 h	2	150	0.03	0.0678323	0	0	1	1	0	Cyclooxygenase inhibitor	PTGS2|PTGS1	-0.6804	2.5063	-1.7945
420223	CPC016_SKB_24H:BRD-K87510569-001-01-0:10	BRD-K87510569	RS-504393	SKB	trt_cp	10 uM	24 h	3	59	0.22	0.115204	1	1	1	1	0	CC chemokine receptor antagonist	CCR2|CCL2	-0.6805	2.5066	-1.7946
420228	DOS014_VCAP_24H:BRD-K32519217-001-01-3:5.04	BRD-K32519217	BRD-K32519217	VCAP	trt_cp	4 uM	24 h	3	85	0.23	0.141385	1	0	1	1	0	-666	-666	-0.6806	2.5081	-1.7948
420235	CPC018_ASC_24H:BRD-K33308633-001-01-6:10	BRD-K33308633	INCA-6	ASC	trt_cp	10 uM	24 h	3	244	0.15	0.193451	0	0	1	1	0	Calcineurin inhibitor	NFATC1	-0.6807	2.5112	-1.7952
420237	PAC048_U2OS_6H:BRD-K10666842-001-01-1:10.0073	BRD-K10666842	BRD-K10666842	U2OS	trt_cp	10 uM	6 h	3	20	0.03	0.0247689	1	0	1	1	0	-666	-666	-0.6807	2.5113	-1.7953
420243	MUC.CP003_NKDBA_24H:BRD-A20697603-001-06-4:3.3333	BRD-A20697603	thiostrepton	NKDBA	trt_cp	3.33 uM	24 h	2	406	0.52	0.464617	0	0	1	1	0	Protein synthesis inhibitor	FOXM1	-0.6809	2.5148	-1.7957
420244	DOS045_A549_24H:O01	BRD-K53039836	BRD-K53039836	A549	trt_cp	4 uM	24 h	2	159	0.2273	0.192233	0	0	1	1	0	-666	-666	-0.6809	2.5153	-1.7957
420248	CPC013_MCF7_6H:BRD-K28120222-001-05-0:10	BRD-K28120222	BRD-K28120222	MCF7	trt_cp	10 uM	6 h	4	329	0.55	0.43014	1	1	1	1	0	NFKB inhibitor	IKBKB|RELA	-0.681	2.5168	-1.7959
420258	CPC002_VCAP_24H:BRD-K87048468-003-01-9:10	BRD-K87048468	RS-102221	VCAP	trt_cp	10 uM	24 h	3	60	0.16	0.0990755	1	0	1	1	0	Serotonin receptor antagonist	HTR2C|HTR2A|HTR2B	-0.6811	2.5194	-1.7963
420261	PAC032_U2OS_6H:BRD-K83209781-001-01-5:10.0634	BRD-K83209781	BRD-K83209781	U2OS	trt_cp	10 uM	6 h	3	61	0.22	0.11714	1	0	1	1	0	-666	-666	-0.6811	2.5197	-1.7963
420266	CPC014_VCAP_24H:BRD-K98684188-001-01-1:10	BRD-K98684188	GSK-0660	VCAP	trt_cp	10 uM	24 h	5	216	0.15	0.182013	0	0	1	1	0	PPAR receptor antagonist	PPARD	-0.6812	2.52	-1.7964
420279	CPC017_ASC_24H:BRD-K68507560-003-15-4:10	BRD-K68507560	dicycloverine	ASC	trt_cp	10 uM	24 h	4	106	0.15	0.127506	0	0	1	1	0	Acetylcholine receptor antagonist	CHRM1|CHRM2|CHRM3	-0.6814	2.5251	-1.797
420281	REP.A017_HA1E_24H:H19	BRD-A64553394	DPI-201106	HA1E	trt_cp	10 uM	24 h	3	495	0.762	0.621027	1	1	1	1	0	Sodium channel activator	ADRB2	-0.6815	2.5274	-1.7973
420284	CPC014_ASC_24H:BRD-K59946561-001-05-9:10	BRD-K59946561	BRD-K59946561	ASC	trt_cp	10 uM	24 h	3	99	0.05	0.0711432	1	0	1	1	0	-666	-666	-0.6815	2.5285	-1.7974
420287	CPC006_HCC515_6H:L09	BRD-K94325918	kinetin-riboside	HCC515	trt_cp	10 uM	6 h	3	279	0.5149	0.383261	1	1	1	1	0	Apoptosis stimulant	-666	-0.6816	2.53	-1.7976
420294	CVD001_PHH_6H:BRD-K37392901-003-01-7:10	BRD-K37392901	NSC-632839	PHH	trt_cp	10 uM	6 h	3	141	0.27	0.197298	0	0	1	1	0	-666	-666	-0.6817	2.5318	-1.7979
420296	CPC008_A549_6H:BRD-K95212245-001-03-1:10	BRD-K95212245	DM-161	A549	trt_cp	10 uM	6 h	3	107	0.16	0.132307	1	0	1	1	0	-666	-666	-0.6817	2.5321	-1.7979
420300	CPC018_MCF7_24H:BRD-A61793559-001-08-1:10	BRD-A61793559	metolazone	MCF7	trt_cp	10 uM	24 h	4	360	0.45	0.406994	1	0	1	1	0	Carbonic anhydrase inhibitor	SLC12A3|CA2|CA7	-0.6818	2.5335	-1.7981
420304	PAC015_U2OS_6H:BRD-K64091938-001-01-2:10.0129	BRD-K64091938	BRD-K64091938	U2OS	trt_cp	10 uM	6 h	3	105	0.12	0.113505	1	0	1	1	0	-666	-666	-0.6819	2.5346	-1.7983
420306	PAC017_U2OS_6H:BRD-K38170103-001-01-6:10.0073	BRD-K38170103	BRD-K38170103	U2OS	trt_cp	10 uM	6 h	3	43	0.22	0.0983504	0	0	1	1	0	-666	-666	-0.6819	2.535	-1.7983
420307	LJP005_HS578T_24H:I14	BRD-K08799216	pelitinib	HS578T	trt_cp	3.33 uM	24 h	3	139	0.34	0.219825	1	1	1	1	0	EGFR inhibitor	EGFR|ERBB2	-0.6819	2.5351	-1.7983
420312	LJP007_ASC_24H:N13	BRD-K42805893	AZD-9291	ASC	trt_cp	10 uM	24 h	3	161	0.3244	0.231091	0	0	1	1	0	EGFR inhibitor	EGFR	-0.682	2.5365	-1.7985
420318	CPC013_HA1E_6H:BRD-K66359319-001-01-0:10	BRD-K66359319	BRD-K66359319	HA1E	trt_cp	10 uM	6 h	2	621	0.13	0.287308	0	0	1	1	0	-666	-666	-0.682	2.5376	-1.7987
420319	MUC.CP008_P1A82_24H:L13	BRD-K78306794	BRD-K78306794	P1A82	trt_cp	10 uM	24 h	3	220	0.5	0.335372	1	1	1	1	0	-666	-666	-0.682	2.5376	-1.7987
420321	CPC018_ASC_24H:BRD-K08619574-334-03-9:10	BRD-K08619574	thioproperazine	ASC	trt_cp	10 uM	24 h	3	404	0.27	0.333967	0	0	1	1	0	Dopamine receptor antagonist	ADRA1A|ADRA1B|DRD1|DRD2|HTR1A|HTR2A	-0.6821	2.5383	-1.7988
420322	PAC027_U2OS_6H:BRD-K17514980-001-01-8:10.0367	BRD-K17514980	BRD-K17514980	U2OS	trt_cp	10 uM	6 h	3	43	0.09	0.0629051	1	0	1	1	0	-666	-666	-0.6821	2.5383	-1.7988
420325	LJP006_HS578T_24H:P23	BRD-U22633929	XMD-1185H	HS578T	trt_cp	0.12 uM	24 h	2	590	0.54	0.57076	0	0	1	1	0	-666	-666	-0.6821	2.5388	-1.7989
420330	CPC014_ASC_24H:BRD-K85985071-001-20-7:10	BRD-K85985071	ellipticine	ASC	trt_cp	10 uM	24 h	3	242	0.27	0.258476	0	0	1	1	0	Topoisomerase inhibitor	TOP2A|TOP2B	-0.6822	2.5411	-1.7992
420343	CPC013_HT29_6H:K05	BRD-K84803513	BRD-K84803513	HT29	trt_cp	10 uM	6 h	5	131	0.1402	0.137038	1	0	1	1	0	-666	-666	-0.6824	2.5452	-1.7997
420345	CPC006_HCC515_6H:N20	BRD-K35723520	darinaparsin	HCC515	trt_cp	10 uM	6 h	3	48	0.1625	0.0893054	1	0	1	1	0	Apoptosis stimulant	-666	-0.6824	2.5462	-1.7998
420348	CPC012_ASC_24H:BRD-A30455275-001-01-3:10	BRD-A30455275	BRD-A30455275	ASC	trt_cp	10 uM	24 h	4	147	0.21	0.177664	1	0	1	1	0	-666	-666	-0.6825	2.5472	-1.7999
420349	REP.B025_A549_24H:J12	BRD-A75305484	anidulafungin	A549	trt_cp	0.01 uM	24 h	2	69	0.0307	0.0465398	0	0	1	1	0	Fungal 1,3-beta-D-glucan synthase inhibitor	-666	-0.6825	2.5473	-1.8
420364	NMH002_FIBRNPC_24H:BRD-A94810754-001-03-8:10	BRD-A94810754	ionomycin	NPC	trt_cp	10 uM	24 h	3	359	0.63	0.480893	1	1	1	1	0	Calcium channel blocker	-666	-0.6826	2.5497	-1.8003
420365	DOS033_MCF7_24H:BRD-K53220080-001-01-6:4.98	BRD-K53220080	BRD-K53220080	MCF7	trt_cp	4 uM	24 h	3	164	0.06	0.100306	0	0	1	1	0	-666	-666	-0.6826	2.5497	-1.8003
420366	CPC008_HCC515_6H:BRD-K05566481-003-03-8:10	BRD-K05566481	KU-C104137	HCC515	trt_cp	10 uM	6 h	2	206	0.21	0.210317	1	0	1	1	0	-666	-666	-0.6827	2.5512	-1.8004
420368	CPC009_A375_6H:BRD-K61921568-001-01-0:10	BRD-K61921568	BRD-K61921568	A375	trt_cp	10 uM	6 h	4	76	0.12	0.0965668	1	0	1	1	0	-666	-666	-0.6827	2.5515	-1.8005
420376	CPC012_MCF7_24H:BRD-K37727696-001-01-7:10	BRD-K37727696	BRD-K37727696	MCF7	trt_cp	10 uM	24 h	4	37	0.26	0.0991786	1	0	1	1	0	-666	-666	-0.6828	2.5546	-1.8009
420377	CVD001_HEPG2_24H:BRD-A59728941-001-01-3:10	BRD-A59728941	BRD-A59728941	HEPG2	trt_cp	10 uM	24 h	3	200	0.51	0.322947	1	1	1	1	0	-666	-666	-0.6829	2.5552	-1.8009
420379	DOS012_VCAP_6H:BRD-K46522835-001-01-3:4.98	BRD-K46522835	BRD-K46522835	VCAP	trt_cp	4 uM	6 h	3	99	0.19	0.138684	1	0	1	1	0	-666	-666	-0.6829	2.5561	-1.801
420380	MUC.CP001_NKDBA_24H:BRD-K74305285-001-01-3:10.0928	BRD-K74305285	SA-96816	NKDBA	trt_cp	10 uM	24 h	3	111	0.14	0.126054	1	0	1	1	0	-666	-666	-0.6829	2.5567	-1.8011
420381	CPC006_VCAP_24H:BRD-K32405725-001-01-0:88.8	BRD-K32405725	etomoxir	VCAP	trt_cp	90 uM	24 h	5	223	0.34	0.278434	1	0	1	1	0	Carnitine palmitoyltransferase inhibitor	CPT1A|CPT1B	-0.6829	2.5567	-1.8011
420385	CPC016_A375_6H:BRD-K93280214-004-02-3:10	BRD-K93280214	gabazine	A375	trt_cp	10 uM	6 h	5	144	0.07	0.101522	1	0	1	1	0	-666	-666	-0.683	2.5582	-1.8013
420387	CPC014_PHH_24H:BRD-K07877311-001-01-1:10	BRD-K07877311	BRD-K07877311	PHH	trt_cp	10 uM	24 h	4	184	0.06	0.106247	0	0	1	1	0	-666	-666	-0.683	2.559	-1.8014
420395	ENR001_NPC_24H:P01	BRD-A10977446	carvedilol	NPC	trt_cp	10 uM	24 h	2	689	0.8309	0.765094	1	1	1	1	0	Adrenergic receptor antagonist	ADRB1|ADRB2|ADRA1A|ADRA1B|ADRA1D|ADRB3|CYP2C19|CYP2E1|RYR2|ADRA2A|ADRA2B|ADRA2C|GJA1|HIF1A|KCNH2|NDUFC2|NPPB|SELE|VCAM1|VEGFA	-0.6832	2.5619	-1.8017
420397	CPC001_PC3_24H:P11	BRD-K72541103	BRD-K72541103	PC3	trt_cp	10 uM	24 h	5	299	0.189	0.240379	1	0	1	1	0	JAK inhibitor	JAK3	-0.6832	2.5632	-1.8019
420399	PAC019_U2OS_6H:BRD-K34327142-001-01-9:10.0377	BRD-K34327142	BRD-K34327142	U2OS	trt_cp	10 uM	6 h	2	75	0.08	0.078326	0	0	1	1	0	-666	-666	-0.6832	2.5636	-1.8019
420402	LJP007_HA1E_24H:N09	BRD-K29415052	BGT-226	HA1E	trt_cp	1.11 uM	24 h	2	408	0.664	0.526314	0	0	1	1	0	PI3K inhibitor	MTOR|PIK3CG|PIK3CA|PIK3CB	-0.6833	2.5649	-1.8021
420406	LKCP002_A549_24H:N01	BRD-K07881437	danusertib	A549	trt_cp	10 uM	24 h	5	596	0.569	0.588857	1	1	1	1	0	Aurora kinase inhibitor|FGFR inhibitor	AURKA|AURKB|AURKC|FGFR1|NTRK1|RET|BCR|SLK	-0.6834	2.5655	-1.8022
420408	PAC010_U2OS_6H:BRD-K75845970-001-01-7:10.1631	BRD-K75845970	BRD-K75845970	U2OS	trt_cp	10 uM	6 h	2	69	0.27	0.138018	1	0	1	1	0	-666	-666	-0.6834	2.5664	-1.8023
420411	REP.B024_HA1E_24H:H14	BRD-K76022557	BRD-K76022557	HA1E	trt_cp	0.74 uM	24 h	2	547	0.8127	0.674201	0	0	1	1	0	Dopamine receptor agonist	-666	-0.6834	2.5677	-1.8025
420414	DOS054_MCF7_24H:BRD-K30267135-001-01-0:5	BRD-K30267135	BRD-K30267135	MCF7	trt_cp	4 uM	24 h	2	98	0.17	0.130517	0	0	1	1	0	-666	-666	-0.6835	2.568	-1.8025
420425	CPC017_MCF7_24H:BRD-K68341547-003-01-6:10	BRD-K68341547	W-9	MCF7	trt_cp	10 uM	24 h	5	135	0.16	0.148613	1	0	1	1	0	Calmodulin inhibitor	CALM2	-0.6837	2.5738	-1.8032
420430	CPC018_SKB_24H:BRD-K97019106-005-01-1:10	BRD-K97019106	BRD-K97019106	SKB	trt_cp	10 uM	24 h	3	154	0.06	0.0972001	0	0	1	1	0	Acetylcholine receptor agonist	-666	-0.6838	2.5754	-1.8034
420434	LJP007_HEPG2_24H:A08	BRD-K64857848	XMD-885	HEPG2	trt_cp	3.33 uM	24 h	2	47	0.3687	0.133112	1	1	1	1	0	MAP kinase inhibitor	MAPK7|LRRK2	-0.6839	2.5764	-1.8035
420436	CPC007_A549_6H:BRD-K61679744-001-05-2:10	BRD-K61679744	BRD-K61679744	A549	trt_cp	10 uM	6 h	3	123	0.14	0.132693	1	0	1	1	0	-666	-666	-0.6839	2.5777	-1.8037
420438	PCLB003_A549_24H:BRD-K21001652-001-01-7:10	BRD-K21001652	BRD-K21001652	A549	trt_cp	10 uM	24 h	3	326	0.53	0.420317	1	1	1	1	0	-666	-666	-0.684	2.5789	-1.8038
420439	DOSBIO002_PC3_24H:BRD-K27411973:10.0723	BRD-K27411973	BRD-K27411973	PC3	trt_cp	10 uM	24 h	3	93	0.12	0.106822	1	0	1	1	0	-666	-666	-0.684	2.5789	-1.8038
420451	DOS054_A549_24H:BRD-K05814022-001-01-6:5	BRD-K05814022	BRD-K05814022	A549	trt_cp	4 uM	24 h	3	135	0.11	0.123224	0	0	1	1	0	-666	-666	-0.6842	2.584	-1.8044
420453	REP.A024_HT29_24H:K17	BRD-K78010432	furosemide	HT29	trt_cp	0.125 uM	24 h	3	104	0.267	0.168501	1	1	1	1	0	Diuretic	SLC12A1|SLC12A2|CA2|GPR35	-0.6842	2.5844	-1.8044
420456	CPC006_VCAP_6H:BRD-K94325918-001-03-8:10	BRD-K94325918	kinetin-riboside	VCAP	trt_cp	10 uM	6 h	4	257	0.54	0.376699	1	1	1	1	0	Apoptosis stimulant	-666	-0.6843	2.5856	-1.8046
420458	PBIOA020_HEPG2_24H:M13	BRD-K81491172	BRD-K81491172	HEPG2	trt_cp	10 uM	24 h	3	290	0.56	0.407496	1	1	1	1	0	-666	-666	-0.6843	2.586	-1.8046
420462	PBIOA014_HEPG2_24H:H19	BRD-K51608872	BRD-K51608872	HEPG2	trt_cp	10 uM	24 h	3	327	0.58	0.440371	1	1	1	1	0	-666	-666	-0.6843	2.5861	-1.8047
420470	CPC004_HA1E_24H:BRD-K88741031-001-01-0:10	BRD-K88741031	BRD-K88741031	HA1E	trt_cp	10 uM	24 h	3	424	0.66	0.534916	1	1	1	1	0	Tyrosine kinase inhibitor|EGFR inhibitor	EGFR	-0.6843	2.5871	-1.8048
420472	PAC001_U2OS_6H:BRD-K61463582-001-02-3:10	BRD-K61463582	BRD-K61463582	U2OS	trt_cp	10 uM	6 h	2	18	0.05	0.0303355	0	0	1	1	0	-666	-666	-0.6843	2.5872	-1.8048
420475	PAC021_U2OS_6H:BRD-K92140823-001-01-1:10.9161	BRD-K92140823	BRD-K92140823	U2OS	trt_cp	10 uM	6 h	3	38	0.16	0.0788465	1	0	1	1	0	-666	-666	-0.6844	2.5875	-1.8049
420476	DOS005_VCAP_6H:BRD-K17193648-001-01-5:5.01	BRD-K17193648	BRD-K17193648	VCAP	trt_cp	4 uM	6 h	2	79	0.16	0.113685	1	1	1	1	0	-666	-666	-0.6844	2.5884	-1.805
420480	PAC009_U2OS_6H:BRD-K38788176-001-01-7:9.97815	BRD-K38788176	BRD-K38788176	U2OS	trt_cp	10 uM	6 h	2	44	0.03	0.0367382	0	0	1	1	0	-666	-666	-0.6845	2.5898	-1.8051
420481	CPC006_THP1_6H:P06	BRD-K70792160	10-DEBC	THP1	trt_cp	25 uM	6 h	2	45	0.0925	0.0652391	0	0	1	1	0	AKT inhibitor	-666	-0.6845	2.5902	-1.8052
420486	PAC043_U2OS_6H:BRD-K97717496-001-01-7:9.8567	BRD-K97717496	BRD-K97717496	U2OS	trt_cp	10 uM	6 h	3	65	0.18	0.109376	0	0	1	1	0	-666	-666	-0.6846	2.5934	-1.8055
420487	CPC018_A549_6H:BRD-K46652470-001-02-6:10	BRD-K46652470	nizatidine	A549	trt_cp	10 uM	6 h	3	150	0.15	0.151678	0	0	1	1	0	-666	-666	-0.6846	2.5935	-1.8055
420493	LJP001_MDAMB231_24H:BRD-K99616396-001-02-8:0.4	BRD-K99616396	motesanib	MDAMB231	trt_cp	0.37 uM	24 h	4	67	0.25	0.130869	1	0	1	1	0	KIT inhibitor|PDGFR inhibitor|VEGFR inhibitor	FLT1|FLT4|KDR|KIT|PDGFRA|RET	-0.6847	2.5963	-1.8058
420497	PBIOA016_HEPG2_24H:P10	BRD-A76279427	myriocin	HEPG2	trt_cp	0.37 uM	24 h	3	98	0.17	0.130517	1	1	1	1	0	Serine palmitoyltransferase inhibitor	-666	-0.6848	2.5982	-1.806
420500	DOS047_MCF7_24H:BRD-K05856102-001-01-0:5.03	BRD-K05856102	BRD-K05856102	MCF7	trt_cp	4 uM	24 h	3	117	0.08	0.0978292	0	0	1	1	0	-666	-666	-0.6849	2.5996	-1.8062
420510	DOS012_VCAP_6H:BRD-K48575680-001-01-5:4.94	BRD-K48575680	BRD-K48575680	VCAP	trt_cp	4 uM	6 h	2	95	0.13	0.112374	0	0	1	1	0	-666	-666	-0.6851	2.604	-1.8067
420514	LJP007_HUVEC_24H:L04	BRD-K37720887	SB-525334	HUVEC	trt_cp	0.37 uM	24 h	3	202	0.438	0.300776	1	1	1	1	0	TGF-beta receptor inhibitor	TGFBR1	-0.6851	2.6044	-1.8068
420515	PAC031_U2OS_6H:BRD-K73307873-001-01-8:9.99185	BRD-K73307873	BRD-K73307873	U2OS	trt_cp	10 uM	6 h	3	73	0.2	0.122182	1	0	1	1	0	-666	-666	-0.6851	2.6054	-1.8068
420517	CPC009_A375_6H:BRD-K70871370-001-03-0:10	BRD-K70871370	KU-C104226	A375	trt_cp	10 uM	6 h	4	124	0.22	0.167014	0	0	1	1	0	-666	-666	-0.6852	2.6081	-1.8071
420521	CPC014_ASC_24H:BRD-K91701654-001-01-5:10	BRD-K91701654	U-0126	ASC	trt_cp	10 uM	24 h	3	137	0.24	0.183357	0	0	1	1	0	MEK inhibitor	MAP2K1|MAP2K2|JAK2|AKT1|CHEK1|GSK3B|LCK|MAP2K7|MAPK1|MAPK11|MAPK12|MAPK14|MAPK8|PRKCA|RAF1|ROCK1|RPS6KB1|SGK1	-0.6853	2.6109	-1.8074
420522	PAC014_U2OS_6H:BRD-K47991733-001-01-2:10.0742	BRD-K47991733	BRD-K47991733	U2OS	trt_cp	10 uM	6 h	2	62	0.1933	0.110699	1	1	1	1	0	-666	-666	-0.6854	2.6113	-1.8075
420525	PAC014_U2OS_6H:BRD-K66925231-001-02-1:10.0185	BRD-K66925231	BRD-K66925231	U2OS	trt_cp	10 uM	6 h	2	59	0.2583	0.12483	1	0	1	1	0	-666	-666	-0.6854	2.6135	-1.8077
420526	LJP007_SKL_24H:O19	BRD-K31313613	BS-181	SKL	trt_cp	10 uM	24 h	2	111	0.2171	0.156972	1	1	1	1	0	CDK inhibitor	CDK7	-0.6855	2.6136	-1.8077
420535	PAC061_U2OS_6H:BRD-K60759206-001-01-3:10.1541	BRD-K60759206	BRD-K60759206	U2OS	trt_cp	10 uM	6 h	3	131	0.24	0.179297	0	0	1	1	0	-666	-666	-0.6856	2.6162	-1.808
420536	DOS043_A549_24H:BRD-K22174526-001-01-5:5.02	BRD-K22174526	BRD-K22174526	A549	trt_cp	4 uM	24 h	2	120	0.07	0.0926766	0	0	1	1	0	-666	-666	-0.6856	2.6163	-1.8081
420544	PAC013_U2OS_6H:BRD-K19396909-001-02-4:10.0221	BRD-K19396909	BRD-K19396909	U2OS	trt_cp	10 uM	6 h	3	125	0.3	0.195815	1	0	1	1	0	-666	-666	-0.6858	2.6211	-1.8085
420547	PAC063_U2OS_6H:BRD-K28268716-001-05-0:10	BRD-K28268716	BRD-K28268716	U2OS	trt_cp	10 uM	6 h	3	234	0.35	0.289383	1	0	1	1	0	-666	-666	-0.6858	2.6216	-1.8086
420552	DOS023_VCAP_24H:BRD-K46661156-001-01-0:5.16	BRD-K46661156	BRD-K46661156	VCAP	trt_cp	4 uM	24 h	2	58	0.07	0.0644308	1	0	1	1	0	-666	-666	-0.6859	2.626	-1.809
420559	PAC023_U2OS_6H:BRD-K87400432-001-01-9:9.82505	BRD-K87400432	BRD-K87400432	U2OS	trt_cp	10 uM	6 h	3	115	0.15	0.132808	0	0	1	1	0	-666	-666	-0.686	2.6266	-1.8091
420560	CPC014_ASC_24H:BRD-K98381590-001-01-6:10	BRD-K98381590	RAN-07	ASC	trt_cp	10 uM	24 h	3	157	0.11	0.132885	0	0	1	1	0	-666	-666	-0.686	2.6271	-1.8092
420572	DOS049_A375_24H:BRD-K80879725-001-01-7:5	BRD-K80879725	BRD-K80879725	A375	trt_cp	4 uM	24 h	3	272	0.25	0.263685	0	0	1	1	0	-666	-666	-0.6863	2.6339	-1.8099
420574	CPC015_SKB_24H:BRD-K39987650-001-15-9:10	BRD-K39987650	bisacodyl	SKB	trt_cp	10 uM	24 h	2	339	0.52	0.424553	0	0	1	1	0	Laxative	-666	-0.6863	2.635	-1.81
420576	DOSVAL003_HEPG2_24H:BRD-K82328933:20	BRD-K82328933	BRD-K82328933	HEPG2	trt_cp	20 uM	24 h	3	218	0.43	0.309594	1	1	1	1	0	-666	-666	-0.6864	2.636	-1.8101
420578	CPC015_ASC_24H:BRD-K38323065-001-09-0:10	BRD-K38323065	phenacetin	ASC	trt_cp	10 uM	24 h	4	371	0.21	0.282246	0	0	1	1	0	Cyclooxygenase inhibitor	PTGS1	-0.6864	2.6363	-1.8102
420579	LJP008_ASC.C_24H:C01	BRD-K36740062	GSK-1070916	ASC	trt_cp	10 uM	24 h	2	401	0.4855	0.446167	1	1	1	1	0	Aurora kinase inhibitor	AURKB|AURKC|AURKA|CYP2D6|CYP3A4	-0.6864	2.6364	-1.8102
420584	DOS054_A549_24H:BRD-K45429601-001-01-4:5	BRD-K45429601	BRD-K45429601	A549	trt_cp	4 uM	24 h	3	136	0.09	0.111872	0	0	1	1	0	-666	-666	-0.6864	2.6369	-1.8103
420585	CPC001_HCC515_24H:BRD-K02275692-003-03-4:10	BRD-K02275692	cefotiam	HCC515	trt_cp	10 uM	24 h	3	81	0.21	0.131881	1	0	1	1	0	Bacterial cell wall synthesis inhibitor	-666	-0.6864	2.6369	-1.8103
420596	CPC014_SKB_24H:BRD-K73293050-001-01-5:10	BRD-K73293050	WZ-3146	SKB	trt_cp	10 uM	24 h	3	419	0.5	0.462831	0	0	1	1	0	EGFR inhibitor	EGFR	-0.6866	2.6407	-1.8107
420599	REP.A013_HA1E_24H:M07	BRD-K43002771	SR-33805	HA1E	trt_cp	10 uM	24 h	3	550	0.757	0.652469	0	0	1	1	0	Calcium channel blocker	-666	-0.6866	2.6418	-1.8108
420603	PCLB001_HA1E_24H:BRD-A33746814-001-01-0:0.63	BRD-A33746814	avicin-g	HA1E	trt_cp	0.66 uM	24 h	6	400	0.4	0.404474	0	0	1	1	0	NFKB inhibitor	-666	-0.6866	2.6424	-1.8109
420609	PAC015_U2OS_6H:BRD-K76680796-001-01-9:9.53212	BRD-K76680796	BRD-K76680796	U2OS	trt_cp	10 uM	6 h	3	71	0.24	0.131997	1	0	1	1	0	-666	-666	-0.6868	2.6452	-1.8112
420611	REP.B004_HA1E_24H:H02	BRD-K22024824	RG-4733	HA1E	trt_cp	0.74 uM	24 h	3	120	0.297	0.190897	1	1	1	1	0	Gamma secretase inhibitor	NOTCH1|PSEN1	-0.6868	2.646	-1.8113
420615	PAC021_U2OS_6H:BRD-K16670438-001-02-5:10.0185	BRD-K16670438	BRD-K16670438	U2OS	trt_cp	10 uM	6 h	3	46	0.16	0.08675	1	0	1	1	0	-666	-666	-0.6869	2.6478	-1.8115
420618	CPC013_HEPG2_6H:BRD-K07881437-001-01-2:10	BRD-K07881437	danusertib	HEPG2	trt_cp	10 uM	6 h	3	125	0.32	0.202237	1	1	1	1	0	Aurora kinase inhibitor|FGFR inhibitor	AURKA|AURKB|AURKC|FGFR1|NTRK1|RET|BCR|SLK	-0.6869	2.6482	-1.8115
420632	CPC012_SKB_24H:BRD-K12238169-001-01-2:10	BRD-K12238169	BRD-K12238169	SKB	trt_cp	10 uM	24 h	4	395	0.07	0.168143	0	0	1	1	0	-666	-666	-0.6871	2.6532	-1.8121
420647	PAC014_U2OS_6H:BRD-K58079191-001-01-7:10.0617	BRD-K58079191	BRD-K58079191	U2OS	trt_cp	10 uM	6 h	2	54	0.1588	0.0936381	1	0	1	1	0	-666	-666	-0.6874	2.6612	-1.8129
420657	CPC018_A549_24H:BRD-A35033682-001-02-8:10	BRD-A35033682	eriodictyol	A549	trt_cp	10 uM	24 h	2	79	0.29	0.153053	0	0	1	1	0	Cytochrome P450 inhibitor	NFE2L2	-0.6876	2.6674	-1.8134
420671	DOS054_A375_24H:BRD-K18381522-001-01-6:5	BRD-K18381522	BRD-K18381522	A375	trt_cp	4 uM	24 h	3	111	0.06	0.0825216	0	0	1	1	0	-666	-666	-0.6878	2.6717	-1.8139
420679	CPC012_ASC_24H:BRD-K62459624-001-08-7:10	BRD-K62459624	BRD-K62459624	ASC	trt_cp	10 uM	24 h	4	436	0.52	0.481477	1	1	1	1	0	-666	-666	-0.6879	2.6758	-1.8143
420681	LJP007_SKL_24H:P07	BRD-K12040459	AT-7867	SKL	trt_cp	10 uM	24 h	2	308	0.4651	0.382718	1	1	1	1	0	AKT inhibitor	AKT2|ROCK2|GSK3B|PKIA|PRKACA	-0.688	2.6762	-1.8144
420683	NMH002_FIBRNPC_24H:BRD-K60230970-001-09-2:10	BRD-K60230970	MG-132	NPC	trt_cp	10 uM	24 h	3	616	0.69	0.659243	0	0	1	1	0	Proteasome inhibitor	PSMB1	-0.688	2.6764	-1.8144
420690	CPC015_SKB_24H:BRD-A39290993-001-03-2:10	BRD-A39290993	cyproterone	SKB	trt_cp	10 uM	24 h	2	40	0.05	0.0452216	0	0	1	1	0	-666	-666	-0.6882	2.6814	-1.8149
420695	PAC023_U2OS_6H:BRD-K09757845-001-02-6:10.0691	BRD-K09757845	BRD-K09757845	U2OS	trt_cp	10 uM	6 h	3	33	0.1	0.0580881	0	0	1	1	0	-666	-666	-0.6882	2.6819	-1.8149
420717	CPC012_PHH_24H:BRD-K39687892-001-05-4:10	BRD-K39687892	BRD-K39687892	PHH	trt_cp	10 uM	24 h	3	193	0.27	0.230829	0	0	1	1	0	-666	-666	-0.6885	2.6905	-1.8158
420718	PAC047_U2OS_6H:BRD-K58719548-001-01-8:9.63439	BRD-K58719548	BRD-K58719548	U2OS	trt_cp	10 uM	6 h	3	196	0.25	0.223835	1	0	1	1	0	-666	-666	-0.6885	2.6908	-1.8158
420722	CPC019_HEPG2_6H:BRD-K50634134-001-01-7:10	BRD-K50634134	BRD-K50634134	HEPG2	trt_cp	10 uM	6 h	3	170	0.18	0.176885	0	0	1	1	0	-666	-666	-0.6886	2.6933	-1.8161
420725	PBIOA021_HA1E_24H:E01	BRD-K28456706	BRD-K28456706	HA1E	trt_cp	10 uM	24 h	3	202	0.4	0.287433	0	0	1	1	0	-666	-666	-0.6887	2.695	-1.8162
420729	REP.B021_HUVEC.A_24H:N03	BRD-K85307935	novobiocin	HUVEC	trt_cp	0.25 uM	24 h	2	244	0.3494	0.295248	0	0	1	1	0	Bacterial DNA inhibitor	-666	-0.6888	2.7007	-1.8167
420731	PAC018_U2OS_6H:BRD-K02691653-001-01-7:10.2796	BRD-K02691653	BRD-K02691653	U2OS	trt_cp	10 uM	6 h	3	80	0.3	0.156652	0	0	1	1	0	-666	-666	-0.6889	2.7021	-1.8168
420733	PAC032_U2OS_6H:BRD-K90004516-001-01-3:9.94355	BRD-K90004516	BRD-K90004516	U2OS	trt_cp	10 uM	6 h	3	217	0.39	0.294166	1	0	1	1	0	-666	-666	-0.6889	2.7023	-1.8168
420735	LJP009_HME1_24H:K01	BRD-K70511574	HMN-214	HME1	trt_cp	10 uM	24 h	3	348	0.5568	0.445113	1	1	1	1	0	PLK inhibitor	FLT3|KDR|KIT|FLT4|PDGFRB|CSF1R|FLT1|RET|FGFR1|PDGFRA	-0.6889	2.7036	-1.817
420743	DOS049_A375_24H:BRD-K84145110-001-01-2:5	BRD-K84145110	BRD-K84145110	A375	trt_cp	4 uM	24 h	3	197	0.3	0.245824	0	0	1	1	0	-666	-666	-0.6892	2.7101	-1.8175
420747	PAC043_U2OS_6H:BRD-K80782159-001-01-8:10.1777	BRD-K80782159	BRD-K80782159	U2OS	trt_cp	10 uM	6 h	3	156	0.29	0.215076	1	0	1	1	0	-666	-666	-0.6892	2.7112	-1.8176
420755	CPC016_SKB_24H:BRD-K89930444-001-01-9:10	BRD-K89930444	AG-592	SKB	trt_cp	10 uM	24 h	3	406	0.76	0.561695	1	1	1	1	0	Tyrosine kinase inhibitor	-666	-0.6893	2.7141	-1.8179
420759	CPC019_HEPG2_6H:BRD-K35429092-001-01-2:10	BRD-K35429092	BRD-K35429092	HEPG2	trt_cp	10 uM	6 h	3	196	0.34	0.261035	1	0	1	1	0	-666	-666	-0.6893	2.7151	-1.818
420763	DOSBIO002_NEU_24H:BRD-K02952507:10.0324	BRD-K02952507	BRD-K02952507	NEU	trt_cp	10 uM	24 h	2	85	0.28	0.155998	0	0	1	1	0	-666	-666	-0.6894	2.7174	-1.8182
420772	CPC014_ASC_24H:BRD-A72180425-001-06-4:10	BRD-A72180425	K784-3188	ASC	trt_cp	10 uM	24 h	3	298	0.42	0.357737	1	1	1	1	0	-666	-666	-0.6897	2.7266	-1.819
420774	CPC006_NOMO1_6H:BRD-A58280226-001-01-2:4	BRD-A58280226	Y-27632	NOMO1	trt_cp	4 uM	6 h	2	15	0.15	0.0479647	1	0	1	1	0	-666	-666	-0.6898	2.7284	-1.8191
420775	REP.B017_HA1E_24H:E24	BRD-A62879835	rifaximin	HA1E	trt_cp	0.01 uM	24 h	2	514	0.4392	0.480445	1	1	1	1	0	RNA synthesis inhibitor	NR1I2|CYP3A4	-0.6898	2.7286	-1.8191
420776	DOS048_A375_24H:BRD-K02522894-001-01-3:5.04	BRD-K02522894	BRD-K02522894	A375	trt_cp	4 uM	24 h	2	121	0.05	0.0786517	0	0	1	1	0	-666	-666	-0.6898	2.7288	-1.8191
420780	PAC001_U2OS_6H:BRD-K73381542-003-02-8:10	BRD-K73381542	phenylephrine	U2OS	trt_cp	10 uM	6 h	2	304	0.52	0.40204	0	0	1	1	0	Adrenergic receptor agonist	ADRA1A|ADRA1B|ADRA1D	-0.6899	2.7311	-1.8194
420790	PAC022_U2OS_6H:BRD-K75152103-001-02-6:10.0396	BRD-K75152103	BRD-K75152103	U2OS	trt_cp	10 uM	6 h	2	188	0.45	0.294114	0	0	1	1	0	-666	-666	-0.6901	2.7378	-1.8199
420794	PAC003_U2OS_6H:BRD-K40656405-001-01-5:10	BRD-K40656405	L-165041	U2OS	trt_cp	10 uM	6 h	2	136	0.18	0.158211	1	0	1	1	0	-666	-666	-0.6901	2.7394	-1.8201
420807	PAC026_U2OS_6H:BRD-K89260735-001-01-9:9.92169	BRD-K89260735	BRD-K89260735	U2OS	trt_cp	10 uM	6 h	3	76	0.16	0.111506	1	0	1	1	0	-666	-666	-0.6903	2.7451	-1.8206
420813	PAC021_U2OS_6H:BRD-K65203256-001-01-6:9.99444	BRD-K65203256	BRD-K65203256	U2OS	trt_cp	10 uM	6 h	3	70	0.24	0.131065	0	0	1	1	0	-666	-666	-0.6904	2.7486	-1.8209
420826	LJP006_SKBR3_24H:N07	BRD-K64052750	gefitinib	SKBR3	trt_cp	10 uM	24 h	3	160	0.44	0.268298	1	1	1	1	0	EGFR inhibitor	EGFR|CYP2C19	-0.6908	2.7588	-1.8218
420832	PAC013_U2OS_6H:BRD-K61070477-001-01-6:10.0282	BRD-K61070477	BRD-K61070477	U2OS	trt_cp	10 uM	6 h	3	76	0.22	0.130752	1	0	1	1	0	-666	-666	-0.6909	2.7646	-1.8222
420834	LRS001_PHH.MGH_24H:J19	BRD-K94325918	kinetin-riboside	PHH	trt_cp	10 uM	24 h	3	380	0.78	0.550516	0	0	1	1	0	Apoptosis stimulant	-666	-0.691	2.765	-1.8223
420835	DOS054_A549_24H:BRD-K17122788-001-01-4:5	BRD-K17122788	BRD-K17122788	A549	trt_cp	4 uM	24 h	3	130	0.05	0.0815243	0	0	1	1	0	-666	-666	-0.691	2.7651	-1.8223
420837	DOSVAL002_HA1E_24H:BRD-K14002526:20	BRD-K14002526	BRD-K14002526	HA1E	trt_cp	20 uM	24 h	3	289	0.3147	0.304949	1	1	1	1	0	-666	-666	-0.691	2.7656	-1.8223
420838	PAC064_U2OS_6H:BRD-K97921950-001-04-8:10	BRD-K97921950	BRD-K97921950	U2OS	trt_cp	10 uM	6 h	3	66	0.21	0.119045	1	1	1	1	0	-666	-666	-0.691	2.7656	-1.8223
420841	PAC066_U2OS_6H:BRD-K89574562-001-05-2:10	BRD-K89574562	BRD-K89574562	U2OS	trt_cp	10 uM	6 h	3	80	0.19	0.124667	1	0	1	1	0	-666	-666	-0.691	2.767	-1.8224
420843	CPC010_HEPG2_6H:BRD-K67637637-003-07-6:10	BRD-K67637637	olopatadine	HEPG2	trt_cp	10 uM	6 h	3	255	0.21	0.233997	1	0	1	1	0	Histamine receptor antagonist	HRH1|S100A1|S100A12|S100A13|S100A2|S100B	-0.6911	2.7699	-1.8226
420844	DOS053_MCF7_24H:BRD-K14091022-001-01-0:4.98	BRD-K14091022	SA-1472702	MCF7	trt_cp	4 uM	24 h	2	196	0.22	0.209976	0	0	1	1	0	-666	-666	-0.6911	2.7702	-1.8227
420845	PAC050_U2OS_6H:BRD-K72932441-001-01-7:9.97025	BRD-K72932441	BRD-K72932441	U2OS	trt_cp	10 uM	6 h	3	48	0.03	0.0383718	1	0	1	1	0	-666	-666	-0.6911	2.7703	-1.8227
420846	DOS054_A375_24H:BRD-K62771975-001-01-5:5	BRD-K62771975	BRD-K62771975	A375	trt_cp	4 uM	24 h	3	144	0.12	0.132924	0	0	1	1	0	-666	-666	-0.6911	2.7705	-1.8227
420854	DOS054_A375_24H:BRD-K73451477-001-01-4:5	BRD-K73451477	BRD-K73451477	A375	trt_cp	4 uM	24 h	3	190	0.2	0.197116	0	0	1	1	0	-666	-666	-0.6913	2.7771	-1.8232
420858	PAC013_U2OS_6H:BRD-K49345388-001-01-7:10.0594	BRD-K49345388	BRD-K49345388	U2OS	trt_cp	10 uM	6 h	3	214	0.32	0.264614	1	1	1	1	0	-666	-666	-0.6914	2.7807	-1.8235
420864	DOS046_A549_24H:BRD-K82637111-001-01-9:5	BRD-K82637111	BRD-K82637111	A549	trt_cp	4 uM	24 h	3	254	0.08	0.144143	0	0	1	1	0	-666	-666	-0.6916	2.786	-1.824
420868	CPC014_SKB_24H:BRD-K83972459-001-01-9:10	BRD-K83972459	JWE-035	SKB	trt_cp	10 uM	24 h	4	401	0.46	0.434292	0	0	1	1	0	Aurora kinase inhibitor	AURKA	-0.6917	2.7901	-1.8243
420885	DOS047_HT29_24H:BRD-K03652504-001-01-9:5.02	BRD-K03652504	BRD-K03652504	HT29	trt_cp	4 uM	24 h	3	292	0.29	0.294253	0	0	1	1	0	-666	-666	-0.6922	2.8047	-1.8255
420896	AICHI001_THP1_4H:B20	BRD-K12343256	trametinib	THP1	trt_cp	2.5 uM	4 h	3	166	0.37	0.250603	0	0	1	1	0	MEK inhibitor	MAP2K1|MAP2K2|CYP2C8|CYP3A4	-0.6923	2.8081	-1.8258
420902	PAC027_U2OS_6H:BRD-K74109014-001-01-7:9.96482	BRD-K74109014	BRD-K74109014	U2OS	trt_cp	10 uM	6 h	2	49	0.17	0.0922897	1	0	1	1	0	-666	-666	-0.6924	2.8113	-1.8261
420909	CPC014_A549_24H:BRD-K10916986-001-01-6:10	BRD-K10916986	vinorelbine	A549	trt_cp	10 uM	24 h	3	188	0.53	0.319189	0	0	1	1	0	-666	-666	-0.6926	2.8183	-1.8266
420913	CPC006_H1299_6H:BRD-K73319509-001-02-3:40	BRD-K73319509	PF-04217903	H1299	trt_cp	40 uM	6 h	2	65	0.04	0.0515605	0	0	1	1	0	MET inhibitor	MET	-0.6926	2.819	-1.8266
420918	PAC019_U2OS_6H:BRD-K60286124-001-01-6:10.0091	BRD-K60286124	BRD-K60286124	U2OS	trt_cp	10 uM	6 h	2	96	0.11	0.103911	0	0	1	1	0	-666	-666	-0.6928	2.8236	-1.827
420919	CPC020_HA1E_6H:BRD-K11905747-002-02-4:10	BRD-K11905747	spectinomycin	HA1E	trt_cp	10 uM	6 h	3	79	0.04	0.0568426	1	0	1	1	0	Bacterial 30S ribosomal subunit inhibitor	-666	-0.6928	2.8236	-1.827
420927	DOS059_MCF7_24H:BRD-K16074065-001-01-2:5	BRD-K16074065	BRD-K16074065	MCF7	trt_cp	4 uM	24 h	2	69	0.11	0.088095	0	0	1	1	0	-666	-666	-0.6929	2.8271	-1.8273
420930	CPC019_HEPG2_6H:BRD-K91517665-001-05-3:10	BRD-K91517665	BRD-K91517665	HEPG2	trt_cp	10 uM	6 h	3	307	0.06	0.137238	0	0	1	1	0	-666	-666	-0.693	2.8314	-1.8276
420939	CPC012_HA1E_6H:BRD-K18074178-001-01-4:10	BRD-K18074178	BRD-K18074178	HA1E	trt_cp	10 uM	6 h	3	84	0.09	0.0879208	1	0	1	1	0	-666	-666	-0.6931	2.8362	-1.828
420944	CPC015_ASC_24H:BRD-A48237631-001-03-0:10	BRD-A48237631	mitomycin-c	ASC	trt_cp	10 uM	24 h	4	449	0.57	0.511554	0	0	1	1	0	DNA alkylating agent|DNA inhibitor	-666	-0.6932	2.8384	-1.8282
420945	CPC019_HEPG2_6H:BRD-K06592610-001-01-5:10	BRD-K06592610	BRD-K06592610	HEPG2	trt_cp	10 uM	6 h	3	184	0.27	0.225383	0	0	1	1	0	-666	-666	-0.6932	2.8388	-1.8282
420956	AICHI001_KMS34_24H:K24	BRD-K66175015	afatinib	KMS34	trt_cp	0.01 uM	24 h	3	93	0.17	0.127144	1	0	1	1	0	EGFR inhibitor	EGFR|ERBB2|ERBB4	-0.6935	2.8477	-1.8288
420959	LJP009_SKL.C_24H:H19	BRD-K79259477	NVP-BHG712	SKL	trt_cp	10 uM	24 h	3	388	0.5955	0.486057	1	1	1	1	0	Ephrin inhibitor	EPHB4	-0.6935	2.851	-1.8291
420963	CPC014_HA1E_6H:BRD-M72442222-001-01-0:10	BRD-M72442222	vicriviroc	HA1E	trt_cp	10 uM	6 h	3	112	0.05	0.0756701	1	0	1	1	0	-666	-666	-0.6937	2.8551	-1.8294
420964	REP.A017_JURKAT_24H:H04	BRD-K62996583	lidoflazine	JURKAT	trt_cp	0.37 uM	24 h	2	92	0.1811	0.130522	0	0	1	1	0	Calcium channel blocker	SCN1A|SCN3A|SLC29A1	-0.6937	2.8553	-1.8294
420967	CPC012_SKB_24H:BRD-K15250199-001-05-9:10	BRD-K15250199	BRD-K15250199	SKB	trt_cp	10 uM	24 h	4	57	0.08	0.0682831	0	0	1	1	0	-666	-666	-0.6937	2.8567	-1.8295
420969	REP.B013_HA1E_24H:J01	BRD-K41213548	KW-2478	HA1E	trt_cp	2.22 uM	24 h	2	428	0.7014	0.554033	0	0	1	1	0	HSP inhibitor	-666	-0.6938	2.8582	-1.8296
420971	CPC011_VCAP_6H:BRD-K73589491-001-09-6:10	BRD-K73589491	nizatidine	VCAP	trt_cp	10 uM	6 h	5	244	0.15	0.193451	0	0	1	1	0	Histamine receptor antagonist	HRH2	-0.6938	2.8589	-1.8297
420973	CPC015_ASC_24H:BRD-A41722204-003-01-5:10	BRD-A41722204	sulmazole	ASC	trt_cp	10 uM	24 h	4	178	0.18	0.180999	0	0	1	1	0	-666	-666	-0.6939	2.8626	-1.8299
420977	CPC006_NCIH596_6H:BRD-A67373739-001-01-4:10	BRD-A67373739	AICA-ribonucleotide	NCIH596	trt_cp	10 uM	6 h	2	128	0.43	0.23723	1	1	1	1	0	AMPK activator	PRKAA1	-0.694	2.8665	-1.8302
420979	REP.A017_HA1E_24H:B19	BRD-A50998626	palomid-529	HA1E	trt_cp	10 uM	24 h	3	434	0.6934	0.554712	1	1	1	1	0	AKT inhibitor|FGFR inhibitor|MTOR inhibitor|VEGFR inhibitor	MTOR|FGF2	-0.694	2.8667	-1.8302
420984	CPC012_SKB_24H:BRD-K90430314-001-01-4:10	BRD-K90430314	BRD-K90430314	SKB	trt_cp	10 uM	24 h	3	148	0.14	0.145554	0	0	1	1	0	-666	-666	-0.6941	2.8694	-1.8304
420988	CPC013_SKB_24H:BRD-K64606589-001-01-9:10	BRD-K64606589	apicidin	SKB	trt_cp	10 uM	24 h	4	566	0.75	0.658824	0	0	1	1	0	HDAC inhibitor	HDAC1|HDAC2|HDAC3|HDAC8|HDAC10|HDAC11|HDAC4|HDAC5|HDAC6|HDAC7|HDAC9	-0.6942	2.8736	-1.8307
420995	DOS012_VCAP_6H:BRD-K33454337-001-01-7:5.11	BRD-K33454337	BRD-K33454337	VCAP	trt_cp	4 uM	6 h	3	156	0.06	0.0978292	0	0	1	1	0	-666	-666	-0.6943	2.8782	-1.8311
420996	CPC016_A549_6H:BRD-A70268693-103-01-9:10	BRD-A70268693	PG-9	A549	trt_cp	10 uM	6 h	2	73	0.31	0.152115	0	0	1	1	0	Acetylcholine receptor agonist	-666	-0.6943	2.8786	-1.8311
421001	PAC041_U2OS_6H:BRD-K90074540-001-01-6:10.0213	BRD-K90074540	BRD-K90074540	U2OS	trt_cp	10 uM	6 h	3	69	0.17	0.109517	1	0	1	1	0	-666	-666	-0.6944	2.8809	-1.8313
421005	DOSVAL001_HEPG2_24H:BRD-K05639119:9.99781	BRD-K05639119	SA-1920013	HEPG2	trt_cp	10 uM	24 h	3	160	0.44	0.268298	1	0	1	1	0	-666	-666	-0.6944	2.883	-1.8314
421006	CPC017_ASC_24H:BRD-K60230970-001-04-3:10	BRD-K60230970	MG-132	ASC	trt_cp	10 uM	24 h	4	569	0.74	0.656149	0	0	1	1	0	Proteasome inhibitor	PSMB1	-0.6944	2.8833	-1.8314
421022	PCL001_HA1E_24H:BRD-K30842649:10	BRD-K30842649	BRD-K30842649	HA1E	trt_cp	10 uM	24 h	3	391	0.69	0.525223	1	1	1	1	0	-666	-666	-0.6948	2.8965	-1.8324
421024	REP.B012_HA1E_24H:A15	BRD-K00152668	adarotene	HA1E	trt_cp	0.25 uM	24 h	2	291	0.55	0.404537	0	0	1	1	0	Retinoid receptor agonist	RARG|RARA|RARB	-0.6948	2.898	-1.8325
421044	CPC012_SKB_24H:BRD-K76926998-001-01-2:10	BRD-K76926998	BRD-K76926998	SKB	trt_cp	10 uM	24 h	4	485	0.2	0.314932	0	0	1	1	0	-666	-666	-0.6952	2.912	-1.8334
421047	REP.A026_HA1E_24H:K01	BRD-K91601245	mercaptopurine	HA1E	trt_cp	10 uM	24 h	2	146	0.3304	0.222089	0	0	1	1	0	Immunosuppressant|Protein synthesis inhibitor|Purine antagonist	HPRT1|IMPDH1|IMPDH2|PPAT	-0.6952	2.9129	-1.8335
421059	LJP008_HA1E_24H:G15	BRD-K49328571	dasatinib	HA1E	trt_cp	1.11 uM	24 h	2	309	0.5959	0.433907	1	1	1	1	0	KIT inhibitor|Bcr-Abl inhibitor|Ephrin inhibitor|PDGFR inhibitor|Src inhibitor|Tyrosine kinase inhibitor	ABL1|FYN|LCK|SRC|KIT|YES1|EPHA2|LYN|PDGFRB|BCR|BTK|DDR1|DDR2|PDGFRA|ABL2|BLK|FGR|FRK|HCK|SRMS|STAT5B	-0.6954	2.9202	-1.834
421061	CPC015_ASC_24H:BRD-A80151636-066-03-0:10	BRD-A80151636	bromocriptine	ASC	trt_cp	10 uM	24 h	4	185	0.1	0.137536	0	0	1	1	0	-666	-666	-0.6954	2.921	-1.8341
421065	REP.B027_HA1E_24H:F18	BRD-K94534639	LY-2811376	HA1E	trt_cp	0.01 uM	24 h	2	597	0.833	0.713083	0	0	1	1	0	Beta secretase inhibitor	BACE1	-0.6955	2.9231	-1.8342
421083	REP.A021_HA1E_24H:N17	BRD-A85548292	piketoprofen	HA1E	trt_cp	0.125 uM	24 h	3	175	0.4035	0.268702	1	1	1	1	0	Cyclooxygenase inhibitor	-666	-0.6958	2.9343	-1.8349
421087	CPC017_ASC_24H:BRD-K09764130-001-02-6:10	BRD-K09764130	mead-ethanolamide	ASC	trt_cp	10 uM	24 h	3	129	0.12	0.12581	1	0	1	1	0	Cannabinoid receptor agonist	-666	-0.6959	2.9414	-1.8354
421093	MUC.CP001_NKDBA_24H:BRD-A19500257-001-03-9:10	BRD-A19500257	geldanamycin	NKDBA	trt_cp	10 uM	24 h	2	493	0.47	0.486747	0	0	1	1	0	-666	-666	-0.696	2.9439	-1.8356
421105	DOS054_MCF7_24H:BRD-K73451477-001-01-4:5	BRD-K73451477	BRD-K73451477	MCF7	trt_cp	4 uM	24 h	2	88	0.05	0.0670744	0	0	1	1	0	-666	-666	-0.6962	2.9499	-1.836
421106	CPC013_HEPG2_6H:BRD-K00954209-001-01-0:10	BRD-K00954209	BRD-K00954209	HEPG2	trt_cp	10 uM	6 h	3	151	0.47	0.269382	1	1	1	1	0	-666	-666	-0.6962	2.9511	-1.8361
421110	PAC012_U2OS_6H:BRD-K38688128-001-01-8:10.058	BRD-K38688128	BRD-K38688128	U2OS	trt_cp	10 uM	6 h	3	105	0.24	0.160521	0	0	1	1	0	-666	-666	-0.6963	2.9535	-1.8362
421114	CPC016_SKB_24H:BRD-K20714604-003-01-1:10	BRD-K20714604	RS-56812	SKB	trt_cp	10 uM	24 h	3	127	0.15	0.139565	1	0	1	1	0	Serotonin receptor agonist	HTR3A	-0.6964	2.9591	-1.8366
421115	CPC006_HT29_6H:O11	BRD-K81647657	BRD-K81647657	HT29	trt_cp	10 uM	6 h	5	153	0.2633	0.202956	1	0	1	1	0	PI3K inhibitor	-666	-0.6965	2.9622	-1.8367
421118	CPC014_ASC_24H:BRD-K14232336-001-06-0:10	BRD-K14232336	EMF-sumo1-5	ASC	trt_cp	10 uM	24 h	6	497	0.09	0.21386	0	0	1	1	0	-666	-666	-0.6965	2.9638	-1.8368
421119	CPC013_SKB_24H:BRD-A14178283-001-01-1:10	BRD-A14178283	BRD-A14178283	SKB	trt_cp	10 uM	24 h	3	691	0.75	0.727948	0	0	1	1	0	-666	-666	-0.6965	2.9651	-1.8369
421122	CPC018_PHH_24H:BRD-K10207760-236-03-0:10	BRD-K10207760	lasalocid	PHH	trt_cp	10 uM	24 h	3	74	0.06	0.0673786	0	0	1	1	0	Bacterial permeability inducer	-666	-0.6967	2.972	-1.8373
421124	NMH001_FIBRNPC_6H:BRD-K67097529-001-01-1:10	BRD-K67097529	SR-12813	NPC	trt_cp	10 uM	6 h	2	284	0.51	0.384835	0	0	1	1	0	FXR agonist	NR1I2	-0.6967	2.9727	-1.8374
421127	PAC047_U2OS_6H:BRD-K53959928-001-01-5:10.0448	BRD-K53959928	BRD-K53959928	U2OS	trt_cp	10 uM	6 h	3	54	0.1	0.0743066	1	0	1	1	0	-666	-666	-0.6967	2.9744	-1.8375
421129	REP.A005_HA1E_24H:P07	BRD-K11267252	alectinib	HA1E	trt_cp	10 uM	24 h	3	528	0.701	0.615186	1	1	1	1	0	ALK inhibitor	ALK|MET	-0.6968	2.9752	-1.8376
421133	PCL001_HA1E_24H:BRD-K11413513:10	BRD-K11413513	BRD-K11413513	HA1E	trt_cp	10 uM	24 h	3	409	0.6	0.500919	1	1	1	1	0	-666	-666	-0.6968	2.9779	-1.8378
421138	CPC003_HCC515_24H:BRD-K28168037-001-01-3:10	BRD-K28168037	fenretinide	HCC515	trt_cp	10 uM	24 h	3	338	0.31	0.327318	1	0	1	1	0	-666	-666	-0.697	2.9866	-1.8382
421145	REP.A007_HA1E_24H:G21	BRD-K52020312	metronidazole	HA1E	trt_cp	1.11 uM	24 h	3	621	0.7567	0.693168	0	0	1	1	0	Bacterial DNA inhibitor	CYP2C8|CYP2E1|CYP3A5|CYP3A7|CYP2C9|CYP3A4	-0.6971	2.9897	-1.8384
421147	DOS048_A375_24H:BRD-K88607897-001-01-6:5.07	BRD-K88607897	BRD-K88607897	A375	trt_cp	4 uM	24 h	2	82	0.09	0.0868678	0	0	1	1	0	-666	-666	-0.6971	2.9904	-1.8385
421152	DOSVAL003_HCC515_24H:BRD-K55233780:20	BRD-K55233780	BRD-K55233780	HCC515	trt_cp	20 uM	24 h	3	330	0.62	0.457387	1	1	1	1	0	-666	-666	-0.6973	2.9979	-1.8389
421153	DOSBIO002_NEU_24H:BRD-K81210389:10.4409	BRD-K81210389	BRD-K81210389	NEU	trt_cp	10 uM	24 h	2	30	0.08	0.0495377	0	0	1	1	0	-666	-666	-0.6973	2.9994	-1.839
421157	PAC056_U2OS_6H:BRD-M64817521-001-01-1:10.0363	BRD-M64817521	BRD-M64817521	U2OS	trt_cp	10 uM	6 h	3	136	0.15	0.144426	0	0	1	1	0	-666	-666	-0.6973	3.0006	-1.8391
421160	MOA001_U2OS_24H:I05	BRD-A56592690	PX-12	U2OS	trt_cp	10 uM	24 h	3	350	0.71	0.504073	1	1	1	1	0	Thioredoxin inhibitor	TXN|TXNRD1|TXNRD2	-0.6974	3.0028	-1.8392
421162	CPC012_SKB_24H:BRD-K19624190-001-01-9:10	BRD-K19624190	BRD-K19624190	SKB	trt_cp	10 uM	24 h	4	301	0.32	0.313826	0	0	1	1	0	-666	-666	-0.6974	3.0048	-1.8393
421164	DOSBIO002_A375_24H:BRD-K67236950:10.6884	BRD-K67236950	BRD-K67236950	A375	trt_cp	10 uM	24 h	3	400	0.43	0.419368	1	1	1	1	0	-666	-666	-0.6974	3.0056	-1.8394
421166	PAC031_U2OS_6H:BRD-K68687385-001-01-1:10.0783	BRD-K68687385	BRD-K68687385	U2OS	trt_cp	10 uM	6 h	3	37	0.08	0.0550144	1	0	1	1	0	-666	-666	-0.6976	3.0138	-1.8398
421167	CPC013_A549_6H:BRD-K88542532-001-01-6:10	BRD-K88542532	BRD-K88542532	A549	trt_cp	10 uM	6 h	2	53	0.25	0.116396	0	0	1	1	0	-666	-666	-0.6976	3.0151	-1.8399
421173	PAC015_U2OS_6H:BRD-K76833108-001-01-7:10.0292	BRD-K76833108	BRD-K76833108	U2OS	trt_cp	10 uM	6 h	3	74	0.16	0.110029	1	0	1	1	0	-666	-666	-0.6978	3.0207	-1.8402
421179	DOS012_VCAP_6H:BRD-K45571747-001-01-8:4.99	BRD-K45571747	BRD-K45571747	VCAP	trt_cp	4 uM	6 h	3	129	0.23	0.174176	1	0	1	1	0	-666	-666	-0.6978	3.0218	-1.8403
421183	CPC018_NPC_24H:BRD-K50135270-001-01-9:10	BRD-K50135270	GBR-12935	NPC	trt_cp	10 uM	24 h	3	95	0.17	0.128504	0	0	1	1	0	Dopamine receptor antagonist	AGTR1|SLC6A3	-0.6979	3.0259	-1.8405
421192	PAC013_U2OS_6H:BRD-K33593585-001-01-1:10.0184	BRD-K33593585	BRD-K33593585	U2OS	trt_cp	10 uM	6 h	3	164	0.32	0.231647	1	1	1	1	0	-666	-666	-0.698	3.0319	-1.8409
421196	LJP007_HA1E_24H:A04	BRD-A61304759	tanespimycin	HA1E	trt_cp	10 uM	24 h	2	286	0.3379	0.314346	0	0	1	1	0	-666	-666	-0.6981	3.0367	-1.8411
421199	MOAR007_PC3_24H:J04	BRD-K33690734	5-BDBD	PC3	trt_cp	10 uM	24 h	2	216	0.35	0.27803	1	1	1	1	0	Purinergic receptor antagonist	-666	-0.6981	3.0373	-1.8412
421204	PAC015_U2OS_6H:BRD-K75985122-001-01-8:10.1088	BRD-K75985122	BRD-K75985122	U2OS	trt_cp	10 uM	6 h	3	73	0.29	0.147127	1	0	1	1	0	-666	-666	-0.6983	3.044	-1.8415
421209	CPC019_HA1E_6H:BRD-K77480336-001-02-8:10	BRD-K77480336	BRD-K77480336	HA1E	trt_cp	10 uM	6 h	3	180	0.35	0.253805	1	1	1	1	0	-666	-666	-0.6985	3.0533	-1.842
421210	DOSVAL002_HEPG2_24H:BRD-K67236950:20	BRD-K67236950	BRD-K67236950	HEPG2	trt_cp	20 uM	24 h	3	286	0.44	0.358707	1	1	1	1	0	-666	-666	-0.6985	3.0535	-1.842
421212	LJP007_HEK293_24H:A04	BRD-A61304759	tanespimycin	HEK293	trt_cp	10 uM	24 h	2	304	0.5031	0.395453	1	1	1	1	0	-666	-666	-0.6985	3.0576	-1.8423
421216	MUC.CP003_NKDBA_24H:BRD-K58601216-001-01-9:1.0955	BRD-K58601216	SA-1922927	NKDBA	trt_cp	1.11 uM	24 h	2	125	0.17	0.147404	0	0	1	1	0	-666	-666	-0.6986	3.0621	-1.8425
421217	CPC020_HT29_6H:BRD-A29644307-001-01-7:10	BRD-A29644307	nomifensine	HT29	trt_cp	10 uM	6 h	4	156	0.13	0.144001	1	0	1	1	0	Dopamine receptor antagonist|Noradrenaline uptake inhibitor	SLC6A2|SLC6A3|DRD2|MAOA|MAOB|MPO	-0.6986	3.0622	-1.8425
421218	PAC054_U2OS_6H:BRD-K77403813-001-01-4:10.0157	BRD-K77403813	BRD-K77403813	U2OS	trt_cp	10 uM	6 h	3	49	0.17	0.0922897	1	0	1	1	0	-666	-666	-0.6986	3.0627	-1.8425
421232	REP.A023_JURKAT_24H:L17	BRD-K71103788	duloxetine	JURKAT	trt_cp	0.125 uM	24 h	3	113	0.176	0.142602	0	0	1	1	0	Norepinephrine inhibitor|Serotonin reuptake inhibitor	SLC6A2|SLC6A4|SLC6A3|HTR2A|HTR2C|HTR6	-0.6989	3.0765	-1.8433
421237	PAC036_U2OS_6H:BRD-K31705167-001-01-9:10.0371	BRD-K31705167	BRD-K31705167	U2OS	trt_cp	10 uM	6 h	3	59	0.17	0.10127	1	0	1	1	0	-666	-666	-0.699	3.0816	-1.8436
421238	CPC012_SKB_24H:BRD-K79619196-001-01-0:10	BRD-K79619196	BRD-K79619196	SKB	trt_cp	10 uM	24 h	4	162	0.24	0.199386	0	0	1	1	0	-666	-666	-0.6991	3.0842	-1.8437
421241	CPC007_HA1E_6H:BRD-A68820570-001-04-9:10	BRD-A68820570	BRD-A68820570	HA1E	trt_cp	10 uM	6 h	3	216	0.27	0.244196	1	0	1	1	0	-666	-666	-0.6992	3.0885	-1.8439
421244	DOS054_A375_24H:BRD-K60895709-001-01-7:5	BRD-K60895709	BRD-K60895709	A375	trt_cp	4 uM	24 h	3	70	0.06	0.0655323	0	0	1	1	0	-666	-666	-0.6992	3.0916	-1.8441
421247	REP.B018_MCF7_24H:I15	BRD-K64838454	dipraglurant	MCF7	trt_cp	0.25 uM	24 h	2	59	0.1142	0.0830022	1	0	1	1	0	Glutamate receptor antagonist	GRM5	-0.6994	3.0984	-1.8444
421252	CPC012_SKB_24H:BRD-K82837433-001-01-6:10	BRD-K82837433	BRD-K82837433	SKB	trt_cp	10 uM	24 h	4	221	0.28	0.251539	0	0	1	1	0	-666	-666	-0.6995	3.1074	-1.8448
421254	DOSVAL003_MCF7_24H:BRD-K21528100:10	BRD-K21528100	BRD-K21528100	MCF7	trt_cp	10 uM	24 h	3	87	0.24	0.146115	1	0	1	1	0	-666	-666	-0.6995	3.1077	-1.8449
421256	LJP007_HELA_24H:F19	BRD-K68336408	BRD-K68336408	HELA	trt_cp	10 uM	24 h	3	73	0.2021	0.122822	1	1	1	1	0	EGFR inhibitor	EGFR|MAPK14	-0.6995	3.1087	-1.8449
421258	PAC003_U2OS_6H:BRD-K39187410-001-01-7:10	BRD-K39187410	BRD-K39187410	U2OS	trt_cp	10 uM	6 h	2	157	0.23	0.192152	0	0	1	1	0	-666	-666	-0.6996	3.1092	-1.8449
421273	NMH001_FIBRNPC_6H:BRD-K70327167-348-11-8:10	BRD-K70327167	suramin	NPC	trt_cp	10 uM	6 h	2	510	0.56	0.540393	0	0	1	1	0	DNA inhibitor	FSHR|P2RY2|RYR1|HPSE|F2|P2RY1|P2RY11|P2RY13|PLA2G2A|RYR2|SIRT5	-0.6999	3.1251	-1.8457
421280	REP.A026_HA1E_24H:N07	BRD-K99023089	AZD-5363	HA1E	trt_cp	10 uM	24 h	2	318	0.4705	0.391133	0	0	1	1	0	AKT inhibitor	AKT1|AKT2|AKT3	-0.7	3.1315	-1.846
421282	LJP006_A549_24H:G19	BRD-A58767537	afatinib	A549	trt_cp	10 uM	24 h	2	285	0.7145	0.456304	1	1	1	1	0	-666	-666	-0.7	3.1354	-1.8462
421289	REP.B021_HELA_24H:F14	BRD-A82395837	ginkgolide-b	HELA	trt_cp	0.74 uM	24 h	2	157	0.4366	0.264742	1	1	1	1	0	Platelet activating factor receptor antagonist|GABA receptor antagonist|Glycine receptor antagonist|Immunosuppressant|Peptidase inhibitor|Protease inhibitor|Reducing agent	PTAFR|GLRA1|GLRB|GLRA2|GLRA3|HTR3A|HTR3B	-0.7002	3.1437	-1.8466
421293	REP.A020_HUVEC.A_24H:C05	BRD-A84174393	meloxicam	HUVEC	trt_cp	0.125 uM	24 h	2	122	0.273	0.184541	0	0	1	1	0	Cyclooxygenase inhibitor	PTGS2|PTGS1	-0.7003	3.1494	-1.8469
421294	PAC019_U2OS_6H:BRD-K24196267-001-01-9:10.0277	BRD-K24196267	BRD-K24196267	U2OS	trt_cp	10 uM	6 h	2	167	0.04	0.0826454	0	0	1	1	0	-666	-666	-0.7003	3.1494	-1.8469
421295	REP.A001_HA1E_24H:L01	BRD-K28984613	dutasteride	HA1E	trt_cp	10 uM	24 h	3	192	0.4052	0.282043	1	1	1	1	0	5-alpha reductase inhibitor	SRD5A1|SRD5A2|CYP3A5	-0.7003	3.1517	-1.847
421299	REP.B014_HA1E_24H:L06	BRD-K59325863	delanzomib	HA1E	trt_cp	0.01 uM	24 h	2	407	0.7323	0.552042	1	1	1	1	0	Proteasome inhibitor	CMA1|CTSG|CYP3A4|ELANE	-0.7004	3.157	-1.8472
421300	DOS039_A549_24H:BRD-K10893406-001-01-9:4.98	BRD-K10893406	BRD-K10893406	A549	trt_cp	4 uM	24 h	2	81	0.1	0.0910066	0	0	1	1	0	-666	-666	-0.7004	3.1573	-1.8472
421302	PAC011_U2OS_6H:BRD-K73635724-001-01-3:10.0481	BRD-K73635724	BRD-K73635724	U2OS	trt_cp	10 uM	6 h	3	27	0.07	0.0439604	1	0	1	1	0	-666	-666	-0.7004	3.1577	-1.8473
421306	CPC015_HEPG2_6H:BRD-K66296774-001-02-0:10	BRD-K66296774	fluvastatin	HEPG2	trt_cp	10 uM	6 h	2	113	0.13	0.122558	0	0	1	1	0	HMGCR inhibitor	HMGCR|CYP2C8	-0.7005	3.1593	-1.8473
421309	LJP007_MDAMB231_24H:J03	BRD-K50000283	PHA-767491	MDAMB231	trt_cp	1.11 uM	24 h	2	103	0.4189	0.210041	1	1	1	1	0	CDC inhibitor	CDK1|RPS6KB1	-0.7005	3.1627	-1.8475
421310	CPC014_SKB_24H:BRD-M30523314-002-01-5:10	BRD-M30523314	vinorelbine	SKB	trt_cp	10 uM	24 h	3	403	0.24	0.314477	0	0	1	1	0	-666	-666	-0.7005	3.1638	-1.8476
421313	PAC014_U2OS_6H:BRD-K45787391-001-01-9:10.0461	BRD-K45787391	BRD-K45787391	U2OS	trt_cp	10 uM	6 h	2	42	0.033	0.0376454	1	0	1	1	0	-666	-666	-0.7006	3.165	-1.8476
421315	PBIOA018_HEPG2_24H:G01	BRD-K16730910	regorafenib	HEPG2	trt_cp	10 uM	24 h	3	447	0.61	0.528019	1	1	1	1	0	FGFR inhibitor|KIT inhibitor|PDGFR inhibitor|RAF inhibitor|RET inhibitor|VEGFR inhibitor	KDR|KIT|RET|FLT1|FLT4|PDGFRA|TEK|BRAF|ABL1|DDR2|FGFR1|FGFR2|FRK|MAPK11|PDGFRB|RAF1|CYP2B6|CYP2C19|CYP2C8|FGF2|EPHA2|NTRK1	-0.7006	3.167	-1.8477
421322	REP.A017_HA1E_24H:D07	BRD-K46386702	ARRY-334543	HA1E	trt_cp	10 uM	24 h	3	329	0.4832	0.403174	1	1	1	1	0	EGFR inhibitor	ERBB2|EGFR|ERBB4	-0.7008	3.1781	-1.8482
421325	PAC065_U2OS_6H:BRD-K65888165-001-05-5:10	BRD-K65888165	BRD-K65888165	U2OS	trt_cp	10 uM	6 h	3	39	0.07	0.0528338	1	0	1	1	0	-666	-666	-0.7008	3.1796	-1.8483
421329	CPC001_HA1E_24H:BRD-K65814004-003-01-1:10	BRD-K65814004	diphenyleneiodonium	HA1E	trt_cp	10 uM	24 h	3	341	0.55	0.437914	1	1	1	1	0	Nitric oxide synthase inhibitor	ALDH1A2|ALDH2|ALDH5A1|ALDH7A1|NOX3|XDH|NOS2|NOS3	-0.7009	3.1856	-1.8485
421331	REP.A022_MDAMB231_24H:A14	BRD-K75958547	pitavastatin	MDAMB231	trt_cp	3.33 uM	24 h	3	504	0.6717	0.588347	0	0	1	1	0	HMGCR inhibitor	HMGCR|APOA1|CYP2C8	-0.701	3.1874	-1.8486
421332	CPC015_ASC_24H:BRD-A30815329-001-03-0:10	BRD-A30815329	felodipine	ASC	trt_cp	10 uM	24 h	4	147	0.09	0.116308	0	0	1	1	0	Calcium channel blocker	CACNA1C|CACNA1D|CACNA1S|NR3C2|CACNA1F|CACNA1H|CACNA2D1|CACNA2D2|CACNB2|CALM1|CFTR|PDE1A|PDE1B|TNNC1|TNNC2	-0.701	3.1889	-1.8487
421339	MUC.CP005_MCF7_24H:BRD-K48116811-001-01-0:10.0024	BRD-K48116811	BRD-K48116811	MCF7	trt_cp	10 uM	24 h	3	47	0.22	0.102823	1	1	1	1	0	-666	-666	-0.7012	3.2019	-1.8493
421342	PAC060_U2OS_6H:BRD-K90132168-001-02-1:10	BRD-K90132168	BRD-K90132168	U2OS	trt_cp	10 uM	6 h	3	30	0.03	0.0303355	1	0	1	1	0	-666	-666	-0.7013	3.2072	-1.8495
421345	NMH002_FIBRNPC_24H:BRD-A56798952-001-01-5:10	BRD-A56798952	bafilomycin	NPC	trt_cp	10 uM	24 h	3	393	0.58	0.482771	0	0	1	1	0	-666	-666	-0.7014	3.2158	-1.8498
421359	LJP008_CD34_24H:G13	BRD-K49328571	dasatinib	CD34	trt_cp	10 uM	24 h	3	355	0.5416	0.443388	0	0	1	1	0	KIT inhibitor|Bcr-Abl inhibitor|Ephrin inhibitor|PDGFR inhibitor|Src inhibitor|Tyrosine kinase inhibitor	ABL1|FYN|LCK|SRC|KIT|YES1|EPHA2|LYN|PDGFRB|BCR|BTK|DDR1|DDR2|PDGFRA|ABL2|BLK|FGR|FRK|HCK|SRMS|STAT5B	-0.7017	3.2361	-1.8507
421360	PAC066_U2OS_6H:BRD-K19702946-001-06-9:10	BRD-K19702946	BRD-K19702946	U2OS	trt_cp	10 uM	6 h	3	113	0.29	0.18305	1	1	1	1	0	-666	-666	-0.7017	3.2361	-1.8507
421364	REP.A021_HA1E_24H:I24	BRD-K84091759	candesartan	HA1E	trt_cp	0.04 uM	24 h	3	131	0.2699	0.190137	1	1	1	1	0	Angiotensin receptor antagonist	AGTR1	-0.7018	3.2415	-1.8509
421373	CPC013_SKB_24H:BRD-K68344511-001-02-4:10	BRD-K68344511	KM-03472SC	SKB	trt_cp	10 uM	24 h	4	366	0.13	0.220568	0	0	1	1	0	-666	-666	-0.702	3.2503	-1.8513
421384	CPC013_ASC_24H:BRD-K64881305-001-01-1:10	BRD-K64881305	ispinesib	ASC	trt_cp	10 uM	24 h	4	206	0.31	0.255532	1	1	1	1	0	Kinesin inhibitor	KIF11	-0.7023	3.2693	-1.8521
421385	PAC060_U2OS_6H:BRD-K00248931-001-01-2:9.90132	BRD-K00248931	BRD-K00248931	U2OS	trt_cp	10 uM	6 h	3	74	0.17	0.113415	1	0	1	1	0	-666	-666	-0.7023	3.2716	-1.8522
421389	CPC017_SKB_24H:BRD-K65814004-003-01-1:10	BRD-K65814004	diphenyleneiodonium	SKB	trt_cp	10 uM	24 h	2	131	0.24	0.179297	1	1	1	1	0	Nitric oxide synthase inhibitor	ALDH1A2|ALDH2|ALDH5A1|ALDH7A1|NOX3|XDH|NOS2|NOS3	-0.7024	3.2814	-1.8525
421390	DOS057_A549_24H:BRD-K04418684-001-01-6:5	BRD-K04418684	BRD-K04418684	A549	trt_cp	4 uM	24 h	2	94	0.17	0.127826	0	0	1	1	0	-666	-666	-0.7025	3.2833	-1.8526
421397	PAC048_U2OS_6H:BRD-K43626867-001-01-6:10.0097	BRD-K43626867	BRD-K43626867	U2OS	trt_cp	10 uM	6 h	3	78	0.25	0.141204	1	1	1	1	0	-666	-666	-0.7026	3.2908	-1.8529
421400	CPC020_A549_6H:BRD-A03323675-001-01-2:10	BRD-A03323675	ritonavir	A549	trt_cp	10 uM	6 h	2	125	0.05	0.0799412	0	0	1	1	0	-666	-666	-0.7026	3.2936	-1.853
421403	CPC012_SKB_24H:BRD-K73155123-001-01-9:10	BRD-K73155123	BRD-K73155123	SKB	trt_cp	10 uM	24 h	4	136	0.17	0.153753	0	0	1	1	0	-666	-666	-0.7027	3.2958	-1.8531
421410	KHW001_HA1E_6H:BRD-A18929998-001-02-2:10	BRD-A18929998	cytarabine	HA1E	trt_cp	10 uM	6 h	6	233	0.28	0.258278	0	0	1	1	0	-666	-666	-0.7029	3.311	-1.8537
421415	CPC014_NPC_24H:BRD-K30704475-001-01-0:10	BRD-K30704475	BRD-K30704475	NPC	trt_cp	10 uM	24 h	3	148	0.29	0.209489	0	0	1	1	0	-666	-666	-0.703	3.3199	-1.854
421419	CPC005_VCAP_24H:BRD-K53545112-304-01-6:10	BRD-K53545112	CNQX	VCAP	trt_cp	10 uM	24 h	5	204	0.29	0.245949	0	0	1	1	0	-666	-666	-0.703	3.3237	-1.8541
421420	DOSVAL005_HEPG2_24H:BRD-K46587586:5	BRD-K46587586	SA-1456508	HEPG2	trt_cp	4 uM	24 h	3	96	0.19	0.136566	1	0	1	1	0	-666	-666	-0.7031	3.3248	-1.8542
421425	REP.A025_HA1E_24H:P02	BRD-K79131256	albendazole	HA1E	trt_cp	3.33 uM	24 h	3	540	0.649	0.598618	1	1	1	1	0	Tubulin inhibitor	CYP1A2|CYP2J2|TUBA1A|TUBB|TUBB4B	-0.7032	3.3352	-1.8545
421431	CRCGN016_MCF10A.TP53.M_24H:BRD-K52150534:34.1607	BRD-K52150534	BRD-K52150534	MCF10A	trt_cp	30 uM	24 h	3	87	0.3	0.163362	1	1	1	1	0	-666	-666	-0.7033	3.3401	-1.8547
421435	PAC012_U2OS_6H:BRD-K94292824-001-01-7:10.0925	BRD-K94292824	BRD-K94292824	U2OS	trt_cp	10 uM	6 h	3	22	0.08	0.0424216	0	0	1	1	0	-666	-666	-0.7034	3.3471	-1.855
421436	PAC058_U2OS_6H:BRD-K99149118-001-01-9:10.0579	BRD-K99149118	BRD-K99149118	U2OS	trt_cp	10 uM	6 h	3	84	0.24	0.143574	0	0	1	1	0	-666	-666	-0.7034	3.3523	-1.8552
421437	REP.A024_HA1E_24H:N17	BRD-K78659596	ixazomib	HA1E	trt_cp	0.125 uM	24 h	3	643	0.8149	0.731961	1	1	1	1	0	Proteasome inhibitor	PSMB1	-0.7035	3.3543	-1.8552
421438	CPC018_A549_6H:BRD-K77947974-001-10-6:10	BRD-K77947974	fluspirilene	A549	trt_cp	10 uM	6 h	3	221	0.48	0.329342	1	1	1	1	0	Dopamine receptor antagonist	DRD2|HTR2A|CACNG1|HRH1|HTR1A|HTR1D|HTR1E	-0.7035	3.3563	-1.8553
421439	CPC013_HCC515_6H:BRD-K71322910-001-01-4:10	BRD-K71322910	ST-012525	HCC515	trt_cp	10 uM	6 h	3	53	0.06	0.0570222	0	0	1	1	0	-666	-666	-0.7036	3.3623	-1.8555
421448	CPC012_HA1E_6H:BRD-K63954456-001-01-4:10	BRD-K63954456	BRD-K63954456	HA1E	trt_cp	10 uM	6 h	3	207	0.14	0.172139	1	0	1	1	0	-666	-666	-0.7038	3.3793	-1.8561
421455	DOS050_MCF7_24H:BRD-K91745830-001-01-9:5	BRD-K91745830	BRD-K91745830	MCF7	trt_cp	4 uM	24 h	2	120	0.1	0.11077	0	0	1	1	0	-666	-666	-0.7038	3.3833	-1.8563
421456	DOS058_PC3_24H:BRD-K30958256-019-01-9:5	BRD-K30958256	BRD-K30958256	PC3	trt_cp	4 uM	24 h	2	105	0.11	0.108673	0	0	1	1	0	-666	-666	-0.7038	3.3833	-1.8563
421467	CPC018_PHH_24H:BRD-K39188321-001-03-9:10	BRD-K39188321	betamethasone	PHH	trt_cp	10 uM	24 h	3	183	0.11	0.143467	0	0	1	1	0	Glucocorticoid receptor agonist	NR3C1	-0.704	3.3908	-1.8565
421472	DOSVAL001_HA1E_24H:BRD-K69406317:10	BRD-K69406317	BRD-K69406317	HA1E	trt_cp	10 uM	24 h	3	338	0.61	0.459149	1	1	1	1	0	-666	-666	-0.7041	3.4009	-1.8569
421473	PAC015_U2OS_6H:BRD-K77221872-001-01-8:9.53409	BRD-K77221872	BRD-K77221872	U2OS	trt_cp	10 uM	6 h	3	85	0.17	0.121553	1	0	1	1	0	-666	-666	-0.7041	3.4019	-1.8569
421475	DOS023_VCAP_24H:BRD-K70802145-001-01-3:5	BRD-K70802145	BRD-K70802145	VCAP	trt_cp	4 uM	24 h	2	196	0.13	0.16141	1	1	1	1	0	-666	-666	-0.7041	3.4029	-1.8569
421476	PAC023_U2OS_6H:BRD-K08043024-001-01-7:10.2725	BRD-K08043024	BRD-K08043024	U2OS	trt_cp	10 uM	6 h	3	55	0.15	0.0918454	1	0	1	1	0	-666	-666	-0.7041	3.403	-1.8569
421480	DOSVAL003_HA1E_24H:BRD-K21528100:20	BRD-K21528100	BRD-K21528100	HA1E	trt_cp	20 uM	24 h	3	206	0.1	0.145132	1	0	1	1	0	-666	-666	-0.7042	3.4144	-1.8573
421484	REP.B018_JURKAT_24H:C06	BRD-A62525898	prednisone	JURKAT	trt_cp	0.01 uM	24 h	2	90	0.0526	0.0695736	0	0	1	1	0	Glucocorticoid receptor agonist	NR3C1|HSD11B1	-0.7043	3.4184	-1.8574
421488	DOS054_A375_24H:BRD-K87801302-001-01-5:5	BRD-K87801302	BRD-K87801302	A375	trt_cp	4 uM	24 h	3	91	0.06	0.0747183	0	0	1	1	0	-666	-666	-0.7044	3.4271	-1.8577
421489	PAC014_U2OS_6H:BRD-K89995901-001-01-8:10.033	BRD-K89995901	BRD-K89995901	U2OS	trt_cp	10 uM	6 h	2	24	0.2204	0.0735431	1	1	1	1	0	-666	-666	-0.7044	3.4274	-1.8577
421493	PAC014_U2OS_6H:BRD-K59524902-001-01-1:10.0161	BRD-K59524902	BRD-K59524902	U2OS	trt_cp	10 uM	6 h	2	82	0.1731	0.120472	1	0	1	1	0	-666	-666	-0.7046	3.4399	-1.8581
421497	PAC044_U2OS_6H:BRD-K40608370-001-01-7:10.0695	BRD-K40608370	BRD-K40608370	U2OS	trt_cp	10 uM	6 h	3	26	0.06	0.0399386	1	0	1	1	0	-666	-666	-0.7047	3.4485	-1.8584
421498	CPC014_ASC_24H:BRD-K73293050-001-01-5:10	BRD-K73293050	WZ-3146	ASC	trt_cp	10 uM	24 h	3	212	0.25	0.232792	0	0	1	1	0	EGFR inhibitor	EGFR	-0.7047	3.4485	-1.8584
421506	PCL001_HCC515_24H:BRD-K91583156:10	BRD-K91583156	BRD-K91583156	HCC515	trt_cp	10 uM	24 h	3	481	0.67	0.574038	1	1	1	1	0	-666	-666	-0.7048	3.4626	-1.8589
421508	PBIOA019_HA1E_24H:O02	BRD-K60230970	MG-132	HA1E	trt_cp	10 uM	24 h	2	649	0.71	0.686408	0	0	1	1	0	Proteasome inhibitor	PSMB1	-0.7049	3.4654	-1.8589
421512	DOS018_VCAP_6H:BRD-K04267190-001-01-4:5.07	BRD-K04267190	BRD-K04267190	VCAP	trt_cp	4 uM	6 h	3	74	0.09	0.0825216	0	0	1	1	0	-666	-666	-0.705	3.4763	-1.8593
421514	DOSVAL003_HA1E_24H:BRD-K35468722:20	BRD-K35468722	SA-1973507	HA1E	trt_cp	20 uM	24 h	3	298	0.51	0.394207	1	1	1	1	0	-666	-666	-0.7051	3.4895	-1.8597
421519	ASG003_U2OS_24H:I17	BRD-K45724504	anguidine	U2OS	trt_cp	1.11 uM	24 h	5	719	0.8567	0.793614	0	0	1	1	0	Protein synthesis inhibitor	SLC5A1	-0.7052	3.4969	-1.8599
421523	CPC010_HEPG2_6H:BRD-K28284219-001-02-6:10	BRD-K28284219	BRD-K28284219	HEPG2	trt_cp	10 uM	6 h	3	299	0.28	0.29258	1	1	1	1	0	-666	-666	-0.7053	3.4994	-1.86
421530	CPC014_HA1E_6H:BRD-U43867373-000-01-3:10	BRD-U43867373	BRD-U43867373	HA1E	trt_cp	10 uM	6 h	3	334	0.61	0.456424	1	1	1	1	0	-666	-666	-0.7056	3.5314	-1.8609
421534	DOS054_A549_24H:BRD-K76786157-001-01-7:5	BRD-K76786157	BRD-K76786157	A549	trt_cp	4 uM	24 h	3	264	0.18	0.220429	0	0	1	1	0	-666	-666	-0.7057	3.5411	-1.8611
421541	CPC005_VCAP_24H:BRD-K20995441-001-01-7:10	BRD-K20995441	U-54494A	VCAP	trt_cp	10 uM	24 h	5	390	0.51	0.45097	0	0	1	1	0	Opioid receptor agonist	OPRK1	-0.7058	3.5551	-1.8615
421542	CPC017_ASC_24H:BRD-A10355991-003-01-8:10	BRD-A10355991	norketamine	ASC	trt_cp	10 uM	24 h	4	67	0.3	0.14336	1	0	1	1	0	Glutamate receptor antagonist	CYP3A4	-0.7058	3.5561	-1.8615
421546	CPC018_ASC_24H:BRD-K77987382-001-08-2:10	BRD-K77987382	mebendazole	ASC	trt_cp	10 uM	24 h	3	174	0.14	0.157823	1	0	1	1	0	Tubulin inhibitor	TUBA1A|TUBB|TUBB4B	-0.706	3.5758	-1.862
421553	REP.B011_HT29_24H:J10	BRD-K06557128	voriconazole	HT29	trt_cp	0.08 uM	24 h	2	87	0.302	0.163906	1	1	1	1	0	Cytochrome P450 inhibitor	CYP2C19|CYP51A1|CYP2C9|CYP3A4|CYP3A5|PTGS1	-0.7062	3.59	-1.8624
421556	CPC019_A549_24H:BRD-K46505016-001-01-9:10	BRD-K46505016	BRD-K46505016	A549	trt_cp	10 uM	24 h	3	67	0.1	0.0827691	0	0	1	1	0	-666	-666	-0.7062	3.5946	-1.8625
421566	PBIOA021_HEPG2_24H:D18	BRD-K42633304	BRD-K42633304	HEPG2	trt_cp	0.04 uM	24 h	3	79	0.19	0.123886	1	0	1	1	0	-666	-666	-0.7065	3.6225	-1.8632
421570	DOS046_A549_24H:BRD-K27209353-001-01-2:5	BRD-K27209353	BRD-K27209353	A549	trt_cp	4 uM	24 h	3	164	0.08	0.115824	0	0	1	1	0	-666	-666	-0.7066	3.6357	-1.8636
421582	DOS054_A375_24H:BRD-K21539100-001-01-4:5	BRD-K21539100	BRD-K21539100	A375	trt_cp	4 uM	24 h	3	157	0.08	0.113325	0	0	1	1	0	-666	-666	-0.707	3.6747	-1.8645
421585	PAC021_U2OS_6H:BRD-K44003352-001-01-9:10.1975	BRD-K44003352	BRD-K44003352	U2OS	trt_cp	10 uM	6 h	3	108	0.35	0.196597	1	1	1	1	0	-666	-666	-0.707	3.6778	-1.8646
421588	REP.B013_MCF10A_24H:E19	BRD-K39339537	epirizole	MCF10A	trt_cp	2.22 uM	24 h	2	55	0.2059	0.107607	1	1	1	1	0	Cyclooxygenase inhibitor	PTGS1|PTGS2	-0.707	3.6787	-1.8646
421590	CPC017_SKB_24H:BRD-K04546108-066-01-5:10	BRD-K04546108	BRD-K04546108	SKB	trt_cp	10 uM	24 h	2	201	0.13	0.163456	0	0	1	1	0	JAK inhibitor	JAK3	-0.707	3.6834	-1.8647
421597	PAC022_U2OS_6H:BRD-K51296348-001-01-6:10.1926	BRD-K51296348	BRD-K51296348	U2OS	trt_cp	10 uM	6 h	2	65	0.05	0.0576464	0	0	1	1	0	-666	-666	-0.7072	3.7054	-1.8652
421600	CPC020_HA1E_6H:BRD-K20718732-001-01-1:10	BRD-K20718732	BRD-K20718732	HA1E	trt_cp	10 uM	6 h	3	263	0.17	0.213812	1	0	1	1	0	-666	-666	-0.7073	3.7096	-1.8653
421605	CPC014_ASC_24H:BRD-K43764301-001-07-6:10	BRD-K43764301	dexketoprofen	ASC	trt_cp	10 uM	24 h	3	160	0.3	0.22154	0	0	1	1	0	Cyclooxygenase inhibitor	PTGS2|PTGS1	-0.7074	3.7235	-1.8656
421608	CPC017_SKB_24H:BRD-K17896185-001-01-2:10	BRD-K17896185	FIT	SKB	trt_cp	10 uM	24 h	2	106	0.04	0.0658436	0	0	1	1	0	Opioid receptor agonist	OPRD1	-0.7075	3.7436	-1.866
421611	DOS033_A375_24H:BRD-K89344180-001-01-1:5.02	BRD-K89344180	BRD-K89344180	A375	trt_cp	4 uM	24 h	3	178	0.12	0.147785	0	0	1	1	0	-666	-666	-0.7076	3.7488	-1.8661
421612	CPC012_SKB_24H:BRD-A74771556-001-01-0:10	BRD-A74771556	nikkomycin	SKB	trt_cp	10 uM	24 h	4	417	0.19	0.284627	0	0	1	1	0	Chitin inhibitor	-666	-0.7076	3.7508	-1.8662
421622	REP.B013_HT29_24H:O14	BRD-A44090213	indoprofen	HT29	trt_cp	0.74 uM	24 h	2	82	0.1852	0.124611	0	0	1	1	0	Cyclooxygenase inhibitor|Prostanoid receptor antagonist	PTGS1|PTGS2|CXCR1|CXCR2	-0.7078	3.7753	-1.8667
421623	PAC063_U2OS_6H:BRD-K53774433-001-05-7:10	BRD-K53774433	BRD-K53774433	U2OS	trt_cp	10 uM	6 h	3	111	0.22	0.158017	1	0	1	1	0	-666	-666	-0.7078	3.7774	-1.8667
421633	DOS056_PC3_24H:BRD-K33486590-001-01-1:5	BRD-K33486590	BRD-K33486590	PC3	trt_cp	4 uM	24 h	3	194	0.11	0.147716	0	0	1	1	0	-666	-666	-0.7081	3.8202	-1.8676
421634	PAC032_U2OS_6H:BRD-K83300227-001-01-4:10.0533	BRD-K83300227	BRD-K83300227	U2OS	trt_cp	10 uM	6 h	3	141	0.36	0.22782	1	1	1	1	0	-666	-666	-0.7082	3.8307	-1.8678
421638	PAC036_U2OS_6H:BRD-K19466708-001-01-0:10.0141	BRD-K19466708	BRD-K19466708	U2OS	trt_cp	10 uM	6 h	3	81	0.18	0.122098	1	0	1	1	0	-666	-666	-0.7083	3.8371	-1.8679
421645	CPC018_ASC_24H:BRD-A61793559-001-08-1:10	BRD-A61793559	metolazone	ASC	trt_cp	10 uM	24 h	3	220	0.14	0.177462	1	0	1	1	0	Carbonic anhydrase inhibitor	SLC12A3|CA2|CA7	-0.7084	3.8622	-1.8684
421646	CPC006_MCF7_24H:C05	BRD-K74236984	UNC-0321	MCF7	trt_cp	10 uM	24 h	5	121	0.3339	0.20325	1	1	1	1	0	Histone lysine methyltransferase inhibitor	EHMT2	-0.7085	3.8645	-1.8684
421650	CPC004_HEPG2_6H:BRD-K43290182-001-01-9:10	BRD-K43290182	Ro-04-6790	HEPG2	trt_cp	10 uM	6 h	3	180	0.33	0.246447	0	0	1	1	0	Serotonin receptor antagonist	HTR6	-0.7085	3.8732	-1.8686
421655	PAC040_U2OS_6H:BRD-K69960043-001-01-5:10.0503	BRD-K69960043	BRD-K69960043	U2OS	trt_cp	10 uM	6 h	3	218	0.31	0.262869	1	0	1	1	0	-666	-666	-0.7086	3.8891	-1.8688
421662	PAC018_U2OS_6H:BRD-K04196669-001-01-7:9.98475	BRD-K04196669	BRD-K04196669	U2OS	trt_cp	10 uM	6 h	3	150	0.35	0.231692	0	0	1	1	0	-666	-666	-0.7089	3.9319	-1.8696
421663	LJP005_HA1E_24H:J20	BRD-K03063480	PF-477736	HA1E	trt_cp	3.33 uM	24 h	3	512	0.63	0.574296	1	1	1	1	0	CHK inhibitor	CHEK1|CHEK2	-0.7089	3.9323	-1.8696
421670	PAC001_U2OS_6H:BRD-K70586315-001-01-6:10	BRD-K70586315	1-EBIO	U2OS	trt_cp	10 uM	6 h	2	109	0.1	0.105571	0	0	1	1	0	Potassium channel activator	-666	-0.7091	3.9681	-1.8702
421672	CPC013_SKB_24H:BRD-K20032655-001-01-0:10	BRD-K20032655	BRD-K20032655	SKB	trt_cp	10 uM	24 h	4	155	0.17	0.164142	0	0	1	1	0	-666	-666	-0.7092	3.9887	-1.8705
421675	PAC009_U2OS_6H:BRD-K33503286-001-01-2:9.91034	BRD-K33503286	BRD-K33503286	U2OS	trt_cp	10 uM	6 h	2	37	0.2459	0.0964519	0	0	1	1	0	-666	-666	-0.7093	3.9948	-1.8706
421697	CPC018_ASC_24H:BRD-K37392901-003-01-7:10	BRD-K37392901	NSC-632839	ASC	trt_cp	10 uM	24 h	3	271	0.37	0.320196	1	1	1	1	0	-666	-666	-0.7098	4.0807	-1.8719
421701	PAC012_U2OS_6H:BRD-K88223257-001-01-6:10.0063	BRD-K88223257	BRD-K88223257	U2OS	trt_cp	10 uM	6 h	3	109	0.31	0.185877	0	0	1	1	0	-666	-666	-0.7098	4.0929	-1.872
421707	CPC012_SKB_24H:BRD-K35004659-001-01-8:10	BRD-K35004659	BRD-K35004659	SKB	trt_cp	10 uM	24 h	3	375	0.2	0.276924	0	0	1	1	0	-666	-666	-0.71	4.1334	-1.8726
421714	CPC016_ASC_24H:BRD-K04111260-001-05-0:10	BRD-K04111260	raclopride	ASC	trt_cp	10 uM	24 h	3	344	0.27	0.308171	0	0	1	1	0	Dopamine receptor antagonist	DRD2|DRD3|HTR1A	-0.7103	4.1934	-1.8733
421716	DOSVAL004_HT29_24H:BRD-K84468307:20	BRD-K84468307	BRD-K84468307	HT29	trt_cp	20 uM	24 h	3	152	0.28	0.208608	1	0	1	1	0	-666	-666	-0.7103	4.2003	-1.8734
421721	PAC008_U2OS_6H:BRD-K71644199-001-01-3:9.66249	BRD-K71644199	BRD-K71644199	U2OS	trt_cp	10 uM	6 h	3	30	0.11	0.0580881	1	0	1	1	0	-666	-666	-0.7105	4.233	-1.8738
421723	PAC001_U2OS_6H:BRD-K64729807-001-02-3:1	BRD-K64729807	BRD-K64729807	U2OS	trt_cp	1.11 uM	6 h	2	55	0.26	0.12092	0	0	1	1	0	-666	-666	-0.7105	4.2375	-1.8738
421731	LJP007_SKL.C_24H:N08	BRD-K29415052	BGT-226	SKL	trt_cp	3.33 uM	24 h	2	383	0.6971	0.522489	1	1	1	1	0	PI3K inhibitor	MTOR|PIK3CG|PIK3CA|PIK3CB	-0.7108	4.3054	-1.8746
421738	CPC006_MCF7_6H:BRD-K94325918-001-03-8:10	BRD-K94325918	kinetin-riboside	MCF7	trt_cp	10 uM	6 h	5	289	0.42	0.352293	1	1	1	1	0	Apoptosis stimulant	-666	-0.711	4.3547	-1.8751
421740	CPC017_A375_6H:BRD-K29555132-001-02-2:10	BRD-K29555132	arachidonamide	A375	trt_cp	10 uM	6 h	3	125	0.13	0.128901	0	0	1	1	0	Cannabinoid receptor agonist	CNR1|CNR2	-0.7111	4.3818	-1.8753
421744	PAC056_U2OS_6H:BRD-K17546203-001-01-1:9.95441	BRD-K17546203	BRD-K17546203	U2OS	trt_cp	10 uM	6 h	3	89	0.13	0.108767	0	0	1	1	0	-666	-666	-0.7112	4.411	-1.8756
421748	CPC014_ASC_24H:BRD-K81314178-001-01-6:10	BRD-K81314178	BRD-K81314178	ASC	trt_cp	10 uM	24 h	3	95	0.04	0.0623336	1	0	1	1	0	-666	-666	-0.7114	4.4687	-1.8761
421754	PAC015_U2OS_6H:BRD-K74382273-001-01-6:10.0268	BRD-K74382273	BRD-K74382273	U2OS	trt_cp	10 uM	6 h	3	289	0.33	0.312274	0	0	1	1	0	-666	-666	-0.7115	4.5045	-1.8764
421758	LJP006_HME1_24H:H17	BRD-K43389698	BMS-387032	HME1	trt_cp	0.12 uM	24 h	2	201	0.5904	0.348339	1	1	1	1	0	CDK inhibitor|Cell cycle inhibitor|MCL1 inhibitor	CDK2|CDK7|CDK9|MCL1	-0.7116	4.5334	-1.8767
421763	CPC012_SKB_24H:BRD-K01614657-001-01-6:10	BRD-K01614657	BRD-K01614657	SKB	trt_cp	10 uM	24 h	3	331	0.47	0.398835	0	0	1	1	0	-666	-666	-0.7117	4.5672	-1.8769
421766	PAC013_U2OS_6H:BRD-K29255825-001-01-3:9.99949	BRD-K29255825	BRD-K29255825	U2OS	trt_cp	10 uM	6 h	3	76	0.16	0.111506	1	0	1	1	0	-666	-666	-0.7118	4.5897	-1.8771
421767	PAC047_U2OS_6H:BRD-K27935463-001-01-9:10.1054	BRD-K27935463	BRD-K27935463	U2OS	trt_cp	10 uM	6 h	3	84	0.32	0.165785	1	1	1	1	0	-666	-666	-0.7118	4.599	-1.8772
[truncated: 318 more rows]
