# Supplementary material for: Suppressive stroma-immune prognostic signature impedes immunotherapy in ovarian cancer and can be reversed by PDGFRB inhibitors
Source: J Transl Med. 2023 Sep 1;21:586. doi: 10.1186/s12967-023-04422-x (PMC10472577; doi:10.1186/s12967-023-04422-x)
Supplement: Supplementary file 7 — Additional file 7: Table S6. qPCR primers. [file 12967_2023_4422_MOESM7_ESM.xlsx]

## Sheet: Sheet1
GENE	species	Forward (5’＞3’)	Reverse (5’＞3’)
GAPDH	human	CGCTGAGTACGTCGTGGAGTC	GCTGATGATCTTGAGGCTGTTGTC
beta-actin	mouse	GTGACGTTGACATCCGTAAAGA	GCCGGACTCATCGTACTCC
IL6	human	ACTCACCTCTTCAGAACGAATTG	CCATCTTTGGAAGGTTCAGGTTG
IL6	mouse	GTCCTTCCTACCCCAATTTCCA	CGCACTAGGTTTGCCGAGTA
PDGFB	human	GCGCCCATTTTTCATTCCCT	AGTCCGTCGGTCCGTCT
PDGFB	mouse	TTGCAACGAGAAAGCCGGAG	CAAAGTTGGCTTTGCAGCGG
TGFB1	human	CAACAATTCCTGGCGATACC	GAACCCGTTGATGTCCACTT
TGFB2	human	CCATCCCGCCCACTTTCTAC	AGCTCAATCCGTTGTTCAGGC
IDO1	human	AGCAGCGTCTTTCAGTGCTT	AGAGCTTTCACACAGGCGTC
PD-L1(CD274)	human	CCCAGAACTACCTCTGGCAC	TGCTGGATTACGTCTCCTCC
B7H4	human	CAGCATGCCGGAAGTGAATG	GTTGGCTCCCTGGTCAACTT
B7H3	human	GTCACCATCACACCCCAGAG	GCCTTCGGTGAAACTGTGC
TIM3	mouse	CCAAGGTCACTCCAGCTCAG	GTCAACCCAGCAGAGACTCC
IDO1	mouse	AGATGTGGGCTTTGCTCTACC	GCAGCACCTTTCGAACATCG
PD-L1(CD274)	mouse	GCTCCAAAGGACTTGTACGTG	TGATCTGAAGGGCAGCATTTC
CXCL11	human	AAGGACAACGATGCCTAAATCCC	CAGATGCTCTTTTCCAGGACTTC
PSMB8	human	CACCACGCTCGCCTTCAAGTT	TTGGAGGCTGCCGACACTGA
FN1	human	CCGTGGTTGTATCAGGACTTATGGT	TGGTGATGGTGGTCTCAGTAGCA
BGN	human	ACGACAACCGCATCCGCAAG	GTGGTCTAGGTGGAGTTCATTCAGG
ITGB1	human	ACTGATTGGCTGGAGGAATGTTACA	CTGGACAAGGTGAGCAATAGAAGGA
ACTA2	human	GCGTGGCTATTCCTTCGTTACTACT	GCATAGAGGTCCTTCCTGATGTCAA
VCAN	human	ACTCTACTTCTGCTTCTGCCACCTA	CCACTTGCTGTTCTGATGCTGCTA
SERPINE1	human	ACGGCTGGTGCTGGTGAATG	GGCAGTTCCAGGATGTCGTAGTAAT
TGFBR2	human	TGCCAACAACATCAACCACAACAC	AACTCCGTCTTCCGCTCCTCAG
COL16A1	human	GCTTCAACCTCATCCACCGACTC	AGGCTCCGCTCTTGGCTGTT
FBLN2	human	TGACAATGACGAGTGCCTGGAGA	GGTTAGGATTGGACTCACACGACTG
TGFBI	human	TACACGGACCGCACGGAGAA	AGTGGTGGATCTGGATGTTGGAATT
