# Supplementary material for: Suppressive stroma-immune prognostic signature impedes immunotherapy in ovarian cancer and can be reversed by PDGFRB inhibitors
Source: J Transl Med. 2023 Sep 1;21:586. doi: 10.1186/s12967-023-04422-x (PMC10472577; doi:10.1186/s12967-023-04422-x)
Supplement: Supplementary file 8 — Additional file 8: Table S7. Cytokines inhibitors. [file 12967_2023_4422_MOESM8_ESM.xlsx]

## Sheet: Sheet1
Name	Lot.	Company
Niraparib	T3231	TargetMol
Sunitinib	S7781	Selleck
Crenolanib	S2730	Selleck
Imatinib	S2475	Selleck
Vemurafenib	S1267	Selleck
Afatinib	S1011	Selleck
Alisertib	S1133	Selleck
Vorinostat	S1047	Selleck
Roscovitine	S1153	Selleck
Ro-3306	S7747	Selleck
Murine-IL2	212-12-50	PeproTech
OVA peptide	T508495	Sangon Biotech
APC/Cyanine7 anti-mouse CD45	No.103116	Biolegend
FITC Anti-Active Caspase-3	No.559341	BD Pharmingenand
IL6 (human)	C009	Novoprotein
IL6 (mouse)	CG39	Novoprotein
TGFB1 (human)	CA59	Novoprotein
TGFB1 (mouse)	CK33	Novoprotein
PDGFB (human)	100-14B-10	Novoprotein
PDGFB (mouse)	CR40	Novoprotein
